# Supplementary material for: Comparative Transcriptome Analysis of Primary Roots of Brassica napus Seedlings with Extremely Different Primary Root Lengths Using RNA Sequencing
Source: Front Plant Sci. 2016 Aug 19;7:1238. doi: 10.3389/fpls.2016.01238 (PMC4990598; doi:10.3389/fpls.2016.01238)
Supplement: Table S2 — Gene ID and gene-specific primers of 16 differentially expressed putative TFs and 21 randomly chosen DEGs for qRT-PCR validation. [file Table2.XLS]

## Sheet: Sheet1
Supplementary Table S2: Gene ID and gene-specific primers of 16 differential expressed putative TFs and 21 randomly chosen DEGs for qRT-PCR validation.
Gene ID	Left primer	Right primer	Regulated	homologs in Ath	Blast_evalue	Symbol	Short description
BnaA03g54090D	5'-CGGCTGGTCTGTTAGGGTC-3'	5'-GATCACGGTAGAGTCATTGGAG-3'	Down	AT4G37540.1	5e-130	LBD39	LOB domain-containing protein 39
BnaA05g12020D	5'-CGTGATTTCTCTCCGCATGT-3'	5'-CGAACAATTTCTCGACCCG-3'	Up	AT4G12020.2	0	WRKY19	protein kinase family protein
BnaA06g14590D	5'-AATCCGATGGTGGCATCATC-3'	5'-TCCGTGTTCAGACAGTTCCG-3'	Down	AT1G20700.1	8e-172	WOX14	WUSCHEL related homeobox 14
BnaA06g27900D	5'-GAGAAGACGAACGCGGTTAG-3'	5'-CTTCCTCGGCTCTCTTATCT-3'	Up	AT5G25810.1	3e-176	tny	Integrase-type DNA-binding superfamily protein
BnaC02g07210D	5'-GACCTCTGTGCTGTCAACTG-3'	5'-CTCAAGCTCTTCAGGTGCG-3'	Up	AT5G17300.1	0	RVE1	Homeodomain-like superfamily protein
BnaC03g06410D	5'-GGAGGAGACCTTGCTGTGAG-3'	5'-ACCCACCTCTCTTGAGATCC-3'	Up	AT5G14340.1	0	MYB40	myb domain protein 40
BnaC03g61210D	5'-TGGACAAGGCTTCTGTGTTG-3'	5'-CTCGGGAAGATCTAAGGTCG-3'	Up	AT4G37850.1	0		basic helix-loop-helix (bHLH) DNA-binding superfamily protein
BnaC05g21280D	5'-TCTTTCGCATCACAATGCTA-3'	5'-CAACAGGGCTGGTGTTAAGG-3'	Up	AT1G27370.1	0	SPL10	squamosa promoter binding protein-like 10
BnaC09g00040D	5'-CTAACGATGGCACTGAACGC-3'	5'-CTAAGGTGGAGGAGGATTACTC-3'	Down	AT4G02590.1	0	UNE12	basic helix-loop-helix (bHLH) DNA-binding superfamily protein
BnaCnng01360D	5'-GTGGAAGGTCTTCAACAACACG-3'	5'-TTGGTGAATCTCGGTGCAGA-3'	Down	AT4G01720.1	0	WRKY47	WRKY family transcription factor
BnaCnng01390D	5'-TCTTTGGAACTGGGAATCTTAG-3'	5'-GCATGTTGCTGAGGCTGAAG-3'	Down	AT4G01680.2	0	MYB55	myb domain protein 55
BnaCnng01710D	5'-CTATGGTCACTTCACGGAGC-3'	5'-TTCCTCCTCCATTAACAAGC-3'	Down	AT4G00940.1	0		Dof-type zinc finger DNA-binding family protein
BnaCnng01910D	5'-GCGTACTATGGACCAAGAGG-3'	5'-GTTGCTTGAGAAACAGCACC-3'	Down	AT4G01120.1	0	GBF2	G-box binding factor 2
BnaCnng02160D	5'-CCACACCACCGCATCTACAG-3'	5'-GCCAGAAGAGGAGTAAATGG-3'	Down	AT4G00730.1	0	ANL2	Homeobox-leucine zipper family protein / lipid-binding START domain-containing protein
BnaCnng60320D	5'-AACACGGATGGCAATGACAA-3'	5'-AGATTTTCTTGGATTGTCTCGG-3'	Down	AT4G22950.1	4e-67	AGL19	AGAMOUS-like 19
BnaCnng75280D	5'-TAGGGTTTGGCTCCAAGGC-3'	5'-TGGCTATGTTCTCACATCGAC-3'	Down	AT1G73360.1	1e-65	HDG11	homeodomain GLABROUS 11
BnaA01g13350D	5'-GATGGAGCAACTCAAGGTGT-3'	5'-TGGTGGTCCATGTCGGCC-3'	Up	AT4G23680.1	8e-151		Polyketide cyclase/dehydrase and lipid transport superfamily protein
BnaA02g06330D	5'-CGGCTATTCCATCCTACGAT-3'	5'-TCACCTCCATAACCCCCAGT-3'	Up	AT5G58470.1	1e-23	TAF15b	TBP-associated factor 15B
BnaA03g04720D	5'-GCGCAGCCATTGTCATACAC-3'	5'-TAGGCAGCGTATATGTGGAT-3'	Down	AT5G14110.1	4e-76		Protein of unknown function (DUF 3339)
BnaA03g10120D	5'-AGAGGGCTTCAAGTTCGGAG-3'	5'-GTGTTACCGTCAACTTCACCTG-3'	Up	AT5G57785.1	9e-68		unknown protein; Has 30201 Blast hits to 17322 proteins in 780 species: Archae - 12; Bacteria - 1396; Metazoa - 17338; Fungi - 3422; Plants - 5037; Viruses - 0; Other Eukaryotes - 2996 (source: NCBI BLink).
BnaA03g38920D	5'-AGAAGGAGAAGCCAAAGGTG-3'	5'-TTCATCGAAGCAAGTCCATG-3'	Down	AT2G15890.1	1e-114	MEE14	maternal effect embryo arrest 14
BnaA03g48060D	5'-GCCTGACTCAGCAGCTTCTG-3'	5'-CCTTGGTTCATCTTCCGCAT-3'	Down	-	-	-	-
BnaA04g01500D	5'-CTGGTGTTGATTATCGTGGC-3'	5'-CTCCGTCAGCTAAAGGTGTG-3'	Up	AT3G59810.1	2e-94		Small nuclear ribonucleoprotein family protein
BnaA04g05080D	5'-TTCGGATCTCTGGAGAATCG-3'	5'-AGAAGACAGAACGAGGAGGC-3'	Down	-	-	-	-
BnaA04g05280D	5'-ACTCCGTCTACGTCTCATTCAT-3'	5'-CATTCTTCAACTGGCCTTTG-3'	Up	AT3G52730.1	1e-66		ubiquinol-cytochrome C reductase UQCRX/QCR9-like family protein
BnaA07g23090D	5'-TGCGAGAGCTTATGACCTTG-3'	5'-CTAGCCACTGCAACCTCTTG-3'	Down	-	-	-	-
BnaA07g30130D	5'-TGAAGCTAAGAGGCTCCGTG-3'	5'-CTGTGTTGGTGGTGGTGAAG-3'	Down	-	-	-	-
BnaA09g02030D	5'-ATCTGTACCGCCATGCTGCT-3'	5'-TGATGCCAGGAATGTCAACG-3'	Up	-	-	-	-
BnaA09g02410D	5'-CTGTGACTGGCAAGCGAAT-3'	5'-GTCCAGAGAGAACACCACCG-3'	Down	AT3G28900.1	1e-142		Ribosomal protein L34e superfamily protein
BnaA09g14770D	5'-CATGAAGGAAAATATGCGAT-3'	5'-GTCAAGAATCTCAGCGATCC-3'	Up	AT1G58320.1	1e-138		PLAC8 family protein
BnaC01g04510D	5'-TGACTCTCCTGACAGCTACC-3'	5'-TGATTTGCGTATTCCTGAGC-3'	Up	AT4G33730.1	2e-167		CAP (Cysteine-rich secretory proteins, Antigen 5, and Pathogenesis-related 1 protein) superfamily protein
BnaC01g12650D	5'-AATCATTGTCGCTGGCGTCT-3'	5'-TACCACCGAAGAGATTGCTG-3'	Up	AT4G21250.1	0		Sulfite exporter TauE/SafE family protein
BnaC03g11650D	5'-CTGGCTCGTAGAGGTGGAGT-3'	5'-TCCCCTGCCTCTTCAGAGC-3'	Down	AT5G59970.1	3e-119		Histone superfamily protein
BnaC03g41970D	5'-ATCTGCGCGAATCTGGTGAG-3'	5'-ACTTGAGGTGCGTCTGAGCG-3'	Up	AT1G51650.1	8e-68		ATP synthase epsilon chain, mitochondrial
BnaC04g50100D	5'-CCATGCTTCAGTTCTACACGG-3'	5'-GAAACCGATGCTCATAACAAG-3'	Up	AT2G45070.1	2e-84	BETA	Preprotein translocase Sec, Sec61-beta subunit protein
BnaC06g33570D	5'-CGACCCGATCAAAGGAGTTAG-3'	5'-GATGATGATGCTGGAGACTCG-3'	Down	-	-	-	-
BnaC07g23140D	5'-ATGTCGGAGACCCAAATGAG-3'	5'-CTCCACGACAAGAAGAGAGC-3'	Up	-	-	-	-
BnaACTIN2	5'-GTGTTGTTGGTAGGCCAAGGCATCA-3'	5'-CTTGATGTCTCTTACAATTTCCCGC-3'

## Sheet: Sheet2
BnaA03g54090D	-3.72189	0.00207687	-2.76988	0.0393739	-3.58905	0.00282655	-2.63135	0.0362914	Down	AT4G37540.1	5e-130	LBD39	LOB domain-containing protein 39
BnaA06g14590D	-3.79701	0.000500943	-2.7355	0.0262817	-3.43458	0.00232354	-2.36739	0.0443106	Down	AT1G20700.1	8e-172	WOX14, ATWOX14	WUSCHEL related homeobox 14
BnaC09g00040D	-2.21923	0.0189631	-Inf	1.00542e-06	-2.3901	0.00814789	-Inf	4.4645e-08	Down	AT4G02590.1	0	UNE12	basic helix-loop-helix (bHLH) DNA-binding superfamily protein
BnaCnng01360D	-6.01988	2.63699e-06	-Inf	1.40789e-06	-6.3964	6.91567e-08	-Inf	1.50579e-08	Down	AT4G01720.1	0	WRKY47, AtWRKY47	WRKY family transcription factor
BnaCnng01390D	-Inf	0.000169998	-Inf	0.00068743	-Inf	5.2678e-07	-Inf	3.90812e-06	Down	AT4G01680.2	0	MYB55	myb domain protein 55
BnaCnng01710D	-Inf	9.84883e-09	-Inf	7.24778e-07	-Inf	5.71943e-08	-Inf	6.66929e-07	Down	AT4G00940.1	0		Dof-type zinc finger DNA-binding family protein
BnaCnng01910D	-1.92146	0.0141391	-3.7304	0.000712941	-1.98673	0.00790311	-3.78999	0.000130833	Down	AT4G01120.1	0	GBF2, ATBZIP54	G-box binding factor 2
BnaCnng02160D	-Inf	0.000512983	-Inf	0.00159371	-Inf	0.000359701	-Inf	0.000892277	Down	AT4G00730.1	0	ANL2, AHDP	Homeobox-leucine zipper family protein / lipid-binding START domain-containing protein
BnaCnng60320D	-Inf	0.00839533	-Inf	0.0146243	-Inf	0.0209901	-Inf	0.0279839	Down	AT4G22950.1	4e-67	AGL19, GL19	AGAMOUS-like 19
BnaCnng75280D	-Inf	0.0133728	-Inf	0.021646	-Inf	0.0124429	-Inf	0.0178168	Down	AT1G73360.1	1e-65	HDG11, EDT1, ATHDG11	homeodomain GLABROUS 11
BnaA05g12020D	Inf	0.0176	Inf	0.000877387	Inf	0.00964716	Inf	0.000247156	Up	AT4G12020.2	0	WRKY19, ATWRKY19, MAPKKK11, MEKK4	protein kinase family protein
BnaA06g27900D	2.44031	0.00109021	3.30325	0.000880305	1.50914	0.0240501	2.37776	0.00401927	Up	AT5G25810.1	3e-176	tny	Integrase-type DNA-binding superfamily protein
BnaC02g07210D	Inf	0.00164105	Inf	2.21512e-09	Inf	0.00069513	Inf	2.82579e-11	Up	AT5G17300.1	0	RVE1	Homeodomain-like superfamily protein
BnaC03g06410D	2.14483	0.00968207	3.47452	0.000580993	Inf	3.42732e-12	Inf	2.13719e-14	Up	AT5G14340.1	0	AtMYB40, MYB40	myb domain protein 40
BnaC03g61210D	Inf	6.19915e-05	Inf	0.00162529	Inf	2.02169e-05	Inf	0.000519122	Up	AT4G37850.1	0		basic helix-loop-helix (bHLH) DNA-binding superfamily protein
BnaC05g21280D	4.63252	0.00135009	4.4866	0.00956333	3.05653	0.0118954	2.91629	0.0374284	Up	AT1G27370.1	0	SPL10	squamosa promoter binding protein-like 10
