# Supplementary material for: Comparative Transcriptome Analysis of Primary Roots of Brassica napus Seedlings with Extremely Different Primary Root Lengths Using RNA Sequencing
Source: Front Plant Sci. 2016 Aug 19;7:1238. doi: 10.3389/fpls.2016.01238 (PMC4990598; doi:10.3389/fpls.2016.01238)
Supplement: Table S3 — Information on the 62,562 genes detected in four cDNA libraries. [file Table3.xls]

## Sheet: Sheet2
Supplementary Table S3: Information on the 62,562 genes detected in four cDNA libraries. The GeneID, FPKM values in four libraries and annotated information of homologs in Arabidopsis thaliana are presented in this table.
GeneID	FPKM in D43	FPKM in D61	FPKM in D69	FPKM in D72	homologs in Ath	Blast_evalue	Symbol	Short description
BnaA01g00010D	135.013	139.223	77.4725	93.9329	-	-	-	-
BnaA01g00020D	5.70534	5.23953	3.06587	5.5236	AT4G40045.1	6e-98		unknown protein; Has 30201 Blast hits to 17322 proteins in 780 species: Archae - 12; Bacteria - 1396; Metazoa - 17338; Fungi - 3422; Plants - 5037; Viruses - 0; Other Eukaryotes - 2996 (source: NCBI BLink).
BnaA01g00030D	13.1739	20.2219	14.5179	24.0568	AT4G40050.1	0		Protein of unknown function (DUF3550/UPF0682)
BnaA01g00050D	83.3667	136.545	66.407	99.5893	AT4G40060.1	0	ATHB16, ATHB-16, HB16	homeobox protein 16
BnaA01g00060D	3.71023	3.00303	7.65257	10.6756	AT4G40080.1	0		ENTH/ANTH/VHS superfamily protein
BnaA01g00070D	250.158	344.435	73.5502	182.288	AT4G40090.1	5e-83	AGP3	arabinogalactan protein 3
BnaA01g00080D	5.60477	1.25631	2.31491	7.605	AT4G38060.2	2e-71		unknown protein; BEST Arabidopsis thaliana protein match is: unknown protein (TAIR:AT5G65480.1); Has 35333 Blast hits to 34131 proteins in 2444 species: Archae - 798; Bacteria - 22429; Metazoa - 974; Fungi - 991; Plants - 531; Viruses - 0; Other Eukaryotes - 9610 (source: NCBI BLink).
BnaA01g00090D	1.15625	1.08239	0.500955	1.77887	AT4G38050.1	0		Xanthine/uracil permease family protein
BnaA01g00100D	17.5802	17.5026	15.8075	18.3376	AT4G38040.1	0		Exostosin family protein
BnaA01g00120D	1.41227	0.39844	1.42377	0.383787	AT4G38020.1	0		tRNA/rRNA methyltransferase (SpoU) family protein
BnaA01g00140D	2.8641	6.38572	4.27817	3.87853	AT4G37980.1	0	ELI3-1, ELI3, ATCAD7, CAD7	elicitor-activated gene 3-1
BnaA01g00150D	11.5531	10.5174	8.18662	10.4282	AT4G37970.1	0	ATCAD6, CAD6	cinnamyl alcohol dehydrogenase 6
BnaA01g00160D	6.47829	9.39459	8.16613	12.4237	AT4G37940.1	0	AGL21	AGAMOUS-like 21
BnaA01g00170D	7.66973	8.08805	26.4906	16.9837	AT4G37930.1	0	SHM1, STM, SHMT1	serine transhydroxymethyltransferase 1
BnaA01g00180D	3.7803	2.96596	2.75856	3.7174	AT4G37920.1	0		unknown protein; FUNCTIONS IN: molecular_function unknown; INVOLVED IN: biological_process unknown; LOCATED IN: chloroplast thylakoid membrane, chloroplast, chloroplast envelope; BEST Arabidopsis thaliana protein match is: unknown protein (TAIR:AT1G36320.1); Has 123 Blast hits to 120 proteins in 40 species: Archae - 2; Bacteria - 11; Metazoa - 8; Fungi - 0; Plants - 85; Viruses - 0; Other Eukaryo…
BnaA01g00190D	18.6302	12.2504	24.2716	23.0475	AT4G37910.1	0	mtHsc70-1	mitochondrial heat shock protein 70-1
BnaA01g00200D	21.2523	23.3845	22.8413	21.1593	AT4G37880.1	0		LisH/CRA/RING-U-box domains-containing protein
BnaA01g00210D	84.2688	35.5665	255.128	92.9275	AT4G37870.1	0	PCK1, PEPCK	phosphoenolpyruvate carboxykinase 1
BnaA01g00230D	0.000271111	0.023594	0.981902	0.192122	AT4G37850.1	0		basic helix-loop-helix (bHLH) DNA-binding superfamily protein
BnaA01g00260D	1.45943	1.35675	4.85e-23	8.49e-25	AT5G28640.1	2e-06	AN3, GIF, GIF1, ATGIF1	SSXT family protein
BnaA01g00280D	1.14214	3.4728	9.09e-12	0.407865	AT4G37760.1	0	SQE3	squalene epoxidase 3
BnaA01g00290D	4.94296	5.66605	2.31593	3.85964	AT4G37750.1	0	ANT, DRG, CKC, CKC1	Integrase-type DNA-binding superfamily protein
BnaA01g00300D	1.40887	0.609756	4.11061	2.18724	AT4G37740.1	0	AtGRF2, GRF2	growth-regulating factor 2
BnaA01g00310D	19.2431	36.5249	17.723	15.0242	AT4G37730.1	0	AtbZIP7, bZIP7	basic leucine-zipper 7
BnaA01g00320D	9.4987	24.3804	6.90599	10.2133	AT4G37680.1	0	HHP4	heptahelical protein 4
BnaA01g00340D	1.25698	2.48124	4.38644	1.93244	AT4G37670.2	0	NAGS2	N-acetyl-l-glutamate synthase 2
BnaA01g00360D	32.2152	25.3844	87.0784	47.4229	AT4G37610.1	0	BT5	BTB and TAZ domain protein 5
BnaA01g00370D	0.684709	1.56e-52	0.199435	0.0775011	AT4G37580.1	0	HLS1, COP3, UNS2	Acyl-CoA N-acyltransferases (NAT) superfamily protein
BnaA01g00380D	1.60624	1.72894	1.74312	0.643937	AT4G37560.1	0		Acetamidase/Formamidase family protein
BnaA01g00390D	1.0631	2.55767	4.64907	2.90811	AT4G37550.1	0		Acetamidase/Formamidase family protein
BnaA01g00400D	29.7126	27.5751	37.6905	31.4635	AT4G37540.1	3e-171	LBD39	LOB domain-containing protein 39
BnaA01g00410D	229.925	339.45	219.173	165.529	AT4G37520.1	0		Peroxidase superfamily protein
BnaA01g00420D	2.87871	4.27206	4.13328	3.9265	AT4G37510.1	0		Ribonuclease III family protein
BnaA01g00430D	5.40869	3.28134	6.48837	4.09465	AT4G37490.1	0	CYC1, CYCB1;1, CYCB1	CYCLIN B1;1
BnaA01g00440D	4.61221	5.80701	7.8968	8.74369	AT4G37460.1	0	SRFR1	Tetratricopeptide repeat (TPR)-like superfamily protein
BnaA01g00450D	22.4494	33.9903	48.266	36.454	AT4G37450.1	1e-35	AGP18, ATAGP18	arabinogalactan protein 18
BnaA01g00460D	4.65527	9.46866	5.47757	3.40384	AT4G37445.1	1e-93		BEST Arabidopsis thaliana protein match is: Calcium-binding EF hand family protein (TAIR:AT1G64850.1); Has 30201 Blast hits to 17322 proteins in 780 species: Archae - 12; Bacteria - 1396; Metazoa - 17338; Fungi - 3422; Plants - 5037; Viruses - 0; Other Eukaryotes - 2996 (source: NCBI BLink).
BnaA01g00480D	1.73933	0.835195	2.40776	1.8619	-	-	-	-
BnaA01g00500D	3.35e-06	0.278098	1.36166	0.932603	AT4G37440.1	1e-42		unknown protein; BEST Arabidopsis thaliana protein match is: unknown protein (TAIR:AT3G50040.1); Has 220 Blast hits to 205 proteins in 55 species: Archae - 0; Bacteria - 15; Metazoa - 50; Fungi - 11; Plants - 76; Viruses - 3; Other Eukaryotes - 65 (source: NCBI BLink).
BnaA01g00510D	0.909536	1.31542	0.744297	1.41539	AT4G37430.1	0	CYP91A2, CYP81F1	cytochrome P450, family 91, subfamily A, polypeptide 2
BnaA01g00520D	0.0120765	3.16e-43	0.515165	0.0754421	AT4G37430.1	0	CYP91A2, CYP81F1	cytochrome P450, family 91, subfamily A, polypeptide 2
BnaA01g00560D	55.4154	5.13e-06	0.000279723	65.3997	-	-	-	-
BnaA01g00570D	1.02861	0.94468	1.10693	1.48252	AT4G37400.1	0	CYP81F3	cytochrome P450, family 81, subfamily F, polypeptide 3
BnaA01g00580D	1.24281	1.38713	0.246909	0.989275	AT4G37390.1	0	YDK1, GH3.2, BRU6, GH3-2, AUR3	Auxin-responsive GH3 family protein
BnaA01g00590D	0.52845	1.95075	0.266814	0.435135	AT4G37360.1	3e-168	CYP81D2	cytochrome P450, family 81, subfamily D, polypeptide 2
BnaA01g00600D	9.37243	8.2614	13.8007	11.3183	AT4G37310.1	0	CYP81H1	cytochrome P450, family 81, subfamily H, polypeptide 1
BnaA01g00610D	31.0712	9.98046	67.2918	25.425	AT4G37300.1	1e-159	MEE59	maternal effect embryo arrest 59
BnaA01g00620D	0.0580249	0.113009	3.76991	3.51744	AT4G37330.1	6e-180	CYP81D4	cytochrome P450, family 81, subfamily D, polypeptide 4
BnaA01g00630D	0.201246	1.46612	0.937607	1.23e-10	AT4G37295.1	1e-71		unknown protein; FUNCTIONS IN: molecular_function unknown; INVOLVED IN: biological_process unknown; LOCATED IN: endomembrane system; EXPRESSED IN: stem, root, leaf; EXPRESSED DURING: LP.06 six leaves visible, LP.04 four leaves visible; Has 30201 Blast hits to 17322 proteins in 780 species: Archae - 12; Bacteria - 1396; Metazoa - 17338; Fungi - 3422; Plants - 5037; Viruses - 0; Other Eukaryotes - …
BnaA01g00650D	27.5995	21.1657	27.3985	25.1998	AT4G37280.1	0		MRG family protein
BnaA01g00660D	13.8003	14.9189	12.3663	15.7131	AT4G37270.1	0	HMA1, ATHMA1	heavy metal atpase 1
BnaA01g00670D	19.0112	25.1318	22.5095	13.6462	AT4G37260.1	2e-174	MYB73, ATMYB73	myb domain protein 73
BnaA01g00680D	1.36728	1.45223	3.3637	6.00051	AT4G37250.1	0		Leucine-rich repeat protein kinase family protein
BnaA01g00690D	2.96038	1.66677	0.631165	1.12268	AT4G36880.1	0	CP1	cysteine proteinase1
BnaA01g00700D	14.9006	10.759	19.0028	17.2278	-	-	-	-
BnaA01g00710D	16.0676	13.7434	11.1101	11.236	AT4G36900.1	5e-139	RAP2.10, DEAR4	related to AP2 10
BnaA01g00730D	0.0747938	1.77e-13	1.75398	0.109508	AT4G36930.1	0	SPT	basic helix-loop-helix (bHLH) DNA-binding superfamily protein
BnaA01g00760D	8.69771	5.42924	12.183	8.77248	AT4G36970.1	0		Remorin family protein
BnaA01g00770D	26.3566	27.7033	25.3621	23.8378	AT4G36980.4	0		FUNCTIONS IN: molecular_function unknown; INVOLVED IN: biological_process unknown; EXPRESSED IN: 22 plant structures; EXPRESSED DURING: 13 growth stages; CONTAINS InterPro DOMAIN/s: Splicing factor, suppressor of white apricot (InterPro:IPR019147).
BnaA01g00780D	0.256976	0.0726081	1.64421	0.729051	AT4G37000.1	0	ACD2, ATRCCR	accelerated cell death 2 (ACD2)
BnaA01g00790D	24.573	28.2383	51.2279	42.6781	AT4G37010.2	4e-179	CEN2	centrin 2
BnaA01g00800D	6.67798	5.80525	3.56476	2.80487	AT4G37040.1	0	MAP1D	methionine aminopeptidase 1D
BnaA01g00810D	0.05564	9.91e-21	0.59981	0.516087	AT4G37050.1	0	PLP4, PLA V, AtPLAIVC	PATATIN-like protein 4
BnaA01g00830D	3.57988	9.66047	2.26859	2.38401	AT4G37070.2	0	PLP1, PLA IVA, AtPLAIVA	Acyl transferase/acyl hydrolase/lysophospholipase superfamily protein
BnaA01g00850D	1.86428	2.20932	5.99597	4.59881	AT4G37080.2	0		Protein of unknown function, DUF547
BnaA01g00860D	11.2051	4.87967	10.1643	15.3919	AT4G37090.1	3e-111		unknown protein; FUNCTIONS IN: molecular_function unknown; INVOLVED IN: biological_process unknown; LOCATED IN: cellular_component unknown; EXPRESSED IN: 23 plant structures; EXPRESSED DURING: 13 growth stages; Has 30201 Blast hits to 17322 proteins in 780 species: Archae - 12; Bacteria - 1396; Metazoa - 17338; Fungi - 3422; Plants - 5037; Viruses - 0; Other Eukaryotes - 2996 (source: NCBI BLink).
BnaA01g00870D	1.23171	0.0890521	0.731973	0.59536	AT4G37100.1	0		Pyridoxal phosphate (PLP)-dependent transferases superfamily protein
BnaA01g00880D	3.84813	3.25758	2.80961	2.68479	AT4G37110.1	1e-28		Zinc-finger domain of monoamine-oxidase A repressor R1
BnaA01g00890D	6.25041	4.02957	9.60624	9.02011	AT4G37130.1	0		hydroxyproline-rich glycoprotein family protein
BnaA01g00900D	5.17805	19.1297	0.630464	0.922566	AT4G37150.1	8e-168	ATMES9, MES9	methyl esterase 9
BnaA01g00920D	0.89544	3.3402	1.68775	2.65727	AT4G37180.2	3e-128		Homeodomain-like superfamily protein
BnaA01g00930D	5.14038	7.75333	14.4282	16.2476	AT4G37200.1	0	HCF164	Thioredoxin superfamily protein
BnaA01g00940D	4.59436	5.07623	1.03009	3.58168	AT4G37210.1	0		Tetratricopeptide repeat (TPR)-like superfamily protein
BnaA01g00950D	2.22e-23	3.3e-28	0.431348	0.506119	-	-	-	-
BnaA01g00960D	1.50777	4.69628	2.90334	2.50643	AT4G37240.1	3e-131		unknown protein; FUNCTIONS IN: molecular_function unknown; INVOLVED IN: N-terminal protein myristoylation; LOCATED IN: cellular_component unknown; EXPRESSED IN: 22 plant structures; EXPRESSED DURING: 13 growth stages; BEST Arabidopsis thaliana protein match is: unknown protein (TAIR:AT2G23690.1); Has 30201 Blast hits to 17322 proteins in 780 species: Archae - 12; Bacteria - 1396; Metazoa - 17338;…
BnaA01g00970D	14.0387	9.16695	9.3531	11.4933	AT4G35910.1	0		Adenine nucleotide alpha hydrolases-like superfamily protein
BnaA01g00980D	1.07817	1.05079	7.32e-13	0.0884396	AT4G36870.1	0	BLH2, SAW1	BEL1-like homeodomain 2
BnaA01g00990D	21.6195	23.255	66.4952	73.7392	AT4G36860.1	0		LIM domain-containing protein
BnaA01g01010D	0.0698393	0.658255	1.24158	0.879848	AT2G23790.1	3e-143		Protein of unknown function (DUF607)
BnaA01g01020D	27.1869	23.6045	26.1084	27.0562	AT4G36810.1	0	GGPS1	geranylgeranyl pyrophosphate synthase 1
BnaA01g01030D	7.15887	6.73018	10.9707	10.5746	AT4G36790.1	0		Major facilitator superfamily protein
BnaA01g01040D	50.9685	38.7298	49.5319	54.3159	AT4G36780.1	0	BEH2	BES1/BZR1 homolog 2
BnaA01g01060D	0	0	0	1.9727	-	-	-	-
BnaA01g01070D	11.7422	12.6953	10.8837	9.52875	AT4G36760.1	0	ATAPP1, APP1	aminopeptidase P1
BnaA01g01080D	1.65591	1.75327	4.348	6.47243	AT4G36750.1	0		Quinone reductase family protein
BnaA01g01090D	1.29492	1.81881	2.91859	4.15199	AT4G36740.1	0	HB-5, ATHB40, HB40	homeobox protein 40
BnaA01g01100D	8.47329	9.97188	11.5219	8.33054	AT4G36730.1	0	GBF1	G-box binding factor 1
BnaA01g01120D	0.933304	1.77431	1.81489	2.79921	-	-	-	-
BnaA01g01140D	11.3814	7.70336	11.539	8.2235	AT4G36670.1	0		Major facilitator superfamily protein
BnaA01g01150D	18.4569	20.5476	26.768	24.3643	AT4G36660.1	3e-130		Protein of unknown function (DUF1195)
BnaA01g01170D	11.2488	11.6102	9.49068	17.1213	-	-	-	-
BnaA01g01180D	14.7148	16.2687	20.0487	16.1224	-	-	-	-
BnaA01g01210D	13.3989	11.0841	14.061	15.107	AT4G36520.1	0		Chaperone DnaJ-domain superfamily protein
BnaA01g01220D	9.58e-18	5.32e-17	1.61975	1.14e-12	AT4G36500.1	8e-145		unknown protein; FUNCTIONS IN: molecular_function unknown; INVOLVED IN: biological_process unknown; LOCATED IN: mitochondrion; EXPRESSED IN: 22 plant structures; EXPRESSED DURING: 13 growth stages; BEST Arabidopsis thaliana protein match is: unknown protein (TAIR:AT2G18210.1); Has 50 Blast hits to 50 proteins in 7 species: Archae - 0; Bacteria - 0; Metazoa - 0; Fungi - 0; Plants - 50; Viruses - 0…
BnaA01g01230D	7.99166	2.6239	11.6725	6.18783	AT4G36500.1	9e-130		unknown protein; FUNCTIONS IN: molecular_function unknown; INVOLVED IN: biological_process unknown; LOCATED IN: mitochondrion; EXPRESSED IN: 22 plant structures; EXPRESSED DURING: 13 growth stages; BEST Arabidopsis thaliana protein match is: unknown protein (TAIR:AT2G18210.1); Has 50 Blast hits to 50 proteins in 7 species: Archae - 0; Bacteria - 0; Metazoa - 0; Fungi - 0; Plants - 50; Viruses - 0…
BnaA01g01240D	5.72778	7.27931	7.12211	6.23696	AT4G36470.1	0		S-adenosyl-L-methionine-dependent methyltransferases superfamily protein
BnaA01g01250D	0.510947	1.44693	3.24323	4.41126	AT4G36480.1	0	ATLCB1, LCB1, EMB2779, FBR11	long-chain base1
BnaA01g01270D	5.62549	2.82327	7.41363	10.6518	AT4G36440.1	0		unknown protein; FUNCTIONS IN: molecular_function unknown; INVOLVED IN: biological_process unknown; LOCATED IN: endomembrane system; EXPRESSED IN: 24 plant structures; EXPRESSED DURING: 15 growth stages; Has 41 Blast hits to 41 proteins in 14 species: Archae - 0; Bacteria - 0; Metazoa - 0; Fungi - 0; Plants - 41; Viruses - 0; Other Eukaryotes - 0 (source: NCBI BLink).
BnaA01g01280D	4.78144	8.65008	12.5158	11.6092	AT4G36430.1	0		Peroxidase superfamily protein
BnaA01g01290D	0	4.01e-113	1.19601	0	-	-	-	-
BnaA01g01300D	2.76734	7.02901	9.38607	6.75552	AT4G36410.1	0	UBC17	ubiquitin-conjugating enzyme 17
BnaA01g01310D	12.8468	11.1117	13.8952	12.2469	AT4G36390.1	0		Methylthiotransferase
BnaA01g01320D	1.52812	2.18981	1.04304	0.77422	AT4G36380.1	0	ROT3	Cytochrome P450 superfamily protein
BnaA01g01330D	22.4134	30.3267	19.2893	27.271	AT4G36360.1	0	BGAL3	beta-galactosidase 3
BnaA01g01340D	2.70549	2.56487	3.36677	3.4351	AT4G36280.1	0		Histidine kinase-, DNA gyrase B-, and HSP90-like ATPase family protein
BnaA01g01350D	0.938812	0.758336	1.45329	2.36891	AT4G36260.1	0	STY2, SRS2	Lateral root primordium (LRP) protein-related
BnaA01g01360D	2.73156	2.43578	1.9997	0.588451	AT4G36250.1	0	ALDH3F1	aldehyde dehydrogenase 3F1
BnaA01g01370D	0.844479	1.6626	0.74514	0.509185	-	-	-	-
BnaA01g01380D	0.540152	0.0966557	0.52142	0.312534	-	-	-	-
BnaA01g01400D	70.082	84.8564	113.281	121.222	AT4G36220.1	0	FAH1, CYP84A1	ferulic acid 5-hydroxylase 1
BnaA01g01410D	7.07625	5.21788	10.0076	8.0215	AT4G36210.3	0		Protein of unknown function (DUF726)
BnaA01g01420D	21.8251	19.448	17.6768	21.046	AT4G36195.1	0		Serine carboxypeptidase S28 family protein
BnaA01g01430D	12.7635	8.50526	12.2687	12.149	AT4G36180.1	0		Leucine-rich receptor-like protein kinase family protein
BnaA01g01440D	1.68224	0.374506	0.191436	0.343851	AT4G36160.1	0	ANAC076, VND2, NAC076	NAC domain containing protein 76
BnaA01g01450D	0.574286	0.631274	0.738472	1.00232	AT4G36150.1	0		Disease resistance protein (TIR-NBS-LRR class) family
BnaA01g01460D	2.11382	1.9784	1.50916	1.99482	AT4G36140.1	0		disease resistance protein (TIR-NBS-LRR class), putative
BnaA01g01470D	240.573	136.621	245.9	333.541	AT4G36130.1	0		Ribosomal protein L2 family
BnaA01g01480D	1.17426	1.67699	2.44736	2.89713	AT4G36120.1	0		Plant protein of unknown function (DUF869)
BnaA01g01490D	1.64e-73	1.88709	6.92e-05	0.358195	AT4G36110.1	4e-112		SAUR-like auxin-responsive protein family
BnaA01g01500D	13.6991	9.31358	14.7872	11.5413	AT4G36105.2	4e-86		unknown protein; FUNCTIONS IN: molecular_function unknown; INVOLVED IN: biological_process unknown; EXPRESSED IN: leaf apex, cauline leaf, flower, carpel, leaf; EXPRESSED DURING: LP.04 four leaves visible, 4 anthesis, petal differentiation and expansion stage; BEST Arabidopsis thaliana protein match is: unknown protein (TAIR:AT2G17990.1).
BnaA01g01510D	0.802324	0.597019	0.117839	0.19194	AT4G36090.3	0		oxidoreductase, 2OG-Fe(II) oxygenase family protein
BnaA01g01520D	0.917219	0.789096	1.64009	1.92208	AT4G36080.1	0		phosphotransferases, alcohol group as acceptor;binding;inositol or phosphatidylinositol kinases
BnaA01g01540D	2.54177	1.80958	1.92428	2.84619	AT4G36050.2	0		endonuclease/exonuclease/phosphatase family protein
BnaA01g01550D	41.1886	11.2191	109.356	40.4178	AT4G36040.1	1e-119		Chaperone DnaJ-domain superfamily protein
BnaA01g01560D	40.028	16.099	34.7601	36.6309	-	-	-	-
BnaA01g01570D	5.12258	1.55398	4.22196	4.99344	AT4G36010.1	0		Pathogenesis-related thaumatin superfamily protein
BnaA01g01580D	5.31017	7.64724	7.679	5.13485	AT4G35987.1	0		S-adenosyl-L-methionine-dependent methyltransferases superfamily protein
BnaA01g01590D	9.85503	6.7889	31.0747	26.3713	-	-	-	-
BnaA01g01600D	5.89548	2.51331	12.1756	10.9286	AT4G35970.1	0	APX5	ascorbate peroxidase 5
BnaA01g01620D	3.72336	3.08086	1.67422	0.306909	AT4G35940.1	9e-54		unknown protein; BEST Arabidopsis thaliana protein match is: unknown protein (TAIR:AT2G17787.1); Has 45288 Blast hits to 24095 proteins in 1140 species: Archae - 93; Bacteria - 2895; Metazoa - 13424; Fungi - 2873; Plants - 1183; Viruses - 123; Other Eukaryotes - 24697 (source: NCBI BLink).
BnaA01g01630D	24.3351	13.1202	14.0203	6.80248	AT4G35920.1	0	MCA1	PLAC8 family protein
BnaA01g01640D	0.196482	0.329478	0.452662	0.553256	AT4G35900.1	3e-43	FD, FD-1, atbzip14	Basic-leucine zipper (bZIP) transcription factor family protein
BnaA01g01650D	18.169	12.4213	13.8666	14.6826	AT4G35890.1	0		winged-helix DNA-binding transcription factor family protein
BnaA01g01660D	8.90872	6.93224	4.98234	5.78838	AT4G35880.1	0		Eukaryotic aspartyl protease family protein
BnaA01g01670D	55.2543	71.795	59.6696	79.2109	AT4G35860.1	0	ATRABB1B, ATGB2, ATRAB2C, GB2	GTP-binding 2
BnaA01g01680D	21.1862	10.0196	13.6715	12.8009	AT4G35850.1	0		Pentatricopeptide repeat (PPR) superfamily protein
BnaA01g01690D	4.23612	2.42358	9.53789	6.87682	AT4G35840.1	0		RING/U-box superfamily protein
BnaA01g01700D	64.8734	64.7106	79.8688	114.272	AT4G35830.1	0	ACO1	aconitase 1
BnaA01g01750D	2.50949	4.34026	2.36658	4.47314	AT4G35800.1	0	NRPB1, RPB1, RNA_POL_II_LSRNA_POL_II_LS, RNA_POL_II_LS	RNA polymerase II large subunit
BnaA01g01760D	3.90193	5.76244	4.71056	5.97429	AT4G35785.5	2e-84		RNA-binding (RRM/RBD/RNP motifs) family protein
BnaA01g01770D	0.00215727	0	3.30125	2.62385	-	-	-	-
BnaA01g01780D	1.11764	1.21476	2.18158	0.0369341	AT4G35770.1	1e-150	SEN1, ATSEN1, DIN1	Rhodanese/Cell cycle control phosphatase superfamily protein
BnaA01g01790D	4.42351	6.03425	7.5462	5.94294	AT4G35760.1	0		NAD(P)H dehydrogenase (quinone)s
BnaA01g01800D	8.48957	10.9032	32.7686	15.0881	AT4G35750.1	0		SEC14 cytosolic factor family protein / phosphoglyceride transfer family protein
BnaA01g01810D	4.47285	6.22936	6.05454	7.7101	AT4G35730.1	0		Regulator of Vps4 activity in the MVB pathway protein
BnaA01g01850D	2.83593	4.56525	0.781367	0.854573	-	-	-	-
BnaA01g01870D	4.60213	4.51129	5.29402	4.9927	AT4G35600.2	0	CONNEXIN 32	Protein kinase superfamily protein
BnaA01g01880D	0.111644	0.0295229	0.198149	0.887308	AT4G35590.1	3e-168		RWP-RK domain-containing protein
BnaA01g01890D	0.420649	0.746666	0	1.24074	-	-	-	-
BnaA01g01900D	35.7304	28.6537	30.6102	36.8704	-	-	-	-
BnaA01g01910D	3.69295	8.34411	1.52409	1.51686	AT4G35550.1	3e-172	HB-4, WOX13, ATWOX13	WUSCHEL related homeobox 13
BnaA01g01920D	3.98725	3.72538	4.44845	5.77696	AT4G35540.1	2e-67		zinc ion binding;transcription regulators
BnaA01g01930D	1.78085	1.58064	1.59144	0.424282	AT4G35530.1	0		phosphatidylinositolglycan-related
BnaA01g01940D	0.538935	0.335233	1.08885	0.822498	-	-	-	-
BnaA01g01950D	5.11174	4.30601	6.55947	4.34596	AT4G35500.2	0		Protein kinase superfamily protein
BnaA01g01960D	0.218146	1.74492	0.590089	1.8518	-	-	-	-
BnaA01g01970D	6.09254	6.97839	8.74363	10.8295	AT4G35470.1	0	PIRL4	plant intracellular ras group-related LRR 4
BnaA01g01980D	49.7891	107.287	69.4053	86.8703	AT4G35450.5	0	AKR2	ankyrin repeat-containing protein 2
BnaA01g01990D	4.74416	11.3233	3.62753	7.47166	AT4G35440.2	0	CLC-E	chloride channel E
BnaA01g02020D	14.1299	16.3248	4.8441	8.27989	AT4G35410.2	6e-173		Clathrin adaptor complex small chain family protein
BnaA01g02030D	0.998285	4.67413	1.58646	2.55178	AT4G35390.1	0	AGF1	AT-hook protein of GA feedback 1
BnaA01g02040D	14.5076	23.5134	17.8052	22.5992	AT4G35380.1	0		SEC7-like guanine nucleotide exchange family protein
BnaA01g02050D	25.1788	31.3779	20.5536	21.0809	AT4G35360.1	0		Uncharacterised conserved protein (UCP030210)
BnaA01g02060D	30.5008	33.5378	75.716	87.3846	AT4G35350.1	0	XCP1	xylem cysteine peptidase 1
BnaA01g02070D	4.94096	2.00373	8.23883	4.30399	AT4G35335.1	0		Nucleotide-sugar transporter family protein
BnaA01g02080D	24.9548	54.4532	28.2012	24.1465	AT4G35320.1	3e-100		unknown protein; BEST Arabidopsis thaliana protein match is: unknown protein (TAIR:AT2G17300.1); Has 30201 Blast hits to 17322 proteins in 780 species: Archae - 12; Bacteria - 1396; Metazoa - 17338; Fungi - 3422; Plants - 5037; Viruses - 0; Other Eukaryotes - 2996 (source: NCBI BLink).
BnaA01g02090D	101.218	48.6813	122.76	108.51	AT4G35310.1	0	CPK5, ATCPK5	calmodulin-domain protein kinase 5
BnaA01g02100D	31.6469	14.7515	26.9943	25.4821	AT4G35300.1	0	TMT2	tonoplast monosaccharide transporter2
BnaA01g02110D	2.62583	0.674003	3.82779	0.159988	-	-	-	-
BnaA01g02120D	0.868664	0.197974	0.619726	0.717263	AT4G35290.2	0	GLUR2, GLR3.2, ATGLR3.2, ATGLUR2	glutamate receptor 2
BnaA01g02130D	1.5109	0.0356064	1.30672	0.291909	AT2G17200.1	8e-126	DSK2	ubiquitin family protein
BnaA01g02150D	7.81591	5.48713	7.49055	8.58046	AT4G35270.1	0		Plant regulator RWP-RK family protein
BnaA01g02160D	66.2429	87.9292	44.7937	55.8372	AT4G35260.1	0	IDH1, IDH-I	isocitrate dehydrogenase 1
BnaA01g02170D	20.1558	32.9104	15.5618	14.3577	AT5G60620.1	0	GPAT9	glycerol-3-phosphate acyltransferase 9
BnaA01g02180D	11.319	5.2408	8.81164	8.03819	-	-	-	-
BnaA01g02190D	18.9593	19.8433	22.2725	20.7116	AT4G35230.1	0	BSK1	BR-signaling kinase 1
BnaA01g02210D	7.3974	10.2148	11.6675	7.27958	AT4G35030.3	0		Protein kinase superfamily protein
BnaA01g02220D	63.2685	31.2114	59.5889	54.7082	AT4G35020.1	0	ARAC3, ROP6, RHO1PS, ATROP6, RAC3	RAC-like 3
BnaA01g02240D	3.4848	9.55464	5.50868	3.82203	AT4G34990.1	0	AtMYB32, MYB32	myb domain protein 32
BnaA01g02250D	22.6878	19.0445	3.77324	1.48233	AT4G34970.1	9e-120	ADF9	actin depolymerizing factor 9
BnaA01g02260D	18.3703	14.5859	10.4505	14.0065	AT4G34960.1	0		Cyclophilin-like peptidyl-prolyl cis-trans isomerase family protein
BnaA01g02270D	2.61727	0.76546	6.41995	6.59345	AT4G34950.1	0		Major facilitator superfamily protein
BnaA01g02290D	6.67174	5.30561	5.69656	7.11344	AT4G34910.1	0		P-loop containing nucleoside triphosphate hydrolases superfamily protein
BnaA01g02300D	12.5315	19.7907	11.6481	13.133	AT4G34890.1	0	ATXDH1, XDH1	xanthine dehydrogenase 1
BnaA01g02310D	1.74837	2.33423	1.0317	4.34643	AT4G34880.1	6e-153		Amidase family protein
BnaA01g02320D	1.1179	1.02132	1.6967	1.67636	AT4G34880.1	2e-70		Amidase family protein
BnaA01g02330D	0.763256	0.649046	11.0331	4.69679	-	-	-	-
BnaA01g02340D	511.257	603.451	505.811	649.611	-	-	-	-
BnaA01g02350D	11.2513	19.7981	4.27776	6.48462	AT4G34860.1	0		Plant neutral invertase family protein
BnaA01g02370D	0.440832	2.90401	0.812531	1.33009	AT4G34830.1	0	MRL1	Pentatricopeptide repeat (PPR) superfamily protein
BnaA01g02380D	1.65593	1.55e-47	1.09e-20	0	AT4G34810.1	2e-69		SAUR-like auxin-responsive protein family
BnaA01g02390D	1.08892	0.855524	31.5775	3.69538	-	-	-	-
BnaA01g02400D	0.397239	0.757398	3.1688	7.833	AT4G34790.1	7e-110		SAUR-like auxin-responsive protein family
BnaA01g02420D	3e-14	0.00181345	5.82879	0.945419	AT4G34760.1	1e-127		SAUR-like auxin-responsive protein family
BnaA01g02430D	0.283928	0.472836	5.69424	4.05345	AT4G34750.1	3e-75		SAUR-like auxin-responsive protein family
BnaA01g02440D	3.42215	3.73934	3.719	3.10908	AT4G34740.1	0	ATASE2, CIA1, ATPURF2, ASE2	GLN phosphoribosyl pyrophosphate amidotransferase 2
BnaA01g02450D	5.21343	0.0595638	11.0997	0.281408	AT4G34710.1	0	ADC2, SPE2, ATADC2	arginine decarboxylase 2
BnaA01g02460D	1.81823	18.5487	9.22277	19.081	AT4G34710.1	0	ADC2, SPE2, ATADC2	arginine decarboxylase 2
BnaA01g02470D	28.6808	56.7663	48.5959	52.7251	AT4G34700.1	3e-134	CIB22, AtCIB22	LYR family of Fe/S cluster biogenesis protein
BnaA01g02480D	1.75645	3.90714	12.2983	12.9868	AT4G34680.1	0	GATA3	GATA transcription factor 3
BnaA01g02490D	76.9117	51.0157	86.3611	78.5219	AT4G34670.1	0		Ribosomal protein S3Ae
BnaA01g02500D	11.5344	8.08656	8.80215	14.2041	AT4G34660.1	0		SH3 domain-containing protein
BnaA01g02510D	15.1791	27.2513	10.372	9.31946	AT4G34650.1	0	SQS2	squalene synthase 2
BnaA01g02520D	24.2585	9.87238	8.74102	6.95898	AT4G34640.1	0	SQS1, ERG9	squalene synthase 1
BnaA01g02530D	20.908	14.7671	16.9809	13.5147	AT4G34630.1	3e-66		unknown protein; Has 30 Blast hits to 30 proteins in 10 species: Archae - 0; Bacteria - 2; Metazoa - 0; Fungi - 0; Plants - 24; Viruses - 0; Other Eukaryotes - 4 (source: NCBI BLink).
BnaA01g02540D	5.6448	12.4482	11.2444	5.84786	AT4G34620.1	6e-116	SSR16	small subunit ribosomal protein 16
BnaA01g02550D	59.4684	40.8775	189.304	152.066	-	-	-	-
BnaA01g02560D	0	0.135573	0.681364	0	-	-	-	-
BnaA01g02570D	5.30591	56.4791	10.1375	17.755	AT4G34588.1	4e-119	CPuORF2	conserved peptide upstream open reading frame 2
BnaA01g02580D	3.51999	25.2486	2.04049	2.55052	AT4G34580.1	0	COW1, SRH1	Sec14p-like phosphatidylinositol transfer family protein
BnaA01g02590D	11.613	13.0812	5.97617	7.85459	AT2G16370.1	0	THY-1	thymidylate synthase 1
BnaA01g02600D	3.00257	1.16414	9.6867	6.43037	AT4G34560.1	3e-161		unknown protein; BEST Arabidopsis thaliana protein match is: unknown protein (TAIR:AT5G66440.1); Has 67 Blast hits to 66 proteins in 11 species: Archae - 0; Bacteria - 0; Metazoa - 0; Fungi - 0; Plants - 67; Viruses - 0; Other Eukaryotes - 0 (source: NCBI BLink).
BnaA01g02610D	9.84652	6.69773	9.41193	4.40307	AT4G34540.1	0		NmrA-like negative transcriptional regulator family protein
BnaA01g02620D	14.2303	39.2015	13.0938	10.3516	AT4G34530.1	0	CIB1	cryptochrome-interacting basic-helix-loop-helix 1
BnaA01g02630D	8.26287	5.94674	10.9215	10.3253	AT4G34500.1	0		Protein kinase superfamily protein
BnaA01g02640D	25.7836	29.5518	30.1177	33.1378	AT4G34490.1	0	ATCAP1, CAP 1, CAP1	cyclase associated protein 1
BnaA01g02650D	9.33853	11.8715	6.26215	4.46773	AT4G34480.1	0		O-Glycosyl hydrolases family 17 protein
BnaA01g02660D	23.826	15.5948	18.8336	16.6829	AT4G34460.1	0	AGB1, ELK4, ATAGB1	GTP binding protein beta 1
BnaA01g02670D	52.3784	41.2202	45.1976	48.6405	AT4G34450.1	0		coatomer gamma-2 subunit, putative / gamma-2 coat protein, putative / gamma-2 COP, putative
BnaA01g02690D	6.23064	3.74782	4.52205	3.84993	AT4G34430.4	0	CHB3, ATSWI3D	DNA-binding family protein
BnaA01g02710D	17.9991	1.25262	22.7346	7.89443	AT4G34412.1	5e-168		CONTAINS InterPro DOMAIN/s: Kinase binding protein CGI-121 (InterPro:IPR013926); Has 275 Blast hits to 275 proteins in 139 species: Archae - 0; Bacteria - 5; Metazoa - 98; Fungi - 109; Plants - 42; Viruses - 0; Other Eukaryotes - 21 (source: NCBI BLink).
BnaA01g02720D	0.162904	0.693639	0.0947542	0.466702	AT4G34410.1	1e-140	RRTF1	redox responsive transcription factor 1
BnaA01g02740D	12.0842	11.1115	14.6643	14.1836	AT4G34390.1	0	XLG2	extra-large GTP-binding protein 2
BnaA01g02760D	1.60943	1.3247	0.765275	1.23303	AT4G34380.1	0		Transducin/WD40 repeat-like superfamily protein
BnaA01g02770D	7.90033	7.86829	7.3272	8.46872	AT4G34370.1	0	ATARI1, ARI1	RING/U-box superfamily protein
BnaA01g02780D	0.327737	1.8099	0.380307	0.500284	AT4G34350.1	0	CLB6, ISPH, HDR	4-hydroxy-3-methylbut-2-enyl diphosphate reductase
BnaA01g02790D	1.6896	3.84002	6.18653	5.57934	-	-	-	-
BnaA01g02800D	3.91376	4.56591	4.45233	4.21799	AT4G34310.1	0		alpha/beta-Hydrolases superfamily protein
BnaA01g02810D	2.0655	2.37997	8.89883	4.87546	AT4G34290.1	2e-102		SWIB/MDM2 domain superfamily protein
BnaA01g02820D	1.87466	5.24913	4.32123	2.69696	AT4G34280.1	0		transducin family protein / WD-40 repeat family protein
BnaA01g02830D	25.9605	26.941	25.0908	18.6516	AT2G18990.1	0	TXND9	thioredoxin domain-containing protein 9 homolog
BnaA01g02840D	18.5508	13.9508	14.2439	11.6192	AT4G34270.1	0		TIP41-like family protein
BnaA01g02850D	34.9573	19.89	16.5993	17.8037	AT4G34265.1	2e-56		unknown protein; FUNCTIONS IN: molecular_function unknown; INVOLVED IN: biological_process unknown; LOCATED IN: chloroplast; EXPRESSED IN: 22 plant structures; EXPRESSED DURING: 13 growth stages; BEST Arabidopsis thaliana protein match is: unknown protein (TAIR:AT2G15000.3); Has 76 Blast hits to 76 proteins in 9 species: Archae - 0; Bacteria - 0; Metazoa - 0; Fungi - 0; Plants - 76; Viruses - 0; …
BnaA01g02860D	8.0919	14.5707	8.68145	9.7645	AT4G34260.1	0	FUC95A	1,2-alpha-L-fucosidases
BnaA01g02870D	0.587549	0.543446	0.136457	1.71658	AT4G34250.1	0	KCS16	3-ketoacyl-CoA synthase 16
BnaA01g02880D	1.16039	3.10009	0.857591	0.776003	AT4G34240.1	0	ALDH3I1, ALDH3	aldehyde dehydrogenase 3I1
BnaA01g02900D	5.67634	2.76794	4.73344	4.90735	AT3G57230.1	0	AGL16	AGAMOUS-like 16
BnaA01g02910D	2.77185	1.58206	3.66012	5.16483	AT4G34220.1	0		Leucine-rich repeat protein kinase family protein
BnaA01g02920D	9.17592	11.4299	7.51014	13.1552	-	-	-	-
BnaA01g02930D	20.1232	10.6348	18.4298	18.5901	AT4G34200.1	0	EDA9	D-3-phosphoglycerate dehydrogenase
BnaA01g02940D	12.7036	22.7485	19.8142	19.1023	-	-	-	-
BnaA01g02950D	110.077	125.576	63.5726	77.0577	AT3G42050.1	0		vacuolar ATP synthase subunit H family protein
BnaA01g02970D	0.610138	3.20111	1.5953	1.52191	AT4G34160.1	0	CYCD3;1, CYCD3	CYCLIN D3;1
BnaA01g02980D	27.1929	7.97063	6.40633	6.55668	AT4G34150.1	0		Calcium-dependent lipid-binding (CaLB domain) family protein
BnaA01g02990D	3.86269	4.50064	2.50974	2.34029	AT4G34140.1	0		D111/G-patch domain-containing protein
BnaA01g03010D	2.26422	2.14281	2.46042	1.48586	AT4G34138.1	0	UGT73B1	UDP-glucosyl transferase 73B1
BnaA01g03020D	1.28885	1.98e-24	0.49384	0.30055	AT4G34131.1	0	UGT73B3	UDP-glucosyl transferase 73B3
BnaA01g03030D	8.86884	0.344791	0.634411	0.566907	AT4G34135.1	0	UGT73B2	UDP-glucosyltransferase 73B2
BnaA01g03040D	0.14903	4.24e-41	2.03917	0.14237	AT4G34120.1	0	LEJ1, CDCP1	Cystathionine beta-synthase (CBS) family protein
BnaA01g03050D	84.5098	98.1567	85.3696	113.373	AT4G34110.1	0	PAB2, PABP2, ATPAB2	poly(A) binding protein 2
BnaA01g03060D	34.0321	35.3349	29.9902	31.1224	AT4G34100.1	0		RING/U-box superfamily protein
BnaA01g03070D	1.33834	2.04744	1.59437	1.69112	AT4G34060.1	0	DML3	demeter-like protein 3
BnaA01g03080D	0.185761	0.161016	1.33034	0	-	-	-	-
BnaA01g03100D	6.15605	12.8737	23.1997	31.6794	-	-	-	-
BnaA01g03110D	3.64387	11.8446	0.815302	6.06575	AT4G33950.1	0	OST1, SNRK2-6, SRK2E, SNRK2.6, P44, ATOST1	Protein kinase superfamily protein
BnaA01g03120D	8.5038	6.90237	6.83319	6.10778	AT4G33945.1	0		ARM repeat superfamily protein
BnaA01g03130D	8.55018	3.3056	4.52256	5.68322	AT4G33940.1	3e-171		RING/U-box superfamily protein
BnaA01g03140D	1.66335	0.212042	1.96526	0.00157557	AT4G33925.1	1e-157		unknown protein; Has 30201 Blast hits to 17322 proteins in 780 species: Archae - 12; Bacteria - 1396; Metazoa - 17338; Fungi - 3422; Plants - 5037; Viruses - 0; Other Eukaryotes - 2996 (source: NCBI BLink).
BnaA01g03150D	34.0665	16.6356	15.4914	15.7698	AT4G33865.1	1e-49		Ribosomal protein S14p/S29e family protein
BnaA01g03160D	15.2377	4.40965	3.4713	3.5704	AT4G33880.1	0	RSL2	ROOT HAIR DEFECTIVE 6-LIKE 2
BnaA01g03210D	24.9524	3.12489	18.4566	5.57231	-	-	-	-
BnaA01g03220D	5.59417	6.41536	16.3793	6.0081	AT4G33770.1	0		Inositol 1,3,4-trisphosphate 5/6-kinase family protein
BnaA01g03230D	5.75489	8.4904	4.05998	5.08569	AT4G33760.1	0		tRNA synthetase class II (D, K and N) family protein
BnaA01g03240D	8.13871	11.7304	18.5175	16.8099	AT4G33740.1	2e-106		unknown protein; BEST Arabidopsis thaliana protein match is: unknown protein (TAIR:AT4G37820.1); Has 138210 Blast hits to 73191 proteins in 2959 species: Archae - 732; Bacteria - 18006; Metazoa - 48521; Fungi - 16820; Plants - 7078; Viruses - 1046; Other Eukaryotes - 46007 (source: NCBI BLink).
BnaA01g03250D	4.04094	11.1133	1.31068	12.3273	AT4G33730.1	2e-167		CAP (Cysteine-rich secretory proteins, Antigen 5, and Pathogenesis-related 1 protein) superfamily protein
BnaA01g03260D	2854.75	1423.67	3255.05	1255.11	AT4G33720.1	9e-146		CAP (Cysteine-rich secretory proteins, Antigen 5, and Pathogenesis-related 1 protein) superfamily protein
BnaA01g03270D	10.8378	9.18586	10.0714	7.22706	AT4G33700.1	0		CBS domain-containing protein with a domain of unknown function (DUF21)
BnaA01g03280D	5.76463	4.89531	5.86398	6.77449	AT4G33690.1	0		unknown protein; FUNCTIONS IN: molecular_function unknown; INVOLVED IN: biological_process unknown; LOCATED IN: chloroplast; EXPRESSED IN: pollen tube; Has 543 Blast hits to 512 proteins in 106 species: Archae - 0; Bacteria - 0; Metazoa - 281; Fungi - 54; Plants - 72; Viruses - 0; Other Eukaryotes - 136 (source: NCBI BLink).
BnaA01g03290D	0.748521	3.17e-05	0.513196	0.00441109	AT4G33680.1	0	AGD2	Pyridoxal phosphate (PLP)-dependent transferases superfamily protein
BnaA01g03300D	20.5562	9.75553	18.5625	29.2485	-	-	-	-
BnaA01g03310D	2.58e-15	5.77444	0.00228901	0.957059	-	-	-	-
BnaA01g03320D	14.7573	13.4266	12.1701	15.8363	AT2G14120.3	0	DRP3B	dynamin related protein
BnaA01g03330D	108.357	99.2596	125.824	103.311	AT4G33640.1	1e-91		unknown protein; Has 30201 Blast hits to 17322 proteins in 780 species: Archae - 12; Bacteria - 1396; Metazoa - 17338; Fungi - 3422; Plants - 5037; Viruses - 0; Other Eukaryotes - 2996 (source: NCBI BLink).
BnaA01g03340D	2.33176	4.13941	4.21864	1.61389	AT4G33625.1	0		FUNCTIONS IN: molecular_function unknown; INVOLVED IN: biological_process unknown; LOCATED IN: plasma membrane, vacuole; EXPRESSED IN: cultured cell; CONTAINS InterPro DOMAIN/s: Golgi apparatus membrane protein TVP15 (InterPro:IPR013714); Has 59 Blast hits to 59 proteins in 18 species: Archae - 0; Bacteria - 0; Metazoa - 0; Fungi - 0; Plants - 50; Viruses - 0; Other Eukaryotes - 9 (source: NCBI B…
BnaA01g03350D	3.40444	4.23156	1.77042	2.99185	AT4G33620.1	0		Cysteine proteinases superfamily protein
BnaA01g03360D	2.10265	4.67764	2.01713	3.71349	AT4G33580.2	0	ATBCA5, BCA5	beta carbonic anhydrase 5
BnaA01g03370D	9.87225	9.12503	7.43476	4.87641	AT4G33540.1	0		metallo-beta-lactamase family protein
BnaA01g03380D	14.1029	9.95671	10.1506	6.02875	AT4G33530.1	0	KUP5	K+ uptake permease 5
BnaA01g03390D	1.37718	2.99036	2.32979	1.41022	AT4G33520.2	0	PAA1, HMA6	P-type ATP-ase 1
BnaA01g03400D	7.08372	8.55591	9.38791	10.3727	AT4G33510.1	0	DHS2	3-deoxy-d-arabino-heptulosonate 7-phosphate synthase
BnaA01g03410D	0.912235	0.89586	0.103908	0.741355	AT4G33500.1	0		Protein phosphatase 2C family protein
BnaA01g03420D	1.56161	0.634116	2.06976	3.0943	AT4G33495.1	0	RPD1	Ubiquitin carboxyl-terminal hydrolase family protein
BnaA01g03430D	6.99799	3.31886	6.89984	8.07482	AT4G33490.2	0		Eukaryotic aspartyl protease family protein
BnaA01g03440D	7.12525	11.5775	8.1227	10.9652	AT4G33480.1	0		unknown protein; FUNCTIONS IN: molecular_function unknown; INVOLVED IN: biological_process unknown; LOCATED IN: chloroplast; EXPRESSED IN: 22 plant structures; EXPRESSED DURING: 13 growth stages; CONTAINS InterPro DOMAIN/s: Protein of unknown function DUF3727 (InterPro:IPR022203); Has 348 Blast hits to 348 proteins in 78 species: Archae - 0; Bacteria - 101; Metazoa - 0; Fungi - 0; Plants - 183; V…
BnaA01g03450D	0.804296	6.48854	0.150462	2.91031	AT4G33480.1	8e-111		unknown protein; FUNCTIONS IN: molecular_function unknown; INVOLVED IN: biological_process unknown; LOCATED IN: chloroplast; EXPRESSED IN: 22 plant structures; EXPRESSED DURING: 13 growth stages; CONTAINS InterPro DOMAIN/s: Protein of unknown function DUF3727 (InterPro:IPR022203); Has 348 Blast hits to 348 proteins in 78 species: Archae - 0; Bacteria - 101; Metazoa - 0; Fungi - 0; Plants - 183; V…
BnaA01g03480D	3.13808	5.72727	1.92329	1.7041	AT4G33460.1	0	ATNAP13, EMB2751	ABC transporter family protein
BnaA01g03500D	0.812599	1.33956	1.23334	1.90047	AT4G33440.1	0		Pectin lyase-like superfamily protein
BnaA01g03510D	33.1632	29.3745	33.7706	24.0215	AT4G33430.2	0	BAK1	BRI1-associated receptor kinase
BnaA01g03520D	74.6517	76.3005	69.6507	37.1039	AT4G33420.1	0		Peroxidase superfamily protein
BnaA01g03530D	3.54352	3.10991	6.67328	4.47356	AT4G33410.1	0	ATSPPL1, SPPL1	SIGNAL PEPTIDE PEPTIDASE-LIKE 1
BnaA01g03540D	4.43162	1.858	1.95196	2.98082	AT4G33400.1	0		Vacuolar import/degradation, Vid27-related protein
BnaA01g03550D	3.23268	3.23283	3.93848	3.11655	AT4G33380.1	0		unknown protein; Has 194 Blast hits to 189 proteins in 23 species: Archae - 0; Bacteria - 0; Metazoa - 0; Fungi - 0; Plants - 184; Viruses - 0; Other Eukaryotes - 10 (source: NCBI BLink).
BnaA01g03560D	5.76414	8.52364	9.99954	6.95906	AT4G33350.1	0		Tic22-like family protein
BnaA01g03570D	2.69184	1.2684	2.70049	2.49335	AT4G33330.2	0	PGSIP3, GUX2	plant glycogenin-like starch initiation protein 3
BnaA01g03580D	2.53012	3.71507	4.73783	3.90863	AT4G33300.1	0	ADR1-L1	ADR1-like 1
BnaA01g03590D	10.1195	8.78861	15.5477	16.8383	AT4G33270.1	0	CDC20.1	Transducin family protein / WD-40 repeat family protein
BnaA01g03600D	37.7714	30.8772	43.7292	21.5591	AT4G33250.1	0	EIF3K, TIF3K1, ATTIF3K1	eukaryotic translation initiation factor 3K
BnaA01g03610D	3.64966	5.24789	3.51309	5.07007	AT4G33240.1	0	FAB1A	1-phosphatidylinositol-4-phosphate 5-kinases;zinc ion binding;1-phosphatidylinositol-3-phosphate 5-kinases
BnaA01g03620D	1.42306	0.523575	1.85419	1.34785	AT4G33220.1	0	PME44, ATPME44	pectin methylesterase 44
BnaA01g03630D	6.72691	5.92411	7.94504	11.3021	AT4G33210.1	0	SLOMO	F-box family protein
BnaA01g03640D	3.53825	3.712	2.41467	3.46883	AT4G33200.1	0	XI-I, ATXI-I, XI-15	myosin, putative
BnaA01g03650D	21.6264	28.7315	9.63522	14.8697	AT4G33180.1	0		alpha/beta-Hydrolases superfamily protein
BnaA01g03670D	4.16024	2.52253	1.32434	1.89891	AT4G33160.1	0		F-box family protein
BnaA01g03680D	6.95405	18.7875	2.94544	3.94455	AT4G33150.1	0		lysine-ketoglutarate reductase/saccharopine dehydrogenase bifunctional enzyme
BnaA01g03730D	6.00019	4.60949	5.9839	6.02742	AT4G33140.1	0		Haloacid dehalogenase-like hydrolase (HAD) superfamily protein
BnaA01g03740D	4.73604	1.55807	2.14477	2.33437	AT4G33130.1	0		unknown protein; FUNCTIONS IN: molecular_function unknown; INVOLVED IN: biological_process unknown; LOCATED IN: chloroplast; EXPRESSED IN: 9 plant structures; EXPRESSED DURING: 6 growth stages; BEST Arabidopsis thaliana protein match is: Protein of unknown function, DUF547 (TAIR:AT1G16750.1); Has 192 Blast hits to 192 proteins in 18 species: Archae - 0; Bacteria - 0; Metazoa - 1; Fungi - 0; Plant…
BnaA01g03770D	8.11905	3.74391	14.4185	12.5565	AT4G33110.1	0		S-adenosyl-L-methionine-dependent methyltransferases superfamily protein
BnaA01g03780D	3.23514	5.65768	7.45859	2.25794	-	-	-	-
BnaA01g03790D	62.7449	57.8895	40.0916	43.078	AT4G33090.1	0	APM1, ATAPM1	aminopeptidase M1
BnaA01g03800D	19.1893	27.5315	11.7077	6.38005	AT4G33080.1	0		AGC (cAMP-dependent, cGMP-dependent and protein kinase C) kinase family protein
BnaA01g03810D	8.50478	7.63463	8.51664	14.8864	AT4G33060.1	0		Cyclophilin-like peptidyl-prolyl cis-trans isomerase family protein
BnaA01g03820D	0.313645	1.44604	1.26976	0.331711	AT4G33050.2	0	EDA39	calmodulin-binding family protein
BnaA01g03830D	1.14816	2.67067	3.61e-16	3.33451	AT4G33040.1	4e-154		Thioredoxin superfamily protein
BnaA01g03840D	2.90487	2.86446	4.84134	7.61	AT4G33030.1	0	SQD1	sulfoquinovosyldiacylglycerol 1
BnaA01g03850D	17.5784	18.8736	1.69191	9.28123	AT4G33020.1	0	ZIP9, ATZIP9	ZIP metal ion transporter family
BnaA01g03860D	65.0712	70.4072	68.7092	80.5806	AT4G33010.1	0	AtGLDP1, GLDP1	glycine decarboxylase P-protein 1
BnaA01g03880D	7.69355	6.68001	10.3356	8.37888	AT4G33000.1	0	CBL10, ATCBL10	calcineurin B-like protein 10
BnaA01g04000D	54.6191	62.1621	39.947	50.275	AT4G32940.1	0	GAMMA-VPE, GAMMAVPE	gamma vacuolar processing enzyme
BnaA01g04010D	26.6862	16.3855	31.8839	35.5837	AT4G32930.2	2e-172		unknown protein; FUNCTIONS IN: molecular_function unknown; INVOLVED IN: biological_process unknown; LOCATED IN: cellular_component unknown; EXPRESSED IN: 22 plant structures; EXPRESSED DURING: 13 growth stages; CONTAINS InterPro DOMAIN/s: Protein of unknown function DUF866, eukaryotic (InterPro:IPR008584).
BnaA01g04020D	2.81143	1.58777	2.14514	2.26339	AT4G32920.1	0		glycine-rich protein
BnaA01g04030D	8.26304	6.41076	7.96254	5.53875	AT4G32910.1	0		CONTAINS InterPro DOMAIN/s: Nuclear pore complex protein, Nucleoporin Nup85-like (InterPro:IPR011502); Has 30201 Blast hits to 17322 proteins in 780 species: Archae - 12; Bacteria - 1396; Metazoa - 17338; Fungi - 3422; Plants - 5037; Viruses - 0; Other Eukaryotes - 2996 (source: NCBI BLink).
BnaA01g04050D	3.60605	2.29834	4.62855	5.31598	AT4G32890.1	0	GATA9	GATA transcription factor 9
BnaA01g04070D	0.0803867	1.97416	0.149874	3.79825	AT4G32870.1	9e-106		Polyketide cyclase/dehydrase and lipid transport superfamily protein
BnaA01g04080D	11.0427	5.37154	19.2816	14.4517	AT4G32860.1	2e-162		unknown protein; Has 46 Blast hits to 46 proteins in 10 species: Archae - 0; Bacteria - 0; Metazoa - 0; Fungi - 0; Plants - 46; Viruses - 0; Other Eukaryotes - 0 (source: NCBI BLink).
BnaA01g04100D	20.9642	22.7563	18.5409	23.7749	AT4G32850.8	0	nPAP	nuclear poly(a) polymerase
BnaA01g04110D	26.5045	23.4281	14.7432	22.5572	AT4G32840.1	0	PFK6	phosphofructokinase 6
BnaA01g04120D	3.58592	7.92868	13.0909	6.62815	AT4G32830.1	0	AtAUR1, AUR1	ataurora1
BnaA01g04130D	3.01907	3.64368	2.92679	3.53143	AT4G32820.2	0		Tetratricopeptide repeat (TPR)-like superfamily protein
BnaA01g04140D	0.727861	0.0948522	0.16785	0.477635	AT4G32810.1	0	CCD8, MAX4, ATCCD8	carotenoid cleavage dioxygenase 8
BnaA01g04160D	8.93249	5.14296	10.504	10.7884	AT4G32780.1	0		phosphoinositide binding
BnaA01g04200D	29.0771	27.3317	33.0917	30.5485	AT4G32760.2	0		ENTH/VHS/GAT family protein
BnaA01g04210D	0.694651	8.91e-10	0.247407	7.25e-42	AT4G32750.1	5e-178		unknown protein; Has 30201 Blast hits to 17322 proteins in 780 species: Archae - 12; Bacteria - 1396; Metazoa - 17338; Fungi - 3422; Plants - 5037; Viruses - 0; Other Eukaryotes - 2996 (source: NCBI BLink).
BnaA01g04220D	1.62365	1.5329	1.71649	0.9419	AT4G32730.2	0	PC-MYB1, MYB3R-1, ATMYB3R-1, ATMYB3R1	Homeodomain-like protein
BnaA01g04230D	0.60779	0.797757	0.230238	0.250463	AT4G32720.1	3e-147	AtLa1, La1	La protein 1
BnaA01g04270D	1.87562	8.28482	6.55253	4.41798	AT4G32710.1	0		Protein kinase superfamily protein
BnaA01g04280D	1.53828	4.54604	4.0881	4.85819	-	-	-	-
BnaA01g04290D	1.01599	1.01286	0.999117	0.392883	AT4G32700.2	0		helicases;ATP-dependent helicases;nucleic acid binding;ATP binding;DNA-directed DNA polymerases;DNA binding
BnaA01g04300D	14.6454	6.9216	38.612	39.1405	AT4G32690.1	4e-159	GLB3, ATGLB3	hemoglobin 3
BnaA01g04310D	17.2791	12.4239	13.161	16.0145	AT4G32680.1	0		unknown protein; BEST Arabidopsis thaliana protein match is: unknown protein (TAIR:AT1G52343.1); Has 30201 Blast hits to 17322 proteins in 780 species: Archae - 12; Bacteria - 1396; Metazoa - 17338; Fungi - 3422; Plants - 5037; Viruses - 0; Other Eukaryotes - 2996 (source: NCBI BLink).
BnaA01g04340D	6.06571	4.88281	7.00241	5.41475	AT4G32660.1	0	AME3	Protein kinase superfamily protein
BnaA01g04350D	68.1378	16.2178	40.4645	49.8258	AT4G32650.1	0	ATKC1, KAT3, KC1, AtLKT1	potassium channel in Arabidopsis thaliana 3
BnaA01g04360D	35.3771	26.7897	23.2472	29.9585	AT4G32640.1	0		Sec23/Sec24 protein transport family protein
BnaA01g04380D	3.84238	4.43334	5.32344	4.65048	AT4G32620.2	0		Enhancer of polycomb-like transcription factor protein
BnaA01g04390D	2.61894	3.94157	3.76634	3.85616	AT4G32620.2	0		Enhancer of polycomb-like transcription factor protein
BnaA01g04420D	13.6594	14.0493	18.1653	11.7113	AT4G32610.1	0		copper ion binding
BnaA01g04430D	9.32558	11.2643	11.0456	9.74302	-	-	-	-
BnaA01g04440D	13.7026	13.8713	16.4099	16.0742	AT4G32600.1	0		RING/U-box superfamily protein
BnaA01g04450D	0.949014	1.34317	1.66382	1.15139	AT4G32590.3	9e-126		2Fe-2S ferredoxin-like superfamily protein
BnaA01g04460D	1.96615	2.1622	0.703535	1.85096	AT4G32570.1	0	TIFY8	TIFY domain protein 8
BnaA01g04470D	2.52801	6.37593	6.35341	7.77483	AT4G32560.1	0		paramyosin-related
BnaA01g04480D	8.15275	9.06028	7.46339	8.07171	AT4G32551.2	0	LUG	LisH dimerisation motif;WD40/YVTN repeat-like-containing domain
BnaA01g04510D	105.473	67.0819	47.1823	67.8042	AT2G25610.1	0		ATPase, F0/V0 complex, subunit C protein
BnaA01g04520D	4.5022	1.76785	6.57464	5.83271	AT4G32510.1	0		HCO3- transporter family
BnaA01g04540D	125.566	141.989	38.2633	33.2388	AT4G32470.1	3e-139		Cytochrome bd ubiquinol oxidase, 14kDa subunit
BnaA01g04550D	15.5909	9.15982	5.47538	4.96405	AT4G32460.1	0		Protein of unknown function, DUF642
BnaA01g04560D	2.93703	1.87424	0.618296	0.408132	AT4G32450.1	0		Pentatricopeptide repeat (PPR) superfamily protein
BnaA01g04570D	4.1569	4.49746	5.76285	3.76489	AT4G32440.2	7e-130		Plant Tudor-like RNA-binding protein
BnaA01g04580D	0.0702985	0.0831491	0.402073	0.552772	AT4G32430.1	0		Pentatricopeptide repeat (PPR) superfamily protein
BnaA01g04590D	3.42972	4.41779	5.10053	6.0106	AT4G32420.1	0		Cyclophilin-like peptidyl-prolyl cis-trans isomerase family protein
BnaA01g04600D	123.975	73.0003	58.3361	67.4822	AT4G32410.1	0	CESA1, RSW1, AtCESA1	cellulose synthase 1
BnaA01g04610D	22.2847	4.79905	3.08155	7.17321	AT4G32400.1	0	EMB104, SHS1, EMB42, ATBT1	Mitochondrial substrate carrier family protein
BnaA01g04620D	153.175	140.771	122.6	135.242	AT4G32390.1	0		Nucleotide-sugar transporter family protein
BnaA01g04640D	3.44641	6.08892	3.80511	5.63043	AT4G32350.1	3e-171		Regulator of Vps4 activity in the MVB pathway protein
BnaA01g04650D	4.55047	4.43366	11.0605	6.52033	AT4G32340.1	1e-156		Tetratricopeptide repeat (TPR)-like superfamily protein
BnaA01g04660D	28.2473	29.6212	41.5168	40.3776	AT4G32330.1	0		TPX2 (targeting protein for Xklp2) protein family
BnaA01g04670D	2.70551	1.60474	3.36657	2.32741	AT4G32300.1	0	SD2-5	S-domain-2 5
BnaA01g04680D	0.752921	3.0236	0.935489	0.0823588	AT4G32295.1	0		unknown protein; BEST Arabidopsis thaliana protein match is: unknown protein (TAIR:AT3G24150.1); Has 39 Blast hits to 39 proteins in 10 species: Archae - 0; Bacteria - 0; Metazoa - 0; Fungi - 0; Plants - 39; Viruses - 0; Other Eukaryotes - 0 (source: NCBI BLink).
BnaA01g04700D	54.3649	88.655	60.3795	61.772	AT4G32285.1	0		ENTH/ANTH/VHS superfamily protein
BnaA01g04720D	4.92946	9.41155	8.0839	6.01456	AT4G32270.1	0		Ubiquitin-like superfamily protein
BnaA01g04730D	10.6688	20.7993	13.8711	13.3633	AT4G32250.1	0		Protein kinase superfamily protein
BnaA01g04740D	15.9575	35.7401	13.9184	20.2986	AT4G32260.1	3e-176		ATPase, F0 complex, subunit B/B', bacterial/chloroplast
BnaA01g04750D	6.83768	17.1101	5.35438	10.5628	-	-	-	-
BnaA01g04760D	9.40852	11.7116	5.86825	7.08541	AT4G32180.1	0	ATPANK2, PANK2	pantothenate kinase 2
BnaA01g04770D	11.7371	13.8559	19.3875	14.7505	AT4G32160.1	0		Phox (PX) domain-containing protein
BnaA01g04780D	15.2823	28.6402	18.6199	13.1868	AT4G32150.1	0	VAMP711, ATVAMP711	vesicle-associated membrane protein 711
BnaA01g04790D	13.7727	74.4711	45.4397	59.1658	AT4G32130.1	0		Protein of unknown function (DUF2012)
BnaA01g04800D	10.4752	7.70563	9.81487	7.92344	AT4G32120.1	0		Galactosyltransferase family protein
BnaA01g04840D	7.60271	19.9253	8.67194	7.92115	AT4G32070.1	0	Phox4	Octicosapeptide/Phox/Bem1p (PB1) domain-containing protein / tetratricopeptide repeat (TPR)-containing protein
BnaA01g04850D	26.2077	45.1292	19.9991	30.8571	AT4G32060.1	0		calcium-binding EF hand family protein
BnaA01g04860D	5.77006	5.43597	5.75808	9.65278	AT4G32050.1	0		neurochondrin family protein
BnaA01g04870D	20.7199	32.3282	20.8399	17.7501	AT4G32040.1	0	KNAT5	KNOTTED1-like homeobox gene 5
BnaA01g04880D	10.9782	9.94168	11.8553	12.1797	-	-	-	-
BnaA01g04890D	52.6786	92.2477	42.7176	46.7012	AT4G32020.1	2e-63		unknown protein; FUNCTIONS IN: molecular_function unknown; INVOLVED IN: biological_process unknown; LOCATED IN: chloroplast; EXPRESSED IN: 24 plant structures; EXPRESSED DURING: 15 growth stages; BEST Arabidopsis thaliana protein match is: unknown protein (TAIR:AT2G25250.1); Has 65 Blast hits to 65 proteins in 19 species: Archae - 0; Bacteria - 0; Metazoa - 3; Fungi - 8; Plants - 54; Viruses - 0;…
BnaA01g04900D	0.591075	0.381329	0.529912	0.677006	AT4G32000.2	0		Protein kinase superfamily protein
BnaA01g04910D	64.2246	51.0778	39.2963	60.9644	AT4G31990.3	0	ASP5, AAT3, ATAAT1	aspartate aminotransferase 5
BnaA01g04920D	392.928	217.591	379.503	347.282	AT4G31985.1	2e-72		Ribosomal protein L39 family protein
BnaA01g04930D	10.3156	11.943	4.29145	13.3794	AT4G31980.1	0		unknown protein; CONTAINS InterPro DOMAIN/s: Protein of unknown function DUF247, plant (InterPro:IPR004158), Protein of unknown function DUF862, eukaryotic (InterPro:IPR008580); BEST Arabidopsis thaliana protein match is: Plant protein of unknown function (DUF247) (TAIR:AT5G11290.1); Has 1967 Blast hits to 1844 proteins in 183 species: Archae - 0; Bacteria - 6; Metazoa - 223; Fungi - 83; Plants -…
BnaA01g04970D	4.56647	5.29601	3.52469	3.63947	AT4G31890.1	0		ARM repeat superfamily protein
BnaA01g04980D	13.4816	12.4547	13.5401	15.3615	AT4G31880.1	0		LOCATED IN: cytosol, chloroplast; EXPRESSED IN: 24 plant structures; EXPRESSED DURING: 14 growth stages; BEST Arabidopsis thaliana protein match is: Tudor/PWWP/MBT superfamily protein (TAIR:AT1G15940.1); Has 137162 Blast hits to 70781 proteins in 2973 species: Archae - 289; Bacteria - 24182; Metazoa - 56725; Fungi - 20130; Plants - 6559; Viruses - 758; Other Eukaryotes - 28519 (source: NCBI BLink…
BnaA01g05000D	2.25986	3.57301	5.08783	1.53669	-	-	-	-
BnaA01g05010D	0.554812	0.109826	0.1167	0.0474492	AT4G31850.1	0	PGR3	proton gradient regulation 3
BnaA01g05020D	26.9784	22.0212	25.4846	27.0451	AT4G31840.1	3e-145	ENODL15, AtENODL15	early nodulin-like protein 15
BnaA01g05040D	5.05409	5.16296	2.79722	6.54847	AT4G31820.1	0	ENP, NPY1, MAB4	Phototropic-responsive NPH3 family protein
BnaA01g05060D	1.60107	0.585529	1.9693	0.713198	-	-	-	-
BnaA01g05070D	12.0238	9.852	16.8084	16.4494	AT4G31790.1	0		Tetrapyrrole (Corrin/Porphyrin) Methylases
BnaA01g05080D	4.42805	6.91553	6.55437	5.47856	AT4G31780.2	0	MGD1, MGDA	monogalactosyl diacylglycerol synthase 1
BnaA01g05090D	13.9731	10.9935	13.0092	10.6436	AT4G31750.1	0	WIN2	HOPW1-1-interacting 2
BnaA01g05100D	33.2553	33.7163	22.9397	35.4762	AT2G24765.1	0	ARF3, ARL1, ATARL1	ADP-ribosylation factor 3
BnaA01g05110D	40.2386	30.6674	34.9109	38.2253	AT4G31720.2	0	TAFII15, STG1	TBP-associated factor II 15
BnaA01g05130D	81.1477	50.5253	86.8764	111.001	AT4G31700.1	0	RPS6, RPS6A	ribosomal protein S6
BnaA01g05140D	1.82876	3.33435	1.64109	2.81448	AT4G31670.1	0	UBP18	ubiquitin-specific protease 18
BnaA01g05180D	11.6726	0.352832	0.484951	2.68e-08	-	-	-	-
BnaA01g05220D	9.36994	5.27852	8.85285	9.38344	AT4G38890.1	0		FMN-linked oxidoreductases superfamily protein
BnaA01g05230D	6.50766	4.58754	6.63295	6.61004	AT2G21240.1	2e-85	BPC4, BBR, ATBPC4	basic pentacysteine 4
BnaA01g05240D	6.34886	13.3862	3.81989	5.39489	AT4G38950.1	0		ATP binding microtubule motor family protein
BnaA01g05270D	0.84427	0.384682	1.52766	1.17435	AT4G39010.1	0	AtGH9B18, GH9B18	glycosyl hydrolase 9B18
BnaA01g05280D	3.44608	5.78438	4.90213	4.51711	AT4G39030.1	0	EDS5, SID1	MATE efflux family protein
BnaA01g05300D	46.6143	43.6765	29.6927	34.2363	AT4G39080.1	0	VHA-A3	vacuolar proton ATPase A3
BnaA01g05320D	63.5601	40.2084	302.871	199.766	AT4G39090.1	0	RD19, RD19A	Papain family cysteine protease
BnaA01g05370D	9.66935	12.4695	4.95467	5.95199	AT4G39140.1	0		RING/U-box superfamily protein
BnaA01g05380D	41.1166	50.9892	66.3421	68.2553	AT4G39150.1	0		DNAJ heat shock N-terminal domain-containing protein
BnaA01g05390D	128.54	60.2234	100.523	86.6397	AT4G39200.1	6e-136		Ribosomal protein S25 family protein
BnaA01g05410D	385.972	154.439	949.504	534.409	AT4G39260.1	4e-83	CCR1, ATGRP8, GR-RBP8, GRP8	cold, circadian rhythm, and RNA binding 1
BnaA01g05420D	1.62643	1.44851	8.50769	2.57652	-	-	-	-
BnaA01g05430D	0.170684	0.00743592	0.783033	1.30205	-	-	-	-
BnaA01g05440D	1.97e-55	9.42e-25	1.79592	1.10372	AT4G39340.1	7e-101		Protein of unknown function (DUF1278)
BnaA01g05450D	37.4574	36.3466	43.3024	54.0835	AT4G39350.1	0	CESA2, ATH-A, ATCESA2	cellulose synthase A2
BnaA01g05460D	0.602525	1.05221	0	0	-	-	-	-
BnaA01g05480D	12.9807	11.2456	19.9917	17.585	AT4G39390.1	0	ATNST-KT1, NST-K1	nucleotide sugar transporter-KT 1
BnaA01g05490D	4.81551	4.38499	6.08125	7.63654	AT4G39400.1	0	BRI1, CBB2, DWF2, BIN1, ATBRI1	Leucine-rich receptor-like protein kinase family protein
BnaA01g05500D	1.13068	1.98774	2.77753	2.6099	AT4G39410.1	0	WRKY13, ATWRKY13	WRKY DNA-binding protein 13
BnaA01g05510D	4.37113	4.39854	3.09585	3.77095	AT4G39420.2	0		unknown protein; INVOLVED IN: biological_process unknown; LOCATED IN: cellular_component unknown; EXPRESSED IN: leaf; EXPRESSED DURING: LP.04 four leaves visible, LP.02 two leaves visible; Has 20 Blast hits to 19 proteins in 8 species: Archae - 0; Bacteria - 0; Metazoa - 0; Fungi - 0; Plants - 20; Viruses - 0; Other Eukaryotes - 0 (source: NCBI BLink).
BnaA01g05530D	52.6898	64.998	46.8432	52.9107	AT4G39520.1	0		GTP-binding protein-related
BnaA01g05540D	11.6049	18.5545	7.87643	12.9672	AT4G39540.3	0	SK2	shikimate kinase 2
BnaA01g05550D	1.72416	1.8964	2.44799	2.65402	AT4G25710.1	3e-37		Galactose oxidase/kelch repeat superfamily protein
BnaA01g05560D	4.23078	2.5651	4.57602	4.86078	AT1G77880.1	2e-12		Galactose oxidase/kelch repeat superfamily protein
BnaA01g05570D	5.92e-24	1.60073	2.03036	1.00364	AT5G38670.1	2e-40		Galactose oxidase/kelch repeat superfamily protein
BnaA01g05600D	2.78018	2.68657	0.42345	0.351275	-	-	-	-
BnaA01g05610D	28.3973	24.4637	17.6962	25.6367	AT2G21390.1	0		Coatomer, alpha subunit
BnaA01g05620D	0.0235461	0.3523	0.593447	1.23484	AT4G39620.1	0	EMB2453, ATPPR5	Tetratricopeptide repeat (TPR)-like superfamily protein
BnaA01g05630D	2.00965	1.6174	1.07374	1.32467	AT4G39640.1	0	GGT1	gamma-glutamyl transpeptidase 1
BnaA01g05660D	24.5089	20.9959	23.9253	18.7127	AT4G39640.1	0	GGT1	gamma-glutamyl transpeptidase 1
BnaA01g05670D	123.594	130.296	222.628	195.649	AT4G39660.1	0	AGT2	alanine:glyoxylate aminotransferase 2
BnaA01g05680D	12.7251	12.2347	64.2321	58.5839	-	-	-	-
BnaA01g05690D	9.15053	9.21974	7.77387	5.58829	AT4G39680.1	0		SAP domain-containing protein
BnaA01g05710D	1.01153	2.23409	3.36124	1.014	AT4G39700.1	0		Heavy metal transport/detoxification superfamily protein
BnaA01g05720D	2.65431	1.40002	1.00099	2.56908	AT4G39710.1	1e-125	FKBP16-2	FK506-binding protein 16-2
BnaA01g05730D	9.36093	6.78726	3.83352	7.77776	AT4G39720.1	0		VQ motif-containing protein
BnaA01g05760D	47.0675	33.1348	14.0347	12.6288	AT4G39780.1	0		Integrase-type DNA-binding superfamily protein
BnaA01g05770D	1.53244	1.08069	3.1782	2.24023	AT4G39790.1	0		Protein of unknown function (DUF630 and DUF632)
BnaA01g05780D	9.75405	6.2627	12.5742	0.598945	-	-	-	-
BnaA01g05800D	1.92491	2.76117	3.28143	1.29624	AT4G31440.1	2e-81		unknown protein; BEST Arabidopsis thaliana protein match is: unknown protein (TAIR:AT2G24530.1); Has 210 Blast hits to 209 proteins in 55 species: Archae - 0; Bacteria - 72; Metazoa - 2; Fungi - 6; Plants - 128; Viruses - 0; Other Eukaryotes - 2 (source: NCBI BLink).
BnaA01g05810D	4.33157	3.71716	3.89038	3.60294	AT4G31430.2	0		unknown protein; LOCATED IN: plasma membrane; EXPRESSED IN: 25 plant structures; EXPRESSED DURING: 15 growth stages; Has 35333 Blast hits to 34131 proteins in 2444 species: Archae - 798; Bacteria - 22429; Metazoa - 974; Fungi - 991; Plants - 531; Viruses - 0; Other Eukaryotes - 9610 (source: NCBI BLink).
BnaA01g05820D	6.99491	18.8253	6.04166	15.4339	AT4G31420.2	0		Zinc finger protein 622
BnaA01g05830D	10.8	9.97671	9.20866	9.05623	AT4G31410.1	7e-120		Protein of unknown function (DUF1644)
BnaA01g05840D	3.91847	8.77582	4.67894	3.08506	AT4G31390.1	0		Protein kinase superfamily protein
BnaA01g05890D	7.6928	4.45684	10.0622	6.41268	AT4G31360.1	3e-136		selenium binding
BnaA01g05900D	9.05444	11.018	5.64268	7.74771	AT4G31350.1	0		Core-2/I-branching beta-1,6-N-acetylglucosaminyltransferase family protein
BnaA01g05920D	92.4677	65.3379	57.7938	70.6807	AT4G31340.1	0		myosin heavy chain-related
BnaA01g05940D	12.6946	11.4671	21.8287	25.7869	AT4G31320.1	8e-172		SAUR-like auxin-responsive protein family
BnaA01g05950D	30.5698	18.0725	28.4741	37.6854	AT4G31300.2	0	PBA1	N-terminal nucleophile aminohydrolases (Ntn hydrolases) superfamily protein
BnaA01g05960D	12.1653	10.3932	16.8962	42.7581	AT4G31290.1	0		ChaC-like family protein
BnaA01g05970D	1.69514	4.49317	0.68593	1.23502	AT4G31250.1	0		Leucine-rich repeat protein kinase family protein
BnaA01g05980D	0.831077	0.866464	0.911175	0.111288	AT4G31240.1	0		protein kinase C-like zinc finger protein
BnaA01g05990D	5.30403	6.15288	2.27277	3.16822	AT4G31210.1	0		DNA topoisomerase, type IA, core
BnaA01g06000D	9.25576	8.62111	5.05927	3.51421	AT4G31200.2	0		SWAP (Suppressor-of-White-APricot)/surp RNA-binding domain-containing protein
BnaA01g06010D	47.6015	43.5698	46.2961	31.6754	AT4G31180.1	0		Class II aminoacyl-tRNA and biotin synthetases superfamily protein
BnaA01g06020D	22.4592	22.1373	22.1789	19.502	AT4G31170.1	0		Protein kinase superfamily protein
BnaA01g06030D	12.0258	15.5602	9.96937	1.315	-	-	-	-
BnaA01g06040D	40.499	40.4367	40.3085	78.8315	AT4G31130.1	0		Protein of unknown function (DUF1218)
BnaA01g06060D	0.0913689	0.774222	0.452091	0.116825	AT4G31100.1	0		wall-associated kinase, putative
BnaA01g06080D	0.780722	0.720109	1.41601	1.32898	AT4G31100.1	0		wall-associated kinase, putative
BnaA01g06090D	0.328827	2.18649	1.1637	0.107394	AT4G31050.1	0		Biotin/lipoate A/B protein ligase family
BnaA01g06100D	11.508	14.5922	13.715	9.27631	AT4G31040.1	0		CemA-like proton extrusion protein-related
BnaA01g06110D	0.0235996	0.00092864	0.518289	0.0348602	AT4G31020.2	0		alpha/beta-Hydrolases superfamily protein
BnaA01g06120D	8.10403	14.2425	2.48534	6.8212	AT4G31000.1	0		Calmodulin-binding protein
BnaA01g06130D	45.2352	45.5924	44.4811	30.5888	AT4G30996.1	2e-176		Protein of unknown function (DUF1068)
BnaA01g06140D	0.619781	1.58e-35	2.13e-06	0.346306	AT2G24280.1	1e-84		alpha/beta-Hydrolases superfamily protein
BnaA01g06150D	0.782288	0.7927	0.343233	0.36968	AT2G24280.1	1e-171		alpha/beta-Hydrolases superfamily protein
BnaA01g06160D	5.22263	7.65341	4.90071	4.60156	AT4G30993.2	0		Calcineurin-like metallo-phosphoesterase superfamily protein
BnaA01g06170D	17.847	6.93554	8.05312	8.02487	AT4G30980.1	0	LRL2	LJRHL1-like 2
BnaA01g06180D	30.3218	38.0559	10.7083	19.657	AT4G30960.1	0	CIPK6, SIP3, SNRK3.14, ATCIPK6	SOS3-interacting protein 3
BnaA01g06190D	1.58939	1.00813	2.0635	1.08565	AT4G30950.1	0	FAD6, FADC, SFD4	fatty acid desaturase 6
BnaA01g06210D	15.6103	7.23872	13.6244	10.3493	AT4G30930.1	0	NFD1	Ribosomal protein L21
BnaA01g06220D	10.8831	7.09495	21.4536	26.264	AT4G30920.1	0		Cytosol aminopeptidase family protein
BnaA01g06230D	8.88587	11.6203	7.27508	5.10262	AT4G30900.1	5e-178		DNAse I-like superfamily protein
BnaA01g06240D	5.96616	6.93969	6.93457	13.1334	AT4G30900.1	1e-133		DNAse I-like superfamily protein
BnaA01g06250D	12.6923	8.44133	9.47817	12.291	AT4G30890.1	0	UBP24	ubiquitin-specific protease 24
BnaA01g06260D	0.854185	0.728868	7.67e-05	0	AT4G30880.1	1e-112		Bifunctional inhibitor/lipid-transfer protein/seed storage 2S albumin superfamily protein
BnaA01g06270D	5.85356	6.34717	12.9523	14.431	AT4G30850.1	0	HHP2	heptahelical transmembrane protein2
BnaA01g06310D	0.973641	1.1059	1.11661	1.96821	AT4G30825.1	0		Tetratricopeptide repeat (TPR)-like superfamily protein
BnaA01g06320D	5.67e-15	2.46e-21	0.631559	0.00968866	AT4G30810.1	0	scpl29	serine carboxypeptidase-like 29
BnaA01g06330D	21.338	18.3469	9.41989	12.5647	AT4G30810.1	0	scpl29	serine carboxypeptidase-like 29
BnaA01g06340D	3.51691	4.38736	4.19132	4.74565	AT4G30790.1	0		INVOLVED IN: autophagy; EXPRESSED IN: 24 plant structures; EXPRESSED DURING: 15 growth stages; CONTAINS InterPro DOMAIN/s: Autophagy-related protein 17 (InterPro:IPR007240), Autophagy-related protein 11 (InterPro:IPR019460); Has 8793 Blast hits to 6268 proteins in 570 species: Archae - 89; Bacteria - 657; Metazoa - 4844; Fungi - 808; Plants - 441; Viruses - 15; Other Eukaryotes - 1939 (source: NC…
BnaA01g06350D	7.99741	9.73032	9.82946	8.76702	AT4G30780.1	0		unknown protein; BEST Arabidopsis thaliana protein match is: unknown protein (TAIR:AT2G24100.1); Has 109 Blast hits to 109 proteins in 18 species: Archae - 0; Bacteria - 0; Metazoa - 1; Fungi - 0; Plants - 95; Viruses - 0; Other Eukaryotes - 13 (source: NCBI BLink).
BnaA01g06370D	1.48982	1.3159	1.25329	1.17204	AT4G30710.1	0	QWRF8	Family of unknown function (DUF566)
BnaA01g06380D	14.5196	9.21221	8.58825	6.66563	AT2G24050.1	0	eIFiso4G2	MIF4G domain-containing protein / MA3 domain-containing protein
BnaA01g06390D	1.24e-21	1.1e-52	4.15e-39	3.85096	AT4G30680.1	2e-28		Initiation factor eIF-4 gamma, MA3
BnaA01g06420D	7.9347	9.57089	10.3999	8.99794	-	-	-	-
BnaA01g06430D	0.735901	0.155378	9.69e-05	0.219527	AT4G30110.1	0	HMA2, ATHMA2	heavy metal atpase 2
BnaA01g06440D	252.126	114.469	100.474	104.061	-	-	-	-
BnaA01g06460D	8.17594	5.70434	3.6324	4.85014	AT2G24050.1	3e-175	eIFiso4G2	MIF4G domain-containing protein / MA3 domain-containing protein
BnaA01g06480D	15.219	6.08e-19	1.06e-26	0.893122	-	-	-	-
BnaA01g06490D	2.31453	79.3879	49.5936	13.753	AT4G30650.1	7e-69		Low temperature and salt responsive protein family
BnaA01g06500D	19.1182	20.4851	11.6394	15.7194	-	-	-	-
BnaA01g06520D	5.7763	8.2785	9.56136	5.60488	AT4G30630.1	2e-54		unknown protein; BEST Arabidopsis thaliana protein match is: unknown protein (TAIR:AT5G57910.1); Has 33 Blast hits to 33 proteins in 10 species: Archae - 0; Bacteria - 0; Metazoa - 0; Fungi - 0; Plants - 33; Viruses - 0; Other Eukaryotes - 0 (source: NCBI BLink).
BnaA01g06530D	84.8002	63.1469	54.7732	67.0262	AT4G30600.1	0		signal recognition particle receptor alpha subunit family protein
BnaA01g06540D	22.2471	49.9595	13.466	17.9616	AT4G30530.1	0		Class I glutamine amidotransferase-like superfamily protein
BnaA01g06550D	0.869865	2.4e-51	3.90221	2.52131	AT4G30520.1	6e-175		Leucine-rich repeat protein kinase family protein
BnaA01g06570D	3.5656	3.26848	5.94555	4.32453	AT4G30500.1	1e-135		Protein of unknown function (DUF788)
BnaA01g06600D	48.1989	114.189	123.481	127.074	-	-	-	-
BnaA01g06610D	35.0423	22.1296	31.8348	40.3442	AT4G30440.1	0	GAE1	UDP-D-glucuronate 4-epimerase 1
BnaA01g06620D	0.121618	1.54917	0.288886	0.117022	-	-	-	-
BnaA01g06640D	5.13088	5.57273	0.941006	6.41e-13	AT4G30410.2	0		sequence-specific DNA binding transcription factors
BnaA01g06660D	3.4031	2.73955	2.53937	5.46443	AT4G30370.1	3e-100		RING/U-box superfamily protein
BnaA01g06670D	6.87714	5.64404	9.1928	5.52211	AT4G30360.1	0	ATCNGC17, CNGC17	cyclic nucleotide-gated channel 17
BnaA01g06680D	7.45771	6.17601	7.98795	5.92478	AT4G30350.1	0		Double Clp-N motif-containing P-loop nucleoside triphosphate hydrolases superfamily protein
BnaA01g06690D	1.82e-15	3.88583	2.0271	4.41017	-	-	-	-
BnaA01g06700D	4.05868	3.81733	5.88012	6.75297	AT4G30340.1	0	ATDGK7, DGK7	diacylglycerol kinase 7
BnaA01g06710D	53.1674	62.538	26.1389	32.7967	AT4G30320.1	6e-123		CAP (Cysteine-rich secretory proteins, Antigen 5, and Pathogenesis-related 1 protein) superfamily protein
BnaA01g06730D	172.979	162.263	108.957	130.605	AT1G65310.1	0	ATXTH17, XTH17	xyloglucan endotransglucosylase/hydrolase 17
BnaA01g06740D	141.53	160.194	72.1479	89.094	AT4G30280.1	0	ATXTH18, XTH18	xyloglucan endotransglucosylase/hydrolase 18
BnaA01g06750D	7.5784	6.61188	12.1684	22.2235	AT4G30270.1	0	MERI5B, MERI-5, XTH24, SEN4	xyloglucan endotransglucosylase/hydrolase 24
BnaA01g06760D	12.7995	13.0358	12.9445	11.1022	AT4G30260.1	0		Integral membrane Yip1 family protein
BnaA01g06780D	11.8752	11.5708	16.3986	13.5678	AT4G30240.1	4e-136		Syntaxin/t-SNARE family protein
BnaA01g06800D	19.475	20.4924	18.9615	13.5516	AT4G30210.1	0	ATR2, AR2	P450 reductase 2
BnaA01g06810D	11.0691	8.0203	17.6973	16.9261	AT4G30200.2	0	VEL1, VIL2	vernalization5/VIN3-like
BnaA01g06820D	1037.22	796.498	781.573	1038.3	AT2G18960.1	0	AHA1, PMA, OST2, HA1	H(+)-ATPase 1
BnaA01g06830D	124.205	37.5733	170.618	153.225	AT4G30170.1	0		Peroxidase family protein
BnaA01g06850D	14.5795	10.4926	10.7181	8.51604	AT4G30160.2	0	VLN4	villin 4
BnaA01g06860D	1.5767	0.830177	2.02397	1.53459	AT4G30150.1	0		CONTAINS InterPro DOMAIN/s: Nucleolar 27S pre-rRNA processing, Urb2/Npa2 (InterPro:IPR018849); Has 58 Blast hits to 49 proteins in 21 species: Archae - 0; Bacteria - 2; Metazoa - 2; Fungi - 0; Plants - 44; Viruses - 3; Other Eukaryotes - 7 (source: NCBI BLink).
BnaA01g06870D	1.07688	0.316358	0.381478	0.067236	AT4G30130.1	0		Protein of unknown function (DUF630 and DUF632)
BnaA01g06880D	0.151116	1.2e-05	0.714982	0.418422	AT4G30130.1	5e-119		Protein of unknown function (DUF630 and DUF632)
BnaA01g06890D	0.303157	2.79202	0.967101	2.08569	AT4G30120.1	0	HMA3, ATHMA3	heavy metal atpase 3
BnaA01g06900D	0.919397	0.125974	9.4e-05	0.529138	AT4G30090.1	0
BnaA01g06910D	4.53019	3.72054	2.74542	4.5418	AT4G30080.1	0	ARF16	auxin response factor 16
BnaA01g06940D	4.95913	4.10649	4.33917	4.89148	AT4G30020.1	0		PA-domain containing subtilase family protein
BnaA01g06950D	15.1583	10.6247	1.51221	4.36672	-	-	-	-
BnaA01g06970D	3.66503	3.47191	2.01713	2.55017	AT4G30000.2	0		Dihydropterin pyrophosphokinase / Dihydropteroate synthase
BnaA01g06980D	41.0953	43.1026	22.9212	21.8311	AT4G29990.1	0		Leucine-rich repeat transmembrane protein kinase protein
BnaA01g06990D	16.2237	16.6733	13.4346	13.2542	AT4G29960.1	4e-156		unknown protein; FUNCTIONS IN: molecular_function unknown; INVOLVED IN: biological_process unknown; LOCATED IN: plasma membrane; EXPRESSED IN: 23 plant structures; EXPRESSED DURING: 15 growth stages; Has 30201 Blast hits to 17322 proteins in 780 species: Archae - 12; Bacteria - 1396; Metazoa - 17338; Fungi - 3422; Plants - 5037; Viruses - 0; Other Eukaryotes - 2996 (source: NCBI BLink).
BnaA01g07000D	35.1794	55.2672	16.7588	23.4529	AT4G29950.1	0		Ypt/Rab-GAP domain of gyp1p superfamily protein
BnaA01g07010D	2.27552	5.84886	0.354027	1.0531	AT4G29940.1	0	PRHA	pathogenesis related homeodomain protein A
BnaA01g07020D	1.028	1.89476	0.41837	1.07514	AT4G29930.3	0		basic helix-loop-helix (bHLH) DNA-binding superfamily protein
BnaA01g07050D	18.1273	1.18118	6.82057	9.65427	-	-	-	-
BnaA01g07060D	4.379	7.90189	14.3736	10.7565	-	-	-	-
BnaA01g07090D	4.6287	3.68878	21.4232	23.5366	AT4G29905.1	4e-61		unknown protein; BEST Arabidopsis thaliana protein match is: unknown protein (TAIR:AT5G57123.1); Has 73 Blast hits to 73 proteins in 13 species: Archae - 0; Bacteria - 0; Metazoa - 0; Fungi - 0; Plants - 73; Viruses - 0; Other Eukaryotes - 0 (source: NCBI BLink).
BnaA01g07100D	4.61576	4.04262	3.92351	4.05556	AT4G29900.1	0	ACA10, CIF1, ATACA10	autoinhibited Ca(2+)-ATPase 10
BnaA01g07110D	19.8469	13.1128	14.1136	19.6836	AT4G29870.1	4e-164		Oligosaccharyltransferase complex/magnesium transporter family protein
BnaA01g07120D	1.65194	0.743777	2.27986	1.90447	AT4G29860.1	0	EMB2757, TAN	Transducin/WD40 repeat-like superfamily protein
BnaA01g07130D	3.46041	0.12986	16.1656	13.4488	-	-	-	-
BnaA01g07140D	12.7388	6.38824	13.4731	9.18475	AT4G29840.1	0	MTO2, TS	Pyridoxal-5'-phosphate-dependent enzyme family protein
BnaA01g07150D	15.1941	11.789	13.0325	15.1345	AT4G29830.1	0	VIP3	Transducin/WD40 repeat-like superfamily protein
BnaA01g07160D	12.1052	7.27535	5.49993	4.94511	AT4G29820.1	0	CFIM-25, ATCFIM-25	homolog of CFIM-25
BnaA01g07170D	27.1783	17.9042	17.5235	19.0654	AT4G29810.2	0	ATMKK2, MKK2, MK1	MAP kinase kinase 2
BnaA01g07180D	1.49351	2.17533	2.62775	0.40779	AT4G29800.2	0	PLP8	PATATIN-like protein 8
BnaA01g07190D	8.16506	5.977	4.83636	6.08109	AT4G29790.1	0		unknown protein; BEST Arabidopsis thaliana protein match is: unknown protein (TAIR:AT2G19390.1); Has 538 Blast hits to 357 proteins in 124 species: Archae - 0; Bacteria - 74; Metazoa - 109; Fungi - 58; Plants - 105; Viruses - 2; Other Eukaryotes - 190 (source: NCBI BLink).
BnaA01g07200D	6.44494	5.68993	7.76392	6.03143	AT4G29735.2	3e-40		unknown protein; FUNCTIONS IN: molecular_function unknown; INVOLVED IN: biological_process unknown; LOCATED IN: endomembrane system; EXPRESSED IN: 23 plant structures; EXPRESSED DURING: 15 growth stages; CONTAINS InterPro DOMAIN/s: Uncharacterised protein family UPF0197 (InterPro:IPR007915); Has 190 Blast hits to 190 proteins in 72 species: Archae - 0; Bacteria - 0; Metazoa - 133; Fungi - 0; Plan…
BnaA01g07210D	0.0251425	0.986165	0.412429	0.14165	AT4G29730.1	0	NFC5, MSI5	nucleosome/chromatin assembly factor group C5
BnaA01g07220D	5.41208	4.15915	5.54185	7.40322	AT4G29720.1	0	ATPAO5, PAO5	polyamine oxidase 5
BnaA01g07230D	0.624558	0	0.740092	0	-	-	-	-
BnaA01g07240D	43.4088	23.2783	32.3025	65.05	AT4G29700.1	0		Alkaline-phosphatase-like family protein
BnaA01g07250D	6.7101	6.62289	1.15774	3.69297	AT4G29690.1	2e-137		Alkaline-phosphatase-like family protein
BnaA01g07260D	2.24105	6.29874	0.321991	5.3e-31	AT4G29700.1	3e-69		Alkaline-phosphatase-like family protein
BnaA01g07270D	25.6235	30.9415	29.3622	27.5827	AT4G29680.1	0		Alkaline-phosphatase-like family protein
BnaA01g07280D	5.29544	2.50398	6.52664	6.7423	AT4G29670.2	0	ACHT2	atypical CYS HIS rich thioredoxin 2
BnaA01g07290D	2.16284	0.375951	1.83188	5.60023	AT4G29660.1	6e-116	EMB2752	embryo defective 2752
BnaA01g07320D	2.06938	2.43378	3.91808	3.24618	AT4G29530.1	0		Pyridoxal phosphate phosphatase-related protein
BnaA01g07330D	5.83052	2.51388	5.37542	0.245791	AT4G29520.1	0		LOCATED IN: endoplasmic reticulum, plasma membrane; EXPRESSED IN: 23 plant structures; EXPRESSED DURING: 14 growth stages; CONTAINS InterPro DOMAIN/s: Saposin B (InterPro:IPR008139); Has 137 Blast hits to 137 proteins in 50 species: Archae - 2; Bacteria - 0; Metazoa - 41; Fungi - 10; Plants - 36; Viruses - 0; Other Eukaryotes - 48 (source: NCBI BLink).
BnaA01g07340D	8.9877	7.35392	14.2511	12.7493	AT4G29510.1	0	ATPRMT11, PRMT11, ATPRMT1B, PRMT1B	arginine methyltransferase 11
BnaA01g07350D	42.3086	40.0779	37.5118	28.7416	AT4G29490.1	0		Metallopeptidase M24 family protein
BnaA01g07360D	67.0539	92.3757	92.2295	111.221	AT4G29480.1	1e-142		Mitochondrial ATP synthase subunit G protein
BnaA01g07400D	2.19854	6.11285	1.07265	1.41224	AT4G29450.1	0		Leucine-rich repeat protein kinase family protein
BnaA01g07420D	8.79281	10.6618	7.06527	8.4615	AT4G29440.1	0		Regulator of Vps4 activity in the MVB pathway protein
BnaA01g07430D	8.8e-21	14.6684	16.4368	7.77739	AT4G29430.1	7e-156	rps15ae	ribosomal protein S15A E
BnaA01g07440D	2.23657	3.79047	2.03516	1.61488	AT4G29420.1	0		F-box/RNI-like superfamily protein
BnaA01g07450D	149.089	91.6731	169.483	141.18	AT4G29410.1	2e-153		Ribosomal L28e protein family
BnaA01g07460D	1.23841	1.57297	0.789163	2.24614	AT4G29400.1	0		Protein of unknown function (DUF3531)
BnaA01g07470D	138.803	84.1913	112.015	78.5501	AT4G29390.1	2e-70		Ribosomal protein S30 family protein
BnaA01g07480D	5.59191	7.13911	5.32834	4.81645	AT4G29380.1	0		protein kinase family protein / WD-40 repeat family protein
BnaA01g07490D	2.27e-32	6.98e-31	0.13349	0.589534	AT4G29380.1	7e-167		protein kinase family protein / WD-40 repeat family protein
BnaA01g07530D	5.74752	3.15716	3.02861	4.71749	AT4G29340.1	5e-152	PRF4	profilin 4
BnaA01g07540D	53.8344	43.3573	35.5693	41.0526	AT4G29330.1	0	DER1	DERLIN-1
BnaA01g07550D	6.01805	9.20246	3.16443	5.52434	AT4G29310.1	0		Protein of unknown function (DUF1005)
BnaA01g07590D	0.199147	0.964297	6.87e-20	1.12e-18	AT4G29260.1	2e-104		HAD superfamily, subfamily IIIB acid phosphatase
BnaA01g07600D	0.38253	0.383693	0.265822	1.15496	AT4G29230.1	0	anac075, NAC075	NAC domain containing protein 75
BnaA01g07610D	18.7687	6.98492	18.7752	19.3694	AT4G29220.1	0	PFK1	phosphofructokinase 1
BnaA01g07620D	19.095	15.5295	21.8284	20.9023	AT4G29210.1	0	GGT3, GGT4	gamma-glutamyl transpeptidase 4
BnaA01g07640D	44.1959	34.3487	32.8762	45.7024	AT4G29160.1	1e-68	SNF7.1	SNF7 family protein
BnaA01g07660D	2.5918	3.22698	0.976399	2.19777	AT4G29160.1	6e-130	SNF7.1	SNF7 family protein
BnaA01g07690D	10.2773	9.78391	11.5029	13.4517	AT4G29100.1	0		basic helix-loop-helix (bHLH) DNA-binding superfamily protein
BnaA01g07720D	1.54e-06	3.62598	3.33e-16	17.1906	AT5G04200.1	0	AtMC9, MC9	metacaspase 9
BnaA01g07750D	0.0608928	4.96473	0.0136093	5.07966	AT5G04130.1	0	GYRB2	DNA GYRASE B2
BnaA01g07790D	4.72e-26	5.42034	2.89e-16	0.059845	-	-	-	-
BnaA01g07800D	0.110299	14.1713	5.09e-52	13.7439	-	-	-	-
BnaA01g07810D	16.7729	16.3992	103.856	28.8671	AT4G29080.1	1e-112	PAP2, IAA27	phytochrome-associated protein 2
BnaA01g07820D	5.97208	9.32402	5.13275	3.85347	AT4G29070.1	0		Phospholipase A2 family protein
BnaA01g07830D	4.04796	6.22682	3.91956	4.9804	AT4G29060.1	0	emb2726	elongation factor Ts family protein
BnaA01g07850D	0.829375	0.523201	0	0	AT4G29050.1	8e-150		Concanavalin A-like lectin protein kinase family protein
BnaA01g07860D	83.5945	68.9603	71.7221	76.1654	AT4G29040.1	0	RPT2a	regulatory particle AAA-ATPase 2A
BnaA01g07910D	23.3512	21.0731	16.283	20.8186	AT4G29010.1	0	AIM1	Enoyl-CoA hydratase/isomerase family
BnaA01g07920D	1.49677	0.601514	0.242311	0.969179	AT4G29000.1	0		Tesmin/TSO1-like CXC domain-containing protein
BnaA01g07930D	7.66997	4.4835	2.68532	5.19889	AT4G28990.2	3e-153		RNA-binding protein-related
BnaA01g07940D	12.2373	9.27738	17.5356	13.923	AT4G28980.2	0	CDKF;1, CAK1AT	CDK-activating kinase 1AT
BnaA01g07950D	2.30438	2.72321	3.76612	0.314563	AT4G28950.1	0	ARAC7, ATROP9, ATRAC7, RAC7, ROP9	RHO-related protein from plants 9
BnaA01g07960D	7.30717	4.32521	9.21754	8.30593	AT3G23890.1	0	TOPII, ATTOPII	topoisomerase II
BnaA01g07970D	0.94415	3.08851	1.58395	1.24619	AT4G28940.1	0		Phosphorylase superfamily protein
BnaA01g07980D	14.2975	10.9594	20.8976	21.4227	AT4G28910.2	0	NINJA	novel interactor of JAZ
BnaA01g08010D	14.0692	11.115	12.8576	8.98313	AT4G28890.1	0		RING/U-box superfamily protein
BnaA01g08020D	9.10659	11.8603	7.17017	7.95233	AT4G28880.1	0	ckl3	casein kinase I-like 3
BnaA01g08030D	211.115	440.947	46.7235	94.698	AT4G28850.1	0	XTH26, ATXTH26	xyloglucan endotransglucosylase/hydrolase 26
BnaA01g08040D	5.29393	13.0962	2.13935	2.34325	AT4G28840.1	6e-83		unknown protein; FUNCTIONS IN: molecular_function unknown; INVOLVED IN: biological_process unknown; LOCATED IN: chloroplast; BEST Arabidopsis thaliana protein match is: unknown protein (TAIR:AT2G20080.1); Has 71 Blast hits to 69 proteins in 15 species: Archae - 0; Bacteria - 0; Metazoa - 2; Fungi - 0; Plants - 67; Viruses - 0; Other Eukaryotes - 2 (source: NCBI BLink).
BnaA01g08050D	1.83e-07	0.000126572	0.002245	3.93646	AT4G28830.1	0		S-adenosyl-L-methionine-dependent methyltransferases superfamily protein
BnaA01g08060D	1.30934	2.09147	0.596814	3.50553	AT4G28820.1	1e-125		HIT-type Zinc finger family protein
BnaA01g08070D	0.211894	0.893904	0	2.2e-32	AT4G28811.1	4e-71		basic helix-loop-helix (bHLH) DNA-binding superfamily protein
BnaA01g08080D	0.719688	6.81e-09	12.0781	6.62e-18	AT3G53890.1	2e-84		Ribosomal protein S21e
BnaA01g08090D	0.166642	0.598094	0.0986189	1.43e-38	AT4G28790.1	1e-20		basic helix-loop-helix (bHLH) DNA-binding superfamily protein
BnaA01g08130D	86.9325	79.0097	68.7534	63.51	AT4G28770.2	0		Tetraspanin family protein
BnaA01g08140D	5.43016	6.4528	4.6795	7.43181	AT4G28760.1	0		Protein of unknown function (DUF3741)
BnaA01g08150D	3.18208	16.427	5.27984	9.57286	AT4G28750.1	2e-117	PSAE-1	Photosystem I reaction centre subunit IV / PsaE protein
BnaA01g08160D	12.2771	18.0545	18.8015	23.1037	AT4G28730.1	1e-115		Glutaredoxin family protein
BnaA01g08170D	1.66322	4.17422	1.77915	0.861466	AT4G28720.1	0	YUC8	Flavin-binding monooxygenase family protein
BnaA01g08200D	8.11586	8.59142	7.87345	8.0974	AT4G28710.1	0	XIH, ATXIH	Myosin family protein with Dil domain
BnaA01g08260D	0.0152614	1.29373	1.31345	1.4589	-	-	-	-
BnaA01g08270D	12.7782	8.31636	13.3324	10.2704	AT4G28650.1	0		Leucine-rich repeat transmembrane protein kinase family protein
BnaA01g08280D	11.6416	11.8925	18.5164	14.8211	AT4G28640.2	0	IAA11	indole-3-acetic acid inducible 11
BnaA01g08290D	1.78787	2.01134	6.15592	10.3453	AT4G28630.1	0	ATM1, ATATM1	ABC transporter of the mitochondrion 1
BnaA01g08300D	3.99614	3.96444	5.94384	1.67051	AT4G28610.1	0	PHR1, AtPHR1	phosphate starvation response 1
BnaA01g08310D	12.5261	8.95788	9.37474	8.42166	AT4G28600.1	0	NPGR2	no pollen germination related 2
BnaA01g08330D	28.7996	39.0821	26.3637	29.1596	AT4G28540.1	0	CKL6, PAPK1	casein kinase I-like 6
BnaA01g08340D	1.05088	3.34849	2.22e-09	1.48e-06	AT4G28530.1	0	anac074, NAC074	NAC domain containing protein 74
BnaA01g08350D	2.97e-10	0.5195	3.38e-42	3.62e-12	AT4G28520.1	0	CRU3, CRC	cruciferin 3
BnaA01g08360D	14.6111	10.919	12.1547	9.64607	AT4G28510.1	0	ATPHB1, PHB1	prohibitin 1
BnaA01g08370D	2.16007	0.733785	3.87201	1.37183	AT4G28500.1	0	ANAC073, SND2, NAC073	NAC domain containing protein 73
BnaA01g08380D	1.12e-26	0.410772	0.0163136	0.51884	AT4G28490.1	0	RLK5, HAE	Leucine-rich receptor-like protein kinase family protein
BnaA01g08400D	6.21e-30	0.256208	0	0.579432	-	-	-	-
BnaA01g08430D	3.45583	1.55113	3.47571	2.33903	AT4G28480.1	0		DNAJ heat shock family protein
BnaA01g08440D	13.2787	25.1514	24.5137	28.2149	AT4G28470.1	0	RPN1B, ATRPN1B	26S proteasome regulatory subunit S2 1B
BnaA01g08450D	17.0078	11.5739	11.0476	9.36443	AT4G28440.1	8e-141		Nucleic acid-binding, OB-fold-like protein
BnaA01g08460D	1.7836	1.12301	2.39791	2.31645	AT4G28430.1	0		Reticulon family protein
BnaA01g08470D	8.97103	2.99375	70.4199	22.3148	AT4G28420.2	0		Tyrosine transaminase family protein
BnaA01g08480D	2.32972	2.67287	1.35352	0.649406	AT4G17570.2	0	GATA26	GATA transcription factor 26
BnaA01g08490D	3.26546	1.28281	5.36339	3.56653	AT2G07170.1	0		ARM repeat superfamily protein
BnaA01g08500D	2.80174	1.54972	2.91767	2.80316	AT4G17610.1	0		tRNA/rRNA methyltransferase (SpoU) family protein
BnaA01g08510D	0.353245	2.51367	0.594692	4.02368	AT4G17615.1	0	CBL1, ATCBL1, SCABP5	calcineurin B-like protein 1
BnaA01g08520D	3.53247	1.44735	0.703069	2.15936	AT4G17620.1	0		glycine-rich protein
BnaA01g08530D	37.0372	19.4746	28.8699	33.8618	AT4G17640.1	0	CKB2	casein kinase II beta chain 2
BnaA01g08540D	11.784	6.07408	7.242	11.2751	-	-	-	-
BnaA01g08550D	30.4806	16.9232	14.9383	38.2472	AT4G17670.1	7e-102		Protein of unknown function (DUF581)
BnaA01g08560D	29.1862	0.281996	26.8422	26.178	-	-	-	-
BnaA01g08610D	0.626316	0.888624	1.36655	0.990151	AT4G17695.1	0	KAN3	Homeodomain-like superfamily protein
BnaA01g08620D	10.9718	4.91824	11.1523	9.16271	AT4G17720.1	0		RNA-binding (RRM/RBD/RNP motifs) family protein
BnaA01g08630D	26.1875	1.58933	42.9596	40.1067	AT4G17730.2	0	SYP23, ATSYP23	syntaxin of plants 23
BnaA01g08640D	7.8098	11.7419	6.57445	10.606	AT4G17750.1	0	HSF1, HSFA1A, ATHSF1, ATHSFA1A	heat shock factor 1
BnaA01g08650D	2.88e-06	1.29e-07	1.33704	1.46e-21	-	-	-	-
BnaA01g08670D	1.19522	0.0347123	2.72399	0.962866	AT4G17785.1	0	MYB39	myb domain protein 39
BnaA01g08680D	23.4928	8.92456	21.5907	21.8111	AT4G17790.1	0		SNARE associated Golgi protein family
BnaA01g08690D	15.4588	9.65629	19.6696	22.0722	AT4G17800.1	0		Predicted AT-hook DNA-binding family protein
BnaA01g08700D	7.69077	8.15612	9.30635	15.2117	AT4G17830.2	0		Peptidase M20/M25/M40 family protein
BnaA01g08710D	2.4292	3.13735	0.28826	0.588921	AT4G17840.1	0		FUNCTIONS IN: molecular_function unknown; INVOLVED IN: biological_process unknown; LOCATED IN: chloroplast, membrane; EXPRESSED IN: 23 plant structures; EXPRESSED DURING: 13 growth stages; CONTAINS InterPro DOMAIN/s: Abortive infection protein (InterPro:IPR003675); BEST Arabidopsis thaliana protein match is: unknown protein (TAIR:AT2G35260.1); Has 30201 Blast hits to 17322 proteins in 780 species…
BnaA01g08750D	1.44977	2.75235	2.08668	1.87864	AT4G17880.1	0		Basic helix-loop-helix (bHLH) DNA-binding family protein
BnaA01g08760D	7.52983	3.30347	5.12699	9.82023	AT4G17890.1	0	AGD8	ARF-GAP domain 8
BnaA01g08770D	16.1848	16.0217	21.997	23.7681	AT4G17900.1	0		PLATZ transcription factor family protein
BnaA01g08780D	1.51159	1.79869	1.82357	1.71787	AT4G17905.1	0	ATL4H	RING/U-box superfamily protein
BnaA01g08800D	8.58602	14.7816	4.63822	9.46874	-	-	-	-
BnaA01g08810D	3.97868	2.83699	1.8074	3.45657	AT4G17950.1	0		AT hook motif DNA-binding family protein
BnaA01g08820D	4.08967	5.19488	1.37062	1.45082	AT4G17960.1	3e-115		unknown protein; BEST Arabidopsis thaliana protein match is: unknown protein (TAIR:AT5G46620.1); Has 46 Blast hits to 45 proteins in 13 species: Archae - 0; Bacteria - 0; Metazoa - 0; Fungi - 0; Plants - 46; Viruses - 0; Other Eukaryotes - 0 (source: NCBI BLink).
BnaA01g08830D	1.5865	0.530386	0.126813	0.00157339	-	-	-	-
BnaA01g08850D	0.310028	3.15181	1.96797	2.35764	AT5G46570.1	0	BSK2	BR-signaling kinase 2
BnaA01g08860D	10.1158	15.2813	13.5187	8.70357	AT4G18010.1	0	IP5PII, AT5PTASE2, 5PTASE2	myo-inositol polyphosphate 5-phosphatase 2
BnaA01g08870D	2.66213	7.78483	1.72955	2.6587	AT4G18010.1	0	IP5PII, AT5PTASE2, 5PTASE2	myo-inositol polyphosphate 5-phosphatase 2
BnaA01g08880D	2.08216	0	0.354417	0.652721	-	-	-	-
BnaA01g08890D	4.34785	5.38531	3.93607	2.50676	AT4G18020.1	0	APRR2, PRR2	CheY-like two-component responsive regulator family protein
BnaA01g08900D	38.804	33.2348	41.3495	42.9808	AT4G18030.1	0		S-adenosyl-L-methionine-dependent methyltransferases superfamily protein
BnaA01g08910D	1.67e-18	25.7755	22.4428	25.39	AT4G18040.1	5e-174	EIF4E, CUM1, AT.EIF4E1, eIF4E1	eukaryotic translation initiation factor 4E
BnaA01g08920D	125.281	66.7361	109.167	100.71	AT4G18100.1	3e-164		Ribosomal protein L32e
BnaA01g08930D	2.8703	4.23337	3.81915	1.61545	AT4G18120.1	3e-166	AML3, ML3	MEI2-like 3
BnaA01g08940D	2.11075	2.18047	1.65076	2.19267	AT4G18130.1	0	PHYE	phytochrome E
BnaA01g08950D	17.0753	12.002	16.2709	21.7037	-	-	-	-
BnaA01g08960D	1.35968	0.696906	1.45429	2.86245	AT4G18160.1	0	KCO6, ATTPK3, ATKCO6, TPK3	Ca2+ activated outward rectifying K+ channel 6
BnaA01g08990D	1.04964	1.32479	1.38958	0.00392553	AT4G18170.1	0	WRKY28, ATWRKY28	WRKY DNA-binding protein 28
BnaA01g09010D	0.894141	0.760256	0.517474	0.852604	AT4G18195.1	1e-53	ATPUP8, PUP8	purine permease 8
BnaA01g09020D	1.86e-32	1.40033	0.0327709	8.82e-16	AT4G18220.1	0		Drug/metabolite transporter superfamily protein
BnaA01g09030D	5.64101	8.91216	9.15758	7.46079	AT4G18230.1	0		FUNCTIONS IN: molecular_function unknown; INVOLVED IN: biological_process unknown; LOCATED IN: endomembrane system; EXPRESSED IN: 23 plant structures; EXPRESSED DURING: 13 growth stages; CONTAINS InterPro DOMAIN/s: Oligosaccharide biosynthesis protein Alg14 like (InterPro:IPR013969); Has 640 Blast hits to 640 proteins in 277 species: Archae - 4; Bacteria - 281; Metazoa - 94; Fungi - 127; Plants -…
BnaA01g09040D	2.7311	5.62749	2.46152	2.25186	AT1G45100.1	6e-100		RNA-binding (RRM/RBD/RNP motifs) family protein
BnaA01g09050D	1.99168	1.58318	8.73039	8.49276	AT4G18250.1	0		receptor serine/threonine kinase, putative
BnaA01g09070D	9.50363	7.23598	11.8899	10.7078	AT4G18340.1	0		Glycosyl hydrolase superfamily protein
BnaA01g09110D	0.78162	1.39156	0.0899833	0.716989	AT4G18370.1	0	DEG5, DEGP5, HHOA	DEGP protease 5
BnaA01g09120D	33.4846	27.7495	34.8537	27.6188	AT4G18372.1	2e-111		Small nuclear ribonucleoprotein family protein
BnaA01g09130D	1.59292	2.2241	2.81076	1.52287	AT4G18375.2	9e-156		RNA-binding KH domain-containing protein
BnaA01g09140D	26.4035	31.1154	30.0632	28.0207	-	-	-	-
BnaA01g09150D	114.033	174.816	112.874	145.675	AT4G18380.1	5e-101		F-box family protein
BnaA01g09160D	2.82093	2.1843	1.84555	2.49677	AT4G18390.1	6e-144	TCP2	TEOSINTE BRANCHED 1, cycloidea and PCF transcription factor 2
BnaA01g09170D	0	0	3.63756	0	-	-	-	-
BnaA01g09180D	3.03103	11.0706	11.0749	6.6311	AT4G18400.1	1e-92		unknown protein; FUNCTIONS IN: molecular_function unknown; INVOLVED IN: biological_process unknown; LOCATED IN: chloroplast; EXPRESSED IN: 22 plant structures; EXPRESSED DURING: 13 growth stages; Has 30201 Blast hits to 17322 proteins in 780 species: Archae - 12; Bacteria - 1396; Metazoa - 17338; Fungi - 3422; Plants - 5037; Viruses - 0; Other Eukaryotes - 2996 (source: NCBI BLink).
BnaA01g09190D	7.72e-24	0.229659	3.3e-09	11.6437	-	-	-	-
BnaA01g09200D	6.22996	81.7105	12.2173	20.9891	-	-	-	-
BnaA01g09210D	11.0189	12.0047	15.4378	3.42732	AT4G18425.1	0		Protein of unknown function (DUF679)
BnaA01g09220D	4.94835	3.6055	5.88255	5.73604	AT1G36280.1	0		L-Aspartase-like family protein
BnaA01g09240D	1.50807	0.572601	0.328981	1.52639	AT4G18470.1	0	SNI1	negative regulator of systemic acquired resistance (SNI1)
BnaA01g09250D	7.94965	8.08987	7.00805	9.42095	-	-	-	-
BnaA01g09260D	3.82338	2.78528	4.27141	3.63174	AT4G18465.1	0		RNA helicase family protein
BnaA01g09270D	3.51516	9.11775	2.43101	6.90487	AT4G18480.1	0	CHLI1, CH42, CH-42, CHL11, CHLI-1	P-loop containing nucleoside triphosphate hydrolases superfamily protein
BnaA01g09280D	0.272139	0	0.553735	0.576694	-	-	-	-
BnaA01g09290D	32.8018	11.6804	25.4352	34.0637	-	-	-	-
BnaA01g09310D	2.50488	2.14796	2.05734	2.41202	AT4G18820.1	2e-67		AAA-type ATPase family protein
BnaA01g09320D	4.66394	9.28e-11	1.60917	10.4225	-	-	-	-
BnaA01g09340D	0.752534	0.640371	1.3145	1.79101	-	-	-	-
BnaA01g09360D	2.44502	15.8068	4.81175	4.20999	AT4G18530.1	0		Protein of unknown function (DUF707)
BnaA01g09370D	2.69519	1.36536	1.49086	1.79515	AT4G18570.1	0		Tetratricopeptide repeat (TPR)-like superfamily protein
BnaA01g09380D	18.7399	22.3073	16.3615	14.2199	-	-	-	-
BnaA01g09390D	54.4874	54.8486	62.6837	66.3237	AT4G18590.1	1e-92		Nucleic acid-binding, OB-fold-like protein
BnaA01g09400D	7.5644	8.64481	7.96766	7.54806	AT4G18593.1	2e-127		dual specificity protein phosphatase-related
BnaA01g09410D	0.685236	0.146076	0.270386	0.493929	AT4G18596.1	0		Pollen Ole e 1 allergen and extensin family protein
BnaA01g09420D	3.64192	2.48543	4.04723	3.64238	AT4G18600.1	0	WAVE5, ATSCAR-LIKE, SCARL	SCAR family protein
BnaA01g09430D	2.57118	1.02239	1.63042	1.2853	AT4G18600.1	0	WAVE5, ATSCAR-LIKE, SCARL	SCAR family protein
BnaA01g09440D	4.41706	2.5457	6.52917	9.60779	AT4G18610.1	0	LSH9	Protein of unknown function (DUF640)
BnaA01g09470D	6.0793	5.14586	1.97778	4.28944	AT4G18630.1	0		Protein of unknown function (DUF688)
BnaA01g09480D	16.2263	21.7601	6.93558	10.906	AT4G18640.1	0	MRH1	Leucine-rich repeat protein kinase family protein
BnaA01g09520D	12.2431	16.1434	15.7514	17.1554	AT2G38490.1	1e-28	CIPK22, SnRK3.19	CBL-interacting protein kinase 22
BnaA01g09530D	41.1967	37.2243	34.9912	37.8576	AT4G18710.1	0	BIN2, DWF12, UCU1, ATSK21, SK21	Protein kinase superfamily protein
BnaA01g09540D	142.167	87.9368	113.518	122.716	AT4G18730.1	0	RPL16B	ribosomal protein L16B
BnaA01g09550D	0.786288	0.462682	1.20545	0.621484	-	-	-	-
BnaA01g09560D	0.832184	0.691955	1.24683	0.749867	AT4G18750.1	0	DOT4	Pentatricopeptide repeat (PPR) superfamily protein
BnaA01g09570D	4.10179	3.57623	2.90237	3.9064	-	-	-	-
BnaA01g09620D	25.3691	24.3851	21.9381	25.6691	AT4G18800.1	0	ATHSGBP, ATRAB11B, ATRABA1D, RABA1d	RAB GTPase homolog A1D
BnaA01g09640D	0.331026	2.26811	0.121894	0.693631	AT4G18810.2	0		NAD(P)-binding Rossmann-fold superfamily protein
BnaA01g09650D	2.45513	2.84065	3.74707	2.74821	AT4G18820.1	0		AAA-type ATPase family protein
BnaA01g09690D	0.839705	1.3407	2.21811	0.595218	AT4G18880.1	0	AT-HSFA4A, HSF A4A	heat shock transcription factor A4A
BnaA01g09700D	5.74524	4.41944	9.37332	8.07372	AT4G18890.1	0	BEH3	BES1/BZR1 homolog 3
BnaA01g09710D	12.9589	9.27634	11.8043	11.634	AT4G18905.2	0		Transducin/WD40 repeat-like superfamily protein
BnaA01g09720D	0.0901126	0.85734	0.835723	0.237004	AT4G18910.1	0	NIP1;2, NLM2, ATNLM2	NOD26-like intrinsic protein 1;2
BnaA01g09730D	20.4366	17.3949	12.7028	17.8275	AT4G18920.1	0		Protein of unknown function (DUF1264)
BnaA01g09740D	16.911	15.5558	16.0847	14.449	AT4G18950.1	0		Integrin-linked protein kinase family
BnaA01g09770D	5.64305	4.91097	4.04246	5.90936	AT4G18975.1	0		Pentatricopeptide repeat (PPR) superfamily protein
BnaA01g09800D	20.2786	16.7326	20.2022	21.5873	AT4G19003.2	0	VPS25	E2F/DP family winged-helix DNA-binding domain
BnaA01g09810D	2.04698	2.77271	1.82257	1.37413	AT4G19010.1	0		AMP-dependent synthetase and ligase family protein
BnaA01g09820D	3.35059	2.76519	3.04851	3.20898	AT4G19020.1	0	CMT2	chromomethylase 2
BnaA01g09830D	18.609	18.6996	14.832	19.027	AT4G19040.2	0	EDR2	ENHANCED DISEASE RESISTANCE 2
BnaA01g09840D	0.21004	0.524432	0.954328	0.650759	AT4G19050.1	0		NB-ARC domain-containing disease resistance protein
BnaA01g09850D	1.44887	0.0266638	1.54858	2.1639	AT4G19060.1	2e-109		P-loop containing nucleoside triphosphate hydrolases superfamily protein
BnaA01g09860D	28.4699	45.2099	20.0468	27.7033	AT4G19120.1	0	ERD3	S-adenosyl-L-methionine-dependent methyltransferases superfamily protein
BnaA01g09870D	11.4052	7.09129	15.1986	12.6855	AT4G19140.1	1e-151		unknown protein; Has 30201 Blast hits to 17322 proteins in 780 species: Archae - 12; Bacteria - 1396; Metazoa - 17338; Fungi - 3422; Plants - 5037; Viruses - 0; Other Eukaryotes - 2996 (source: NCBI BLink).
BnaA01g09880D	26.829	19.2035	24.4649	29.3555	AT4G19150.1	0		Ankyrin repeat family protein
BnaA01g09890D	51.4095	62.36	71.7004	69.1483	AT4G19160.2	0		unknown protein; Has 35333 Blast hits to 34131 proteins in 2444 species: Archae - 798; Bacteria - 22429; Metazoa - 974; Fungi - 991; Plants - 531; Viruses - 0; Other Eukaryotes - 9610 (source: NCBI BLink).
BnaA01g09900D	1.02933	0.837277	1.42169	1.16911	AT4G19170.1	0	NCED4, CCD4	nine-cis-epoxycarotenoid dioxygenase 4
BnaA01g09910D	6.33312	7.84497	6.36435	6.57595	AT4G19180.1	0		GDA1/CD39 nucleoside phosphatase family protein
BnaA01g09920D	9.28903	5.25934	5.9896	7.49541	AT4G19185.1	0		nodulin MtN21 /EamA-like transporter family protein
BnaA01g09930D	5.29153	4.91332	5.48742	5.75776	AT4G19190.1	0		zinc knuckle (CCHC-type) family protein
BnaA01g09940D	146.313	139.858	60.9787	110.523	AT4G19200.1	1e-130		proline-rich family protein
BnaA01g09970D	29.0035	27.9531	33.3829	39.0869	AT4G19210.1	0	ATRLI2, RLI2	RNAse l inhibitor protein 2
BnaA01g09980D	6.56729	10.0562	11.6849	5.66823	AT4G19400.1	2e-151		Profilin family protein
BnaA01g09990D	38.3974	52.4756	51.0898	57.1591	AT4G19410.1	0		Pectinacetylesterase family protein
BnaA01g10000D	8.72531	13.8938	4.69752	5.40176	AT4G19420.1	0		Pectinacetylesterase family protein
BnaA01g10020D	4.22236	9.88025	1.44738	4.334	AT4G19450.1	0		Major facilitator superfamily protein
BnaA01g10030D	1.70193	1.80016	0.289533	1.71653	AT4G19460.1	0		UDP-Glycosyltransferase superfamily protein
BnaA01g10040D	1.17601	2.04913	1.57015	1.48742	-	-	-	-
BnaA01g10050D	14.0381	10.8152	8.55152	10.2815	AT4G19490.1	0	ATVPS54, VPS54	VPS54
BnaA01g10060D	2.99515	1.54462	3.92334	3.96374	AT4G19540.1	0	INDL	IND1(iron-sulfur protein required for NADH dehydrogenase)-like
BnaA01g10070D	0.425345	0.448361	0.23643	0.611739	-	-	-	-
BnaA01g10090D	1.08537	0.263225	0.807612	1.53143	AT4G19590.1	2e-99		Chaperone DnaJ-domain superfamily protein
BnaA01g10100D	9.55738	9.30402	11.8189	9.74282	AT4G19610.1	0		nucleotide binding;nucleic acid binding;RNA binding
BnaA01g10110D	49.3402	47.2114	40.8788	43.1246	-	-	-	-
BnaA01g10160D	45.8304	37.6804	57.7862	54.2158	AT4G19640.1	0	ARA7, ARA-7, ATRABF2B, ATRAB5B, RABF2B, ATRAB-F2B, RAB-F2B	Ras-related small GTP-binding family protein
BnaA01g10170D	1.31383	4.49e-13	0.543037	0.0342321	AT4G19645.1	0		TRAM, LAG1 and CLN8 (TLC) lipid-sensing domain containing protein
BnaA01g10200D	0.882219	1.40321	0.963523	1.25505	AT4G19650.1	0		Mitochondrial transcription termination factor family protein
BnaA01g10220D	20.0208	13.8178	17.8056	19.115	AT5G45110.1	0	NPR3, ATNPR3	NPR1-like protein 3
BnaA01g10230D	23.0499	16.0739	18.0911	18.5585	AT4G19670.1	0		RING/U-box superfamily protein
BnaA01g10240D	2.21703	14.8745	0.0314661	1.15306	AT4G19680.2	0	IRT2	iron regulated transporter 2
BnaA01g10260D	2.40533	6.74799	0.79729	0.867306	AT4G19850.2	1e-111		lectin-related
BnaA01g10270D	26.1376	27.5724	32.4011	32.5585	AT4G19860.1	0		alpha/beta-Hydrolases superfamily protein
BnaA01g10280D	20.6543	15.4418	18.181	21.8577	AT1G80070.1	0	SUS2, EMB33, EMB177, EMB14	Pre-mRNA-processing-splicing factor
BnaA01g10290D	1.52635	0.519774	1.21353	1.83653	AT4G19890.1	0		Pentatricopeptide repeat (PPR-like) superfamily protein
BnaA01g10300D	1.52027	0.00807148	2.02052	2.57262	-	-	-	-
BnaA01g10310D	14.1798	11.1118	10.6036	18.9704	AT4G19960.1	0	KUP9, ATKUP9, HAK9, KT9	K+ uptake permease 9
BnaA01g10330D	1.09306	0.761347	1.54246	3.25812	-	-	-	-
BnaA01g10340D	0.615589	1.41379	0.285331	1.4613	AT4G19985.1	1e-120		Acyl-CoA N-acyltransferases (NAT) superfamily protein
BnaA01g10350D	11.5938	9.50561	8.63295	6.25148	-	-	-	-
BnaA01g10360D	13.6735	6.86859	11.4463	12.2405	AT4G20020.1	7e-155		unknown protein; BEST Arabidopsis thaliana protein match is: unknown protein (TAIR:AT5G44780.1); Has 28928 Blast hits to 16023 proteins in 1033 species: Archae - 4; Bacteria - 4155; Metazoa - 15463; Fungi - 2938; Plants - 3091; Viruses - 205; Other Eukaryotes - 3072 (source: NCBI BLink).
BnaA01g10370D	10.382	2.87787	6.52067	11.9254	AT4G20030.1	6e-142		RNA-binding (RRM/RBD/RNP motifs) family protein
BnaA01g10400D	0.604424	0.531127	0.837218	0.529713	AT4G20060.1	0	EMB1895	ARM repeat superfamily protein
BnaA01g10410D	1.65336	1.46652	1.45635	2.1622	AT4G20090.1	0	EMB1025	Pentatricopeptide repeat (PPR) superfamily protein
BnaA01g10420D	36.1312	39.7871	31.3686	33.1092	AT4G20110.2	0	VSR7	VACUOLAR SORTING RECEPTOR 7
BnaA01g10430D	3.23425	3.23689	2.88868	3.44862	AT4G20140.1	0	GSO1	Leucine-rich repeat transmembrane protein kinase
BnaA01g10440D	20.4719	12.9594	20.4553	1.4332	AT4G20150.1	8e-89		unknown protein; FUNCTIONS IN: molecular_function unknown; INVOLVED IN: biological_process unknown; LOCATED IN: mitochondrion, plasma membrane, mitochondrial respiratory chain complex I, respiratory chain complex I; EXPRESSED IN: 24 plant structures; EXPRESSED DURING: 15 growth stages; Has 30201 Blast hits to 17322 proteins in 780 species: Archae - 12; Bacteria - 1396; Metazoa - 17338; Fungi - 34…
BnaA01g10450D	1.64133	2.46203	0.947578	0.86836	AT4G20160.1	0		LOCATED IN: chloroplast; EXPRESSED IN: 6 plant structures; EXPRESSED DURING: L mature pollen stage, M germinated pollen stage, 4 anthesis, petal differentiation and expansion stage; BEST Arabidopsis thaliana protein match is: RING/U-box superfamily protein (TAIR:AT1G30860.1); Has 64917 Blast hits to 39974 proteins in 1949 species: Archae - 279; Bacteria - 7425; Metazoa - 26604; Fungi - 5788; Plan…
BnaA01g10460D	6.19705	4.78229	5.60805	2.94332	AT4G20170.1	0		Domain of unknown function (DUF23)
BnaA01g10470D	2.5962	5.4969	0.682943	0.677238	AT4G20190.1	0		unknown protein; BEST Arabidopsis thaliana protein match is: unknown protein (TAIR:AT5G44660.1); Has 271 Blast hits to 209 proteins in 52 species: Archae - 0; Bacteria - 15; Metazoa - 63; Fungi - 14; Plants - 48; Viruses - 3; Other Eukaryotes - 128 (source: NCBI BLink).
BnaA01g10480D	17.4899	5.90992	14.9546	16.1009	AT4G20235.1	8e-121	CYP71A28	cytochrome P450, family 71, subfamily A, polypeptide 28
BnaA01g10490D	9.83998	26.6305	10.8525	9.62946	AT4G20280.1	7e-143	TAF11	TBP-associated factor 11
BnaA01g10500D	18.9975	44.5885	20.9214	30.0361	AT4G20300.2	0		Protein of unknown function (DUF1639)
BnaA01g10510D	1.95099	2.14043	2.08194	0.988124	AT4G20310.2	0		Peptidase M50 family protein
BnaA01g10520D	0	0.621367	0	0.683793	-	-	-	-
BnaA01g10530D	10.8159	3.36316	11.2421	14.9927	AT4G20320.1	0		CTP synthase family protein
BnaA01g10540D	1.20873	1.77828	1.37766	1.44408	AT4G20325.1	0		FUNCTIONS IN: molecular_function unknown; INVOLVED IN: biological_process unknown; LOCATED IN: nucleus; CONTAINS InterPro DOMAIN/s: Ribonuclease H2, subunit B (InterPro:IPR019024); Has 30201 Blast hits to 17322 proteins in 780 species: Archae - 12; Bacteria - 1396; Metazoa - 17338; Fungi - 3422; Plants - 5037; Viruses - 0; Other Eukaryotes - 2996 (source: NCBI BLink).
BnaA01g10550D	8.14985	12.0582	11.0873	9.22699	-	-	-	-
BnaA01g10570D	1.97646	1.35363	2.16005	1.24349	AT5G44560.1	0	VPS2.2	SNF7 family protein
BnaA01g10580D	49.2358	71.2258	67.8069	71.3707	-	-	-	-
BnaA01g10590D	9.07132	3.25848	8.37734	8.19915	AT4G20400.1	0	JMJ14, PKDM7B	JUMONJI 14
BnaA01g10600D	44.7255	24.0564	51.0172	46.7313	AT4G20410.1	0	GSNAP, GAMMA-SNAP	gamma-soluble NSF attachment protein
BnaA01g10620D	2.03045	2.10987	3.54423	2.13768	AT4G20430.1	0		Subtilase family protein
BnaA01g10630D	34.6836	16.2806	23.6607	20.6663	-	-	-	-
BnaA01g10650D	32.3253	33.6447	32.8536	28.9374	AT4G20460.1	0		NAD(P)-binding Rossmann-fold superfamily protein
BnaA01g10660D	0.522132	0.353812	0.572726	0.404354	AT4G20740.1	0		Pentatricopeptide repeat (PPR-like) superfamily protein
BnaA01g10670D	3.02961	6.76615	1.23476	3.06086	AT4G20760.1	0		NAD(P)-binding Rossmann-fold superfamily protein
BnaA01g10680D	0.272192	0.0469464	0.00347197	0.674905	AT4G20770.1	0		Pentatricopeptide repeat (PPR) superfamily protein
BnaA01g10690D	45.8725	47.4484	30.0815	26.6352	AT4G20780.1	8e-142	CML42	calmodulin like 42
BnaA01g10730D	0.363475	0.791047	0.270416	0.650443	AT1G48400.1	3e-124		F-box/RNI-like/FBD-like domains-containing protein
BnaA01g10740D	3.66215	2.1488	2.75265	1.72848	AT4G20820.1	0		FAD-binding Berberine family protein
BnaA01g10750D	67.4762	107.511	67.3198	75.7734	AT4G20830.1	0		FAD-binding Berberine family protein
BnaA01g10760D	31.3951	28.0212	32.7943	32.7388	AT4G20850.1	0	TPP2	tripeptidyl peptidase ii
BnaA01g10770D	6.05178	5.36e-13	3.17739	6.95497	AT4G20860.1	0		FAD-binding Berberine family protein
BnaA01g10780D	34.7425	29.3331	24.5495	32.0379	AT4G20870.1	0	FAH2, ATFAH2	fatty acid hydroxylase 2
BnaA01g10790D	1.00044	0.748624	2.05662	0.780571	-	-	-	-
BnaA01g10800D	9.02819	13.2344	6.75403	4.94187	AT4G20890.1	0	TUB9	tubulin beta-9 chain
BnaA01g10810D	0.843402	2.28878	0.491769	1.2326	AT4G20910.1	0	HEN1, CRM2	double-stranded RNA binding protein-related / DsRBD protein-related
BnaA01g10820D	1.20959	0.12031	1.61908	0.971741	AT4G20910.1	1e-110	HEN1, CRM2	double-stranded RNA binding protein-related / DsRBD protein-related
BnaA01g10830D	0.770406	0.00757758	0.437224	0.62873	AT4G20920.1	0		double-stranded RNA-binding domain (DsRBD)-containing protein
BnaA01g10840D	1.43568	1.31701	2.91181	2.47452	AT4G20940.1	0		Leucine-rich receptor-like protein kinase family protein
BnaA01g10940D	0	1.43305	0	0	AT4G21060.1	2e-56		Galactosyltransferase family protein
BnaA01g10960D	2.73153	5.23388	2.86566	2.09303	AT4G21060.1	0		Galactosyltransferase family protein
BnaA01g10970D	1.58031	0.341539	1.74633	1.22427	AT4G21065.1	0		Tetratricopeptide repeat (TPR)-like superfamily protein
BnaA01g10980D	0.704072	0.555392	1.44181	0.25948	AT4G21070.1	0	ATBRCA1, BRCA1	breast cancer susceptibility1
BnaA01g10990D	24.0102	10.9053	10.7261	20.0287	AT4G21090.2	0	ATMFDX2, MFDX2	MITOCHONDRIAL FERREDOXIN 2
BnaA01g11000D	114.803	175.8	112.61	181.231	AT4G21105.1	4e-71		cytochrome-c oxidases;electron carriers
BnaA01g11010D	3.46304	21.5343	4.18293	4.25752	AT4G20860.1	0		FAD-binding Berberine family protein
BnaA01g11020D	38.5497	32.197	35.79	24.0948	AT4G21110.1	3e-164		G10 family protein
BnaA01g11030D	5.90657	5.3073	4.59199	7.08575	AT4G21140.1	8e-108		BEST Arabidopsis thaliana protein match is: copper ion binding (TAIR:AT4G05400.2); Has 41 Blast hits to 41 proteins in 16 species: Archae - 0; Bacteria - 0; Metazoa - 0; Fungi - 0; Plants - 40; Viruses - 0; Other Eukaryotes - 1 (source: NCBI BLink).
BnaA01g11060D	33.6853	29.1752	28.8249	29.1414	AT4G21150.1	0	HAP6	ribophorin II (RPN2) family protein
BnaA01g11070D	9.38316	6.3067	6.47028	5.53915	AT4G21160.1	0	ZAC, AGD12	Calcium-dependent ARF-type GTPase activating protein family
BnaA01g11080D	1.12369	1.22314	0.917349	0.295255	AT4G21170.1	0		Tetratricopeptide repeat (TPR)-like superfamily protein
BnaA01g11090D	14.3226	16.238	15.6839	18.9342	AT4G21180.1	0	ATERDJ2B	DnaJ / Sec63 Brl domains-containing protein
BnaA01g11100D	1.5651	0.911125	1.91786	1.21831	AT4G21190.1	0	emb1417	Pentatricopeptide repeat (PPR) superfamily protein
BnaA01g11120D	25.0057	16.7857	18.0854	27.5644	AT4G21200.1	0	ATGA2OX8, GA2OX8	gibberellin 2-oxidase 8
BnaA01g11130D	2.16931	2.97581	2.69342	1.37395	AT4G21210.1	0	ATRP1, RP1	PPDK regulatory protein
BnaA01g11140D	4.56137	9.5725	3.58384	2.51369	AT4G21215.2	0		unknown protein; Has 35333 Blast hits to 34131 proteins in 2444 species: Archae - 798; Bacteria - 22429; Metazoa - 974; Fungi - 991; Plants - 531; Viruses - 0; Other Eukaryotes - 9610 (source: NCBI BLink).
BnaA01g11180D	40.7782	30.87	11.7149	22.3712	AT4G21250.1	0		Sulfite exporter TauE/SafE family protein
BnaA01g11190D	10.4144	14.1024	5.25884	15.6021	AT4G21280.2	0	PSBQ, PSBQA, PSBQ-1	photosystem II subunit QA
BnaA01g11200D	1.5876	2.63515	3.28663	1.05189	AT4G21300.1	0		Tetratricopeptide repeat (TPR)-like superfamily protein
BnaA01g11210D	4.43505	4.96411	6.57514	5.36624	AT4G21310.1	0		Protein of unknown function (DUF1218)
BnaA01g11220D	3.99225	3.86963	2.10736	2.66783	AT4G21380.1	0	ARK3, RK3	receptor kinase 3
BnaA01g11230D	5.84696	5.56264	14.6858	9.27261	AT4G21390.1	0	B120	S-locus lectin protein kinase family protein
BnaA01g11240D	0.92812	0.392408	1.70093	0.880686	-	-	-	-
BnaA01g11250D	34.2678	15.1474	47.0825	47.0103	AT4G21410.1	0	CRK29	cysteine-rich RLK (RECEPTOR-like protein kinase) 29
BnaA01g11260D	0.136207	0.074614	0.157381	0.648734	AT4G21420.1	0		transposable element gene
BnaA01g11270D	1.8037	1.61849	1.17493	0.938215	AT4G21430.1	0	B160	Zinc finger, RING-type;Transcription factor jumonji/aspartyl beta-hydroxylase
BnaA01g11280D	3.36138	5.30658	0	1.53097	AT4G21440.1	0	ATMYB102, ATM4, MYB102	MYB-like 102
BnaA01g11300D	7.92e-64	1.8e-88	1.19044	1.68e-45	AT1G20470.1	1e-60		SAUR-like auxin-responsive protein family
BnaA01g11310D	45.0271	56.1746	54.318	47.8541	AT4G21450.3	0		PapD-like superfamily protein
BnaA01g11320D	9.53294	21.6689	8.94701	10.3178	AT4G21470.1	0	ATFMN/FHY, FMN/FHY	riboflavin kinase/FMN hydrolase
BnaA01g11340D	0.634197	0.210856	0.712852	0.231686	AT4G21500.1	2e-53		unknown protein; FUNCTIONS IN: molecular_function unknown; INVOLVED IN: biological_process unknown; LOCATED IN: endomembrane system; BEST Arabidopsis thaliana protein match is: unknown protein (TAIR:AT4G05018.1); Has 20 Blast hits to 20 proteins in 8 species: Archae - 0; Bacteria - 0; Metazoa - 0; Fungi - 0; Plants - 17; Viruses - 0; Other Eukaryotes - 3 (source: NCBI BLink).
BnaA01g11350D	3.62742	6.43815	1.72772	1.9895	-	-	-	-
BnaA01g11360D	1.61049	2.13528	1.81	0.740365	AT4G21520.1	0		Transducin/WD40 repeat-like superfamily protein
BnaA01g11370D	1.30817	1.279	0.842114	1.06169	AT4G21530.1	0		Transducin/WD40 repeat-like superfamily protein
BnaA01g11380D	0.0915778	0.697784	0.120039	0.418703	AT4G21550.1	2e-178	VAL3	VP1/ABI3-like 3
BnaA01g11390D	29.7056	25.3062	31.5544	25.2466	-	-	-	-
BnaA01g11400D	40.4004	37.4796	47.3854	49.6028	AT4G21570.1	0		Protein of unknown function (DUF300)
BnaA01g11420D	54.916	48.3762	46.8092	50.2197	AT5G62390.1	0	ATBAG7, BAG7	BCL-2-associated athanogene 7
BnaA01g11430D	26.3864	9.93292	24.0016	19.2561	AT4G21580.1	0		oxidoreductase, zinc-binding dehydrogenase family protein
BnaA01g11440D	21.741	26.2607	32.0625	44.072	AT4G21580.1	1e-92		oxidoreductase, zinc-binding dehydrogenase family protein
BnaA01g11450D	1.64264	1.9749	0.0974028	1.39677	AT4G21585.1	0	ENDO4	endonuclease 4
BnaA01g11460D	1.98033	2e-32	6.89029	4.79868	AT4G21600.1	0	ENDO5	endonuclease 5
BnaA01g11490D	3.9338	4.00499	4.31017	3.85853	AT4G21660.2	0		proline-rich spliceosome-associated (PSP) family protein
BnaA01g11500D	0.540245	0.402072	0.762792	0.448483	AT4G21670.1	0	CPL1, FRY2, ATCPL1	C-terminal domain phosphatase-like 1
BnaA01g11510D	1.05723	2.63475	6.64537	3.82411	AT4G21680.1	0	NRT1.8	NITRATE TRANSPORTER 1.8
BnaA01g11520D	5.94637	5.06856	4.26643	4.97882	AT4G21700.1	0		Protein of unknown function (DUF2921)
BnaA01g11530D	19.4033	16.3541	16.249	17.661	AT4G21710.1	0	NRPB2, EMB1989, RPB2	DNA-directed RNA polymerase family protein
BnaA01g11540D	2.66379	3.10849	1.38185	0.000125308	AT4G21720.1	1e-124		unknown protein; Has 2692 Blast hits to 975 proteins in 186 species: Archae - 4; Bacteria - 460; Metazoa - 658; Fungi - 93; Plants - 1089; Viruses - 100; Other Eukaryotes - 288 (source: NCBI BLink).
BnaA01g11550D	18.5035	19.6522	5.72991	15.3186	AT4G21740.1	6e-97		unknown protein; BEST Arabidopsis thaliana protein match is: unknown protein (TAIR:AT1G30515.1); Has 20 Blast hits to 20 proteins in 4 species: Archae - 0; Bacteria - 0; Metazoa - 0; Fungi - 0; Plants - 20; Viruses - 0; Other Eukaryotes - 0 (source: NCBI BLink).
BnaA01g11570D	0.796417	3.30115	1.61801	4.98521	AT4G21745.1	3e-96		PAK-box/P21-Rho-binding family protein
BnaA01g11590D	3.92421	18.3369	0.854792	1.60721	AT4G21760.1	0	BGLU47	beta-glucosidase 47
BnaA01g11600D	2.36047	1.51883	1.19583	0.438728	AT4G21770.1	0		Pseudouridine synthase family protein
BnaA01g11610D	0.00142308	1.69838	6.52121	5.43306	-	-	-	-
BnaA01g11620D	47.8407	47.2039	40.6206	45.4641	AT4G21790.1	0	TOM1, ATTOM1	tobamovirus multiplication 1
BnaA01g11630D	22.7982	25.5836	16.7835	17.414	AT4G21800.1	0	QQT2	P-loop containing nucleoside triphosphate hydrolases superfamily protein
BnaA01g11640D	33.752	34.4162	40.9564	33.5103	AT4G21810.1	0	DER2.1	DERLIN-2.1
BnaA01g11650D	2.07602	1.04319	1.67105	1.73558	AT4G21820.1	0		binding;calmodulin binding
BnaA01g11660D	11.8013	10.5079	6.59457	10.7702	-	-	-	-
BnaA01g11670D	9.75049	7.60787	50.5802	38.1656	AT4G21870.1	8e-96		HSP20-like chaperones superfamily protein
BnaA01g11680D	1.87456	0.189631	1.75069	0.275121	AT4G21880.1	0		Pentatricopeptide repeat (PPR) superfamily protein
BnaA01g11690D	0.516427	0.171882	0.239611	0.19326	AT4G21890.1	0		unknown protein; FUNCTIONS IN: molecular_function unknown; INVOLVED IN: biological_process unknown; LOCATED IN: nucleus; EXPRESSED IN: 13 plant structures; EXPRESSED DURING: 7 growth stages; Has 14 Blast hits to 14 proteins in 5 species: Archae - 0; Bacteria - 0; Metazoa - 0; Fungi - 0; Plants - 14; Viruses - 0; Other Eukaryotes - 0 (source: NCBI BLink).
BnaA01g11740D	2.944	1.90079	2.53654	3.75431	AT4G21900.1	0	PRORP3	proteinaceous RNase P 3
BnaA01g11750D	0.713957	0.612278	1.19472	1.34506	-	-	-	-
BnaA01g11770D	0.598063	0.856166	0.718319	0.727539	AT4G21930.1	5e-79		Protein of unknown function, DUF584
BnaA01g11780D	3.85104	4.26231	4.96e-24	0.0191686	-	-	-	-
BnaA01g11790D	4.34041	5.93844	2.9904	3.27909	AT4G21940.2	0	CPK15	calcium-dependent protein kinase 15
BnaA01g11800D	1249.97	968.514	1411.2	1351.89	AT4G21960.1	0	PRXR1	Peroxidase superfamily protein
BnaA01g11830D	22.1895	14.4243	15.9908	13.3528	AT4G21980.2	1e-132	APG8A, ATG8A	Ubiquitin-like superfamily protein
BnaA01g11840D	32.2451	26.3442	13.9241	21.2507	AT4G21990.1	0	APR3, PRH-26, PRH26, ATAPR3	APS reductase 3
BnaA01g11850D	0.817163	0.0611805	0.105867	0.0918875	-	-	-	-
BnaA01g11860D	78.2877	66.0469	87.5549	77.5537	AT4G22000.1	2e-141		unknown protein; Has 30201 Blast hits to 17322 proteins in 780 species: Archae - 12; Bacteria - 1396; Metazoa - 17338; Fungi - 3422; Plants - 5037; Viruses - 0; Other Eukaryotes - 2996 (source: NCBI BLink).
BnaA01g11870D	47.8479	30.9026	32.801	32.8129	AT4G22010.1	0	sks4	SKU5 similar 4
BnaA01g11880D	13.4227	18.2364	4.03474	4.6479	AT4G22070.1	0	WRKY31, ATWRKY31	WRKY DNA-binding protein 31
BnaA01g11890D	1.63854	2.25712	1.54666	2.71319	AT4G22080.1	0	RHS14	root hair specific 14
BnaA01g11910D	8.24322	13.5573	8.55895	4.13826	AT4G22110.1	0		GroES-like zinc-binding dehydrogenase family protein
BnaA01g11920D	13.9787	16.3916	6.14028	9.89637	AT4G22120.1	0		ERD (early-responsive to dehydration stress) family protein
BnaA01g11930D	11.8574	15.8804	7.1376	8.05396	AT4G22130.1	0	SRF8	STRUBBELIG-receptor family 8
BnaA01g11940D	14.2767	13.4217	14.1533	13.4446	AT4G22140.1	0	EBS	PHD finger family protein / bromo-adjacent homology (BAH) domain-containing protein
BnaA01g11950D	19.3624	34.4492	11.813	14.0882	AT4G22150.1	0	PUX3	plant UBX domain-containing protein 3
BnaA01g11960D	5.4718	3.44e-23	7.50163	5.9679	-	-	-	-
BnaA01g11990D	1.35121	0.747613	0.453447	0.458122	AT4G23270.1	0	CRK19	cysteine-rich RLK (RECEPTOR-like protein kinase) 19
BnaA01g12010D	3.24161	2.85937	2.89882	1.67076	AT4G22190.1	0		unknown protein; Has 283 Blast hits to 154 proteins in 44 species: Archae - 0; Bacteria - 2; Metazoa - 24; Fungi - 12; Plants - 48; Viruses - 0; Other Eukaryotes - 197 (source: NCBI BLink).
BnaA01g12040D	49.2974	75.6864	51.5809	31.4234	AT4G22220.1	2e-176	ISU1, ATISU1	SufE/NifU family protein
BnaA01g12060D	3.85589	4.19897	2.77919	4.58385	AT4G22240.1	0		Plastid-lipid associated protein PAP / fibrillin family protein
BnaA01g12070D	0.224519	0.198061	0.541087	2.14e-22	-	-	-	-
BnaA01g12080D	5.91015	5.86424	10.3981	6.78677	AT4G22260.1	0	IM, IM1	Alternative oxidase family protein
BnaA01g12090D	5.64737	5.64454	8.28	4.97938	AT4G22270.1	0	MRB1, ATMRB1	Protein of unknown function (DUF3537)
BnaA01g12100D	5.69766	2.60661	3.91588	3.39276	AT4G22290.1	0		Ubiquitin-specific protease family C19-related protein
BnaA01g12110D	11.8002	10.3759	3.69752	14.3987	-	-	-	-
BnaA01g12120D	1.54981	0.30751	5.40845	5.8e-05	-	-	-	-
BnaA01g12130D	1.56315	1.62064	0.807056	1.09376	-	-	-	-
BnaA01g12140D	26.6135	28.1057	25.3163	24.6996	AT4G22330.1	0	ATCES1	Alkaline phytoceramidase (aPHC)
BnaA01g12150D	1.43359	2.32666	4.3066	3.89281	AT4G22340.3	0	CDS2	cytidinediphosphate diacylglycerol synthase 2
BnaA01g12160D	5.42265	4.64038	2.50565	3.06194	AT4G22350.2	0		Ubiquitin C-terminal hydrolases superfamily protein
BnaA01g12170D	2.17316	4.06008	7.36513	5.48255	AT4G22360.1	0		SWIB complex BAF60b domain-containing protein
BnaA01g12180D	0.0942221	0.400529	1.07722	0.0872905	AT4G22370.1	5e-170		unknown protein; Has 12 Blast hits to 12 proteins in 6 species: Archae - 0; Bacteria - 0; Metazoa - 0; Fungi - 0; Plants - 12; Viruses - 0; Other Eukaryotes - 0 (source: NCBI BLink).
BnaA01g12190D	83.4821	77.8966	117.263	103.998	AT4G22380.1	7e-136		Ribosomal protein L7Ae/L30e/S12e/Gadd45 family protein
BnaA01g12200D	32.631	35.3673	35.7527	33.0049	AT4G12590.1	0		Protein of unknown function DUF106, transmembrane
BnaA01g12230D	1.15795	63.4049	2.8716	2.51414	-	-	-	-
BnaA01g12270D	48.413	31.4716	56.4311	44.2367	AT4G22530.1	0		S-adenosyl-L-methionine-dependent methyltransferases superfamily protein
BnaA01g12280D	8.02207	7.89263	11.1564	9.53627	AT4G22540.1	0	ORP2A	OSBP(oxysterol binding protein)-related protein 2A
BnaA01g12290D	25.5771	10.5544	29.1707	17.1669	-	-	-	-
BnaA01g12310D	15.5184	20.3075	7.82474	9.9691	AT4G22580.1	0		Exostosin family protein
BnaA01g12320D	29.4259	37.6001	16.0131	14.2047	AT4G22592.1	0	CPuORF27	conserved peptide upstream open reading frame 27
BnaA01g12340D	7.65339	9.87596	6.46027	8.4064	AT4G22620.1	2e-171		SAUR-like auxin-responsive protein family
BnaA01g12350D	110.43	86.8114	167.085	115.354	-	-	-	-
BnaA01g12360D	34.1442	32.7984	40.6308	44.4037	AT4G22670.1	0	AtHip1, HIP1, TPR11	HSP70-interacting protein 1
BnaA01g12370D	1.04e-31	0.528131	2.28e-23	2.97e-34	AT4G22680.1	0	MYB85, AtMYB85	myb domain protein 85
BnaA01g12380D	22.4971	5.67122	25.8755	11.7085	AT4G22690.1	0	CYP706A1	cytochrome P450, family 706, subfamily A, polypeptide 1
BnaA01g12390D	9.30119	6.406	5.78217	5.00052	AT4G22720.1	0		Actin-like ATPase superfamily protein
BnaA01g12400D	4.3159	1.77232	5.15387	4.94236	AT4G22730.1	0		Leucine-rich repeat protein kinase family protein
BnaA01g12430D	19.4867	21.1167	20.0362	19.8894	AT4G22750.2	7e-91		DHHC-type zinc finger family protein
BnaA01g12440D	1.12e-26	17.0594	0	7.01e-27	AT4G22753.1	0	SMO1-3, ATSMO1, SMO1, ATSMO1-3	sterol 4-alpha methyl oxidase 1-3
BnaA01g12450D	25.384	24.6999	28.0825	30.3083	AT4G22756.1	0	SMO1-2, ATSMO1, ATSMO1-2, SMO1	sterol C4-methyl oxidase 1-2
BnaA01g12460D	3.40756	3.26782	1.72077	2.02417	-	-	-	-
BnaA01g12470D	2.02751	2.07463	2.21094	1.00731	AT4G22760.1	0		Tetratricopeptide repeat (TPR)-like superfamily protein
BnaA01g12480D	3.23357	7.61098	3.35747	4.65596	AT4G22770.1	0		AT hook motif DNA-binding family protein
BnaA01g12490D	0.193825	0.792832	0.467926	0.166691	AT4G22780.1	0	ACR7	ACT domain repeat 7
BnaA01g12500D	17.5108	14.3869	19.0044	23.2645	AT4G22810.1	0		Predicted AT-hook DNA-binding family protein
BnaA01g12510D	7.60098	6.66121	6.63806	9.46411	AT4G22830.2	1e-149		unknown protein; FUNCTIONS IN: molecular_function unknown; INVOLVED IN: biological_process unknown; EXPRESSED IN: 20 plant structures; EXPRESSED DURING: 13 growth stages; CONTAINS InterPro DOMAIN/s: Protein of unknown function DUF2499 (InterPro:IPR019634).
BnaA01g12520D	0.924524	0.876408	2.01414	0.822097	AT4G22860.1	0		Cell cycle regulated microtubule associated protein
BnaA01g12530D	2.32069	6.53e-69	0.163835	0.0175923	AT4G22880.1	0	LDOX, TDS4, TT18, ANS	leucoanthocyanidin dioxygenase
BnaA01g12540D	0.216943	2.01962	1.6116	1.22933	AT4G22890.1	0	PGR5-LIKE A	PGR5-LIKE A
BnaA01g12550D	0	0	1.7794	0	-	-	-	-
BnaA01g12560D	10.0133	8.5986	7.20371	4.6717	AT4G22910.1	0	FZR2, CCS52A1	FIZZY-related 2
BnaA01g12570D	1.68834	3.00531	1.44611	4.13762	AT4G22920.1	0	ATNYE1, NYE1	non-yellowing 1
BnaA01g12650D	0.554587	0.86941	0.0850229	0.275759	AT4G23190.1	0	CRK11, AT-RLK3	cysteine-rich RLK (RECEPTOR-like protein kinase) 11
BnaA01g12660D	1.59626	0.528807	0.501062	0.20107	AT4G23190.1	0	CRK11, AT-RLK3	cysteine-rich RLK (RECEPTOR-like protein kinase) 11
BnaA01g12680D	0.00416843	0.686229	0.101163	0.633867	AT4G22930.1	0	PYR4, DHOASE	pyrimidin 4
BnaA01g12700D	2.60412	5.63813	3.76046	0.323406	AT4G22950.1	5e-158	AGL19, GL19	AGAMOUS-like 19
BnaA01g12710D	0	4.30704	2.16e-16	1.92e-06	AT4G11880.1	3e-67	AGL14	AGAMOUS-like 14
BnaA01g12740D	1.76635	1.3844	1.9798	1.80726	AT4G22970.1	0	RSW4, AESP, ESP	homolog of separase
BnaA01g12790D	0.00789472	0.675549	0.044441	0.346568	AT4G22980.1	0		FUNCTIONS IN: molecular_function unknown; INVOLVED IN: biological_process unknown; LOCATED IN: chloroplast; EXPRESSED IN: 13 plant structures; EXPRESSED DURING: 9 growth stages; BEST Arabidopsis thaliana protein match is: Pyridoxal phosphate (PLP)-dependent transferases superfamily protein (TAIR:AT5G51920.1); Has 520 Blast hits to 468 proteins in 130 species: Archae - 5; Bacteria - 23; Metazoa - …
BnaA01g12800D	0.454928	0.872556	0.0712479	0.0162402	AT4G22990.2	0		Major Facilitator Superfamily with SPX (SYG1/Pho81/XPR1) domain-containing protein
BnaA01g12810D	4.24626	2.45805	1.22989	1.43441	AT4G23010.3	0	UTR2	UDP-galactose transporter 2
BnaA01g12820D	0.723	0.0839137	0.779544	0.218406	AT4G23020.2	9e-140		unknown protein; FUNCTIONS IN: molecular_function unknown; INVOLVED IN: biological_process unknown; LOCATED IN: cellular_component unknown; BEST Arabidopsis thaliana protein match is: unknown protein (TAIR:AT4G11780.1).
BnaA01g12840D	0.0675828	0.174802	0.805905	0.569156	AT4G23030.1	0		MATE efflux family protein
BnaA01g12860D	1.85e-24	1.18e-37	0.687937	1.32e-07	AT3G56110.1	2e-64	PRA1.B1	prenylated RAB acceptor 1.B1
BnaA01g12870D	0.228512	0.340825	1.74995	0.813793	AT4G23060.1	0	IQD22	IQ-domain 22
BnaA01g12880D	5.97344	6.165	3.58315	1.69619	AT4G23070.1	0	ATRBL7, RBL7	RHOMBOID-like protein 7
BnaA01g12900D	135.432	102.053	165.699	155.907	AT4G23100.1	0	RML1, PAD2, GSH1, CAD2, ATECS1, GSHA	glutamate-cysteine ligase
BnaA01g12920D	0.479285	1.40007	0.985113	1.54486	AT4G23180.1	0	CRK10, RLK4	cysteine-rich RLK (RECEPTOR-like protein kinase) 10
BnaA01g12930D	11.8852	14.628	11.7669	10.8933	AT4G23180.1	0	CRK10, RLK4	cysteine-rich RLK (RECEPTOR-like protein kinase) 10
BnaA01g12950D	0.839483	0.69931	1.59025	0.554284	AT4G23310.1	0	CRK23	cysteine-rich RLK (RECEPTOR-like protein kinase) 23
BnaA01g12980D	0.682795	0.77488	2.0025	0.238477	AT4G23290.2	0	CRK21	cysteine-rich RLK (RECEPTOR-like protein kinase) 21
BnaA01g13000D	19.5186	21.1237	7.72933	9.99661	AT4G23330.1	2e-92		BEST Arabidopsis thaliana protein match is: eukaryotic translation initiation factor 3A (TAIR:AT4G11420.1); Has 63 Blast hits to 55 proteins in 14 species: Archae - 0; Bacteria - 0; Metazoa - 1; Fungi - 0; Plants - 62; Viruses - 0; Other Eukaryotes - 0 (source: NCBI BLink).
BnaA01g13040D	20.1468	27.5982	29.471	25.6704	AT4G23430.2	0		NAD(P)-binding Rossmann-fold superfamily protein
BnaA01g13050D	0.235866	0.372566	1.31449	0.279953	AT4G23440.1	0		Disease resistance protein (TIR-NBS class)
BnaA01g13060D	7.68451	6.87337	7.35095	10.5765	AT4G23450.2	5e-24	AIRP1, AtAIRP1	RING/U-box superfamily protein
BnaA01g13080D	53.6023	65.5425	35.747	40.9678	AT4G23470.1	0		PLAC8 family protein
BnaA01g13090D	0.659274	0.816304	1.80094	0.524873	AT4G23490.1	0		Protein of unknown function (DUF604)
BnaA01g13100D	0.216772	4.29459	0.792498	1.34515	-	-	-	-
BnaA01g13110D	1.63338	1.24779	3.54904	1.10747	-	-	-	-
BnaA01g13130D	31.3291	22.9536	24.4663	35.014	AT4G23500.1	0		Pectin lyase-like superfamily protein
BnaA01g13140D	1.58122	0.122086	0.445846	0.592553	AT4G23510.1	1e-109		Disease resistance protein (TIR-NBS-LRR class) family
BnaA01g13170D	37.951	34.7807	34.6122	29.7731	AT1G67645.1	8e-79		pseudogene, hypothetical protein
BnaA01g13190D	0	1.07659	0	0.733572	-	-	-	-
BnaA01g13210D	0.925985	1.47869	0.650806	1.09374	AT4G23530.1	0		Protein of unknown function (DUF793)
BnaA01g13220D	2.78367	1.89161	2.66502	2.71126	AT4G23540.1	0		ARM repeat superfamily protein
BnaA01g13230D	1.16863	0.165883	1.44218	0.212553	AT4G23550.1	0	WRKY29, ATWRKY29	WRKY family transcription factor
BnaA01g13270D	8.68936	16.2599	12.4161	42.9338	-	-	-	-
BnaA01g13280D	0.525366	3.00906	0.738099	1.17813	AT4G23600.1	0	CORI3, JR2	Tyrosine transaminase family protein
BnaA01g13290D	1.1645	0.838466	2.76089	1.56692	-	-	-	-
BnaA01g13300D	7.79638	3.39947	8.51584	9.63298	AT4G23620.2	1e-125		Ribosomal protein L25/Gln-tRNA synthetase, anti-codon-binding domain
BnaA01g13310D	78.2937	53.5573	66.634	59.8828	AT4G23630.1	0	BTI1, RTNLB1	VIRB2-interacting protein 1
BnaA01g13320D	19.2151	18.8382	17.491	20.1665	AT4G23640.1	0	TRH1, ATKT3, KUP4	Potassium transporter family protein
BnaA01g13330D	17.4636	19.3296	17.3137	19.3944	AT4G23650.1	0	CDPK6, CPK3	calcium-dependent protein kinase 6
BnaA01g13340D	4.75106	5.08684	5.68592	5.12683	AT4G23660.3	0	PPT1	polyprenyltransferase 1
BnaA01g13350D	59.7778	90.3705	3.79542	10.644	AT4G23680.1	8e-151		Polyketide cyclase/dehydrase and lipid transport superfamily protein
BnaA01g13360D	0.0989278	0.506959	0.00542838	0.0409339	AT4G23700.1	0	ATCHX17, CHX17	cation/H+ exchanger 17
BnaA01g13390D	28.4058	26.7064	28.2278	23.8129	AT4G23730.1	0		Galactose mutarotase-like superfamily protein
BnaA01g13400D	22.0307	18.0713	20.5487	20.7195	AT4G23740.1	0		Leucine-rich repeat protein kinase family protein
BnaA01g13410D	0	0	0.509402	0	-	-	-	-
BnaA01g13420D	1.41098	1.16249	0.618436	2.3005	AT4G23750.1	4e-87	CRF2, TMO3	cytokinin response factor 2
BnaA01g13430D	13.6395	9.69388	17.9072	13.977	AT4G23800.1	0		HMG (high mobility group) box protein
BnaA01g13440D	5.59537	3.37627	5.37014	3.70311	AT4G23810.1	0	WRKY53, ATWRKY53	WRKY family transcription factor
BnaA01g13450D	0.00161827	0.397988	2.04584	2.13332	-	-	-	-
BnaA01g13460D	0.826068	0.910804	3.06008	3.70535	AT4G23820.1	0		Pectin lyase-like superfamily protein
BnaA01g13470D	46.4739	81.2431	30.0286	41.7871	AT4G23850.1	0	LACS4	AMP-dependent synthetase and ligase family protein
BnaA01g13480D	2.8684	4.81877	6.08332	5.18134	-	-	-	-
BnaA01g13490D	26.129	40.2578	18.5773	37.088	AT4G11020.1	4e-38		unknown protein; FUNCTIONS IN: molecular_function unknown; INVOLVED IN: N-terminal protein myristoylation; LOCATED IN: cellular_component unknown; BEST Arabidopsis thaliana protein match is: unknown protein (TAIR:AT4G23870.1); Has 1807 Blast hits to 1807 proteins in 277 species: Archae - 0; Bacteria - 0; Metazoa - 736; Fungi - 347; Plants - 385; Viruses - 0; Other Eukaryotes - 339 (source: NCBI B…
BnaA01g13500D	21.216	37.501	10.2573	18.9441	-	-	-	-
BnaA01g13510D	0.498586	2.77936	0.00019676	1.05844	AT4G23890.1	0		unknown protein; FUNCTIONS IN: molecular_function unknown; INVOLVED IN: biological_process unknown; LOCATED IN: chloroplast thylakoid membrane, chloroplast; EXPRESSED IN: 22 plant structures; EXPRESSED DURING: 13 growth stages; CONTAINS InterPro DOMAIN/s: Protein of unknown function DUF3252 (InterPro:IPR021659); Has 287 Blast hits to 287 proteins in 81 species: Archae - 0; Bacteria - 118; Metazoa…
BnaA01g13520D	5.82403	2.9499	4.10424	10.0066	AT4G23900.1	0		Nucleoside diphosphate kinase family protein
BnaA01g13530D	10.6151	10.4129	14.3726	9.85118	-	-	-	-
BnaA01g13540D	6.05685	7.05002	3.57015	2.92512	AT4G23920.1	0	UGE2, ATUGE2	UDP-D-glucose/UDP-D-galactose 4-epimerase 2
BnaA01g13550D	14.7304	7.02563	9.76363	13.915	-	-	-	-
BnaA01g13560D	5.97266	6.22349	4.94381	6.06253	AT4G23940.1	0		FtsH extracellular protease family
BnaA01g13570D	0.959673	0.709064	0.199377	0.0131148	AT4G23950.2	0		Galactose-binding protein
BnaA01g13580D	5.02649	2.81734	4.97691	5.1306	AT4G23980.1	0	ARF9	auxin response factor 9
BnaA01g13610D	39.9922	48.3617	42.1448	48.1515	AT4G24130.1	2e-172		Protein of unknown function, DUF538
BnaA01g13620D	2.23209	3.55629	6.65809	7.68773	AT4G24140.1	0		alpha/beta-Hydrolases superfamily protein
BnaA01g13630D	16.6888	16.6389	26.9844	31.3325	AT4G24160.1	0		alpha/beta-Hydrolases superfamily protein
BnaA01g13640D	0.619925	0.984827	0.455019	0.994988	AT4G24170.1	0		ATP binding microtubule motor family protein
BnaA01g13650D	3.06204	2.99331	2.21447	2.46812	AT4G24175.1	0		unknown protein; CONTAINS InterPro DOMAIN/s: Uncharacterised protein family UPF0307 (InterPro:IPR006839); Has 30201 Blast hits to 17322 proteins in 780 species: Archae - 12; Bacteria - 1396; Metazoa - 17338; Fungi - 3422; Plants - 5037; Viruses - 0; Other Eukaryotes - 2996 (source: NCBI BLink).
BnaA01g13660D	1.04514	2.33038	6.17789	3.96205	-	-	-	-
BnaA01g13670D	121.332	77.2763	100.538	124.57	AT4G24190.1	0	SHD, HSP90.7, AtHsp90.7, AtHsp90-7	Chaperone protein htpG family protein
BnaA01g13690D	30.4454	21.3471	19.3601	17.0768	-	-	-	-
BnaA01g13700D	21.1761	16.5663	40.411	35.8431	AT4G24220.1	0	VEP1, AWI31	NAD(P)-binding Rossmann-fold superfamily protein
BnaA01g13710D	9.51257	6.36969	12.836	8.33649	AT4G24230.6	2e-161	ACBP3	acyl-CoA-binding domain 3
BnaA01g13720D	2.06856	2.49516	4.55557	3.36641	AT4G24240.1	3e-178	WRKY7, ATWRKY7	WRKY DNA-binding protein 7
BnaA01g13730D	0.106539	0.00613912	0.543721	1.10966	AT4G24250.1	0	MLO13, ATMLO13	Seven transmembrane MLO family protein
BnaA01g13740D	0.758218	3.24e-05	0.0026896	1.501	AT4G24260.1	0	ATGH9A3, KOR3, GH9A3	glycosyl hydrolase 9A3
BnaA01g13750D	3.62736	1.26107	7.87076	9.96604	-	-	-	-
BnaA01g13760D	6.17048	3.38099	12.5588	13.268	AT4G24270.2	0	EMB140	EMBRYO DEFECTIVE 140
BnaA01g13770D	8.13e-18	3.47e-20	52.1893	45.0647	-	-	-	-
BnaA01g13780D	5.72658	9.61649	1.48044	2.02901	AT4G24280.1	0	cpHsc70-1	chloroplast heat shock protein 70-1
BnaA01g13800D	10.9351	8.41985	10.4781	9.90916	AT4G24290.2	0		MAC/Perforin domain-containing protein
BnaA01g13810D	0.732281	1.93443	12.8029	6.11324	AT4G24310.1	4e-155		Protein of unknown function (DUF679)
BnaA01g13820D	0.235255	0.253086	0.724844	0.73219	AT4G24320.1	0		Ubiquitin carboxyl-terminal hydrolase family protein
BnaA01g13830D	10.5071	12.1927	26.9656	27.0782	AT4G24330.1	0		Protein of unknown function (DUF1682)
BnaA01g13850D	1.76114	4.14099	15.6856	13.9109	AT4G24340.1	0		Phosphorylase superfamily protein
BnaA01g13870D	7.09443	8.5846	14.9737	15.4921	-	-	-	-
BnaA01g13880D	12.1102	17.4466	12.6402	14.5085	AT4G24380.1	0		INVOLVED IN: 10-formyltetrahydrofolate biosynthetic process, folic acid and derivative biosynthetic process; EXPRESSED IN: 24 plant structures; EXPRESSED DURING: 15 growth stages; CONTAINS InterPro DOMAIN/s: Serine hydrolase (InterPro:IPR005645); BEST Arabidopsis thaliana protein match is: alpha/beta-Hydrolases superfamily protein (TAIR:AT5G65400.1); Has 30201 Blast hits to 17322 proteins in 780 …
BnaA01g13890D	6.90624	7.56755	12.3723	12.2674	AT4G24390.2	0		RNI-like superfamily protein
BnaA01g13900D	3.22773	1.69971	1.97836	0.344519	AT4G24520.1	0	ATR1, AR1	P450 reductase 1
BnaA01g13910D	32.3222	23.6184	19.1662	15.8942	AT4G24520.1	0	ATR1, AR1	P450 reductase 1
BnaA01g13920D	5.55758	5.95666	3.72317	4.47513	AT4G24540.1	0	AGL24	AGAMOUS-like 24
BnaA01g13930D	39.1285	35.2328	28.4245	35.417	AT4G24550.2	0		Clathrin adaptor complexes medium subunit family protein
BnaA01g13940D	4.37754	5.28096	4.30181	5.04276	AT4G24560.1	0	UBP16	ubiquitin-specific protease 16
BnaA01g13950D	2.02942	4.05868	2.07727	0.924707	AT4G24570.1	0	DIC2	dicarboxylate carrier 2
BnaA01g13960D	1.82789	2.48419	0.950011	1.34171	AT4G24580.1	0	REN1	Rho GTPase activation protein (RhoGAP) with PH domain
BnaA01g13970D	16.2408	20.0314	16.2877	14.7534	AT4G24590.1	7e-163		unknown protein; BEST Arabidopsis thaliana protein match is: unknown protein (TAIR:AT5G49710.3); Has 105 Blast hits to 105 proteins in 26 species: Archae - 0; Bacteria - 0; Metazoa - 8; Fungi - 3; Plants - 85; Viruses - 0; Other Eukaryotes - 9 (source: NCBI BLink).
BnaA01g13980D	6.32265	4.89673	5.70437	5.84743	AT4G24610.2	0		unknown protein; FUNCTIONS IN: molecular_function unknown; INVOLVED IN: biological_process unknown; EXPRESSED IN: 20 plant structures; EXPRESSED DURING: 12 growth stages; BEST Arabidopsis thaliana protein match is: unknown protein (TAIR:AT5G65440.1).
BnaA01g13990D	13.1011	5.00824	12.0257	9.03315	AT4G24620.1	0	PGI1, PGI	phosphoglucose isomerase 1
BnaA01g14000D	1.99932	3.67183	4.36356	5.34889	AT4G24630.1	0		DHHC-type zinc finger family protein
BnaA01g14020D	0.238309	0.153807	0.797822	0.00806469	AT4G24660.1	0	ATHB22, MEE68, HB22, ZHD2	homeobox protein 22
BnaA01g14030D	0.0134452	0.127441	4.5559	2.44479	AT4G24670.1	0	TAR2	tryptophan aminotransferase related 2
BnaA01g14040D	6.91719	6.61653	5.23778	6.64509	AT4G24680.1	0	MOS1	modifier of snc1
BnaA01g14050D	49.3053	49.1591	38.6174	38.4588	AT4G24690.1	0		ubiquitin-associated (UBA)/TS-N domain-containing protein / octicosapeptide/Phox/Bemp1 (PB1) domain-containing protein
BnaA01g14060D	8.06e-24	0.227403	6.88023	2.91208	AT4G24700.1	4e-74		unknown protein; Has 20 Blast hits to 20 proteins in 7 species: Archae - 0; Bacteria - 0; Metazoa - 0; Fungi - 0; Plants - 20; Viruses - 0; Other Eukaryotes - 0 (source: NCBI BLink).
BnaA01g14070D	2.51982	1.93171	1.70749	1.3981	AT4G24710.1	0		P-loop containing nucleoside triphosphate hydrolases superfamily protein
BnaA01g14080D	3.04e-21	0.211673	2.02203	1.7875	AT4G24730.1	1e-101		Calcineurin-like metallo-phosphoesterase superfamily protein
BnaA01g14090D	7.86921	12.4701	8.16666	9.38807	-	-	-	-
BnaA01g14100D	17.299	24.0948	17.2194	16.4857	AT4G24740.1	0	AFC2, AME1, FC2	FUS3-complementing gene 2
BnaA01g14110D	8.47877	8.31146	14.4358	8.79088	AT4G24760.1	0		alpha/beta-Hydrolases superfamily protein
BnaA01g14120D	14.8615	13.3759	19.4638	20.8509	AT4G24770.1	0	RBP31, ATRBP31, CP31, ATRBP33	31-kDa RNA binding protein
BnaA01g14130D	18.2184	12.5842	8.05209	15.4694	AT4G24780.1	0		Pectin lyase-like superfamily protein
BnaA01g14150D	15.8079	14.3749	11.6341	10.5922	AT4G24800.1	0		MA3 domain-containing protein
BnaA01g14160D	20.3714	19.54	19.4186	28.959	AT4G24800.1	0		MA3 domain-containing protein
BnaA01g14170D	27.7596	26.9851	29.7783	36.2354	AT4G24805.1	0		S-adenosyl-L-methionine-dependent methyltransferases superfamily protein
BnaA01g14180D	79.238	81.1531	87.5282	80.3109	AT4G24820.1	0		26S proteasome, regulatory subunit Rpn7;Proteasome component (PCI) domain
BnaA01g14190D	18.8685	13.3078	20.5119	20.5122	AT4G24830.1	0		arginosuccinate synthase family
BnaA01g14200D	5.24641	9.16917	11.4451	12.6632	AT4G24840.1	0		FUNCTIONS IN: molecular_function unknown; INVOLVED IN: protein transport, Golgi organization; LOCATED IN: vacuole; EXPRESSED IN: 23 plant structures; EXPRESSED DURING: 13 growth stages; CONTAINS InterPro DOMAIN/s: COG complex component, COG2 (InterPro:IPR009316); Has 30201 Blast hits to 17322 proteins in 780 species: Archae - 12; Bacteria - 1396; Metazoa - 17338; Fungi - 3422; Plants - 5037; Viru…
BnaA01g14240D	2.04694	3.21162	4.3157	5.36435	AT4G24890.1	0	ATPAP24, PAP24	purple acid phosphatase 24
BnaA01g14250D	2.33004	2.48729	3.02654	1.48963	AT4G24900.1	6e-136		unknown protein; Has 119 Blast hits to 96 proteins in 40 species: Archae - 0; Bacteria - 0; Metazoa - 81; Fungi - 0; Plants - 34; Viruses - 0; Other Eukaryotes - 4 (source: NCBI BLink).
BnaA01g14260D	0.158615	0.683315	0.357283	0.776237	AT4G24910.1	0		Protein of unknown function (DUF579)
BnaA01g14270D	555.839	328.3	235.341	300.846	AT4G24920.1	1e-75		secE/sec61-gamma protein transport protein
BnaA01g14290D	2.40244	2.4421	2.67178	2.59533	AT4G24930.1	0		thylakoid lumenal 17.9 kDa protein, chloroplast
BnaA01g14300D	28.0634	23.6129	24.1711	22.8479	AT4G24940.1	0	SAE1A, AT-SAE1-1, ATSAE1A	SUMO-activating enzyme 1A
BnaA01g14310D	21.9157	22.9686	27.4327	26.0672	-	-	-	-
BnaA01g14320D	11.6796	0.0019706	1.24681	3.81407	-	-	-	-
BnaA01g14330D	3.46704	2.29563	3.03397	3.67296	AT4G24970.1	0		Histidine kinase-, DNA gyrase B-, and HSP90-like ATPase family protein
BnaA01g14350D	16.123	20.3768	20.0511	16.2686	AT4G24990.1	4e-141	ATGP4	Ubiquitin family protein
BnaA01g14360D	17.0069	12.9324	21.9517	15.3785	AT4G25010.1	0	SWEET14, AtSWEET14	Nodulin MtN3 family protein
BnaA01g14370D	3.70967	3.72752	1.10494	0.155527	-	-	-	-
BnaA01g14380D	5.37365	7.52112	7.40711	6.09506	AT4G25030.1	0		unknown protein; BEST Arabidopsis thaliana protein match is: unknown protein (TAIR:AT5G45410.3); Has 125 Blast hits to 125 proteins in 36 species: Archae - 2; Bacteria - 31; Metazoa - 0; Fungi - 4; Plants - 88; Viruses - 0; Other Eukaryotes - 0 (source: NCBI BLink).
BnaA01g14400D	3.12e-40	0.000289356	0.574499	0.12861	AT4G25050.2	6e-62	ACP4	acyl carrier protein 4
BnaA01g14410D	9.17042	21.8119	6.78565	7.58085	AT4G25070.2	0		unknown protein; EXPRESSED IN: cultured cell; BEST Arabidopsis thaliana protein match is: unknown protein (TAIR:AT3G48860.2); Has 30201 Blast hits to 17322 proteins in 780 species: Archae - 12; Bacteria - 1396; Metazoa - 17338; Fungi - 3422; Plants - 5037; Viruses - 0; Other Eukaryotes - 2996 (source: NCBI BLink).
BnaA01g14420D	3.05519	12.9301	7.4757	7.64356	AT4G25080.3	0	CHLM	magnesium-protoporphyrin IX methyltransferase
BnaA01g14430D	7.6533	17.7678	10.4734	10.0425	AT5G51020.1	0	CRL	crumpled leaf
BnaA01g14440D	7.90973	10.2953	3.80824	6.39722	-	-	-	-
BnaA01g14450D	639.981	401.306	250.863	252.608	AT4G25100.1	0	FSD1, ATFSD1	Fe superoxide dismutase 1
BnaA01g14460D	8.37746	5.62465	7.98145	6.43582	AT4G25110.1	0	AtMC2, MC2	metacaspase 2
BnaA01g14470D	41.2504	40.2994	19.983	26.1785	-	-	-	-
BnaA01g14490D	1.07237	2.75242	0.0285481	2.12e-10	AT4G25150.1	0		HAD superfamily, subfamily IIIB acid phosphatase
BnaA01g14500D	5.28996	6.04786	2.88545	5.33262	AT4G25160.1	0		U-box domain-containing protein kinase family protein
BnaA01g14510D	4.08827	4.71331	12.3765	6.90358	AT4G25170.2	0		Uncharacterised conserved protein (UCP012943)
BnaA01g14520D	5.28812	4.01629	8.90264	7.00532	AT5G66320.1	0	GATA5	GATA transcription factor 5
BnaA01g14530D	0.51464	2.65749	4.68703	3.59103	AT4G25180.1	0		RNA polymerase III RPC4
BnaA01g14540D	1.89704	2.45087	0.000148899	0.277698	AT4G25190.2	2e-124	QWRF7	Family of unknown function (DUF566)
BnaA01g14560D	2.28577	4.08263	1.15676	1.88692	AT4G25200.1	4e-170	ATHSP23.6-MITO, HSP23.6-MITO	mitochondrion-localized small heat shock protein 23.6
BnaA01g14570D	34.1939	32.7745	40.4206	36.8093	-	-	-	-
BnaA01g14580D	8.08417	40.4869	2.93393	11.578	AT4G25220.1	0	RHS15	root hair specific 15
BnaA01g14590D	1.09462	7.25891	4.89862	4.58371	AT4G25230.1	0	RIN2	RPM1 interacting protein 2
BnaA01g14600D	4.23295	3.80758	6.53782	7.16099	AT4G25240.1	0	SKS1	SKU5 similar 1
BnaA01g14610D	4.48e-05	9.12783	3.61062	3.83071	-	-	-	-
BnaA01g14620D	3.7495	3.8887	1.40487	3.3924	-	-	-	-
BnaA01g14630D	3.20712	2.06589	2.66053	5.69389	-	-	-	-
BnaA01g14640D	8.01547	5.8445	12.8841	10.799	AT4G25260.1	0		Plant invertase/pectin methylesterase inhibitor superfamily protein
BnaA01g14650D	0.34546	1.02299	0.524207	0.870085	AT4G25270.1	0		Tetratricopeptide repeat (TPR)-like superfamily protein
BnaA01g14660D	7.00311	8.31388	7.91215	8.93657	AT4G25280.1	0		P-loop containing nucleoside triphosphate hydrolases superfamily protein
BnaA01g14680D	4.11165	1.61594	5.26e-49	3.25e-24	-	-	-	-
BnaA01g14690D	8.57179	0.521774	5.09e-48	0.0806297	AT4G25300.1	0		2-oxoglutarate (2OG) and Fe(II)-dependent oxygenase superfamily protein
BnaA01g14700D	8.3997	7.20102	5.58e-12	1.01e-09	AT4G25315.1	3e-129		Expressed protein
BnaA01g14710D	9.97085	12.2026	6.5295	7.4471	AT4G25320.1	0		AT hook motif DNA-binding family protein
BnaA01g14720D	22.4738	10.9063	17.234	20.6752	AT4G25340.1	9e-165	FKBP53, ATFKBP53	FK506 BINDING PROTEIN 53
BnaA01g14730D	13.5064	16.5159	11.3734	10.659	AT4G25360.1	0	TBL18	TRICHOME BIREFRINGENCE-LIKE 18
BnaA01g14740D	5.7922	8.14755	4.44336	5.201	AT4G25440.1	0	ZFWD1	zinc finger WD40 repeat protein 1
BnaA01g14750D	34.1409	18.5081	46.1696	32.0804	AT4G25500.1	0	ATRSP35, ATRSP40, AT-SRP40, RSP35, RS40, At-RS40	arginine/serine-rich splicing factor 35
BnaA01g14790D	17.3844	10.635	11.7453	12.3925	AT4G25550.1	0		Cleavage/polyadenylation specificity factor, 25kDa subunit
BnaA01g14800D	6.7088	4.67692	2.20494	1.37542	AT4G25560.1	0	AtMYB18, MYB18	myb domain protein 18
BnaA01g14840D	3.31985	1.90141	0.965485	2.03435	AT4G25610.1	0		C2H2-like zinc finger protein
BnaA01g14850D	12.4162	58.4081	25.6186	23.2045	AT4G25620.1	1e-37		hydroxyproline-rich glycoprotein family protein
BnaA01g14860D	95.3845	75.7213	95.815	90.7843	AT4G25630.1	0	FIB2, ATFIB2	fibrillarin 2
BnaA01g14870D	21.3078	14.5014	15.0928	17.0146	AT4G25640.2	0	DTX35	detoxifying efflux carrier 35
BnaA01g14880D	10.8958	22.2243	8.41887	16.1659	AT4G25650.2	0	ACD1-LIKE, PTC52, TIC55-IV	ACD1-like
BnaA01g14890D	2.85493	2.39012	0.515221	2.25383	-	-	-	-
BnaA01g14900D	69.1262	75.8941	68.7084	81.7559	AT4G25672.1	1e-175	CPuORF12	conserved peptide upstream open reading frame 12
BnaA01g14910D	3.23813	12.8881	3.59828	10.424	AT4G25680.1	0		PPPDE putative thiol peptidase family protein
BnaA01g14920D	22.2574	25.7443	17.3286	18.1624	AT4G25672.1	1e-144	CPuORF12	conserved peptide upstream open reading frame 12
BnaA01g14930D	2.59548	0.0772841	0.0183799	0.0443801	-	-	-	-
BnaA01g14940D	7.76446	35.2702	4.57088	9.16052	AT4G25700.1	0	BETA-OHASE 1, B1, chy1, BCH1	beta-hydroxylase 1
BnaA01g14950D	10.3433	14.1875	15.4819	10.4351	AT4G25720.1	0	ATQC, QC, QCT	glutaminyl cyclase
BnaA01g14960D	89.9387	71.4897	82.531	68.7263	AT4G25740.1	0		RNA binding Plectin/S10 domain-containing protein
BnaA01g14970D	2.93931	5.79725	4.82116	3.4177	AT4G25750.1	0		ABC-2 type transporter family protein
BnaA01g14990D	2.18524	3.83654	0.34669	1.83031	AT4G25800.1	0		Calmodulin-binding protein
BnaA01g15000D	5.87748	12.2569	4.32999	3.54286	AT4G25810.1	0	XTR6, XTH23	xyloglucan endotransglycosylase 6
BnaA01g15010D	0.0493004	0.608048	2.11e-16	0.0712641	-	-	-	-
BnaA01g15020D	1.84264	2.89697	2.66666	1.79332	AT4G25835.1	0		P-loop containing nucleoside triphosphate hydrolases superfamily protein
BnaA01g15030D	0.805639	0.293197	0.133324	0.874	AT4G25850.1	0	ORP4B	OSBP(oxysterol binding protein)-related protein 4B
BnaA01g15040D	1.75461	1.99877	1.30819	1.98339	AT4G25850.1	0	ORP4B	OSBP(oxysterol binding protein)-related protein 4B
BnaA01g15050D	4.59162	0.393086	0.0634688	0.23906	AT4G25870.1	0		Core-2/I-branching beta-1,6-N-acetylglucosaminyltransferase family protein
BnaA01g15060D	4.61544	7.35219	6.68206	7.06622	AT4G25880.1	0	APUM6, PUM6	pumilio 6
BnaA01g15070D	8.54191	7.84991	9.32576	8.1064	AT4G38120.1	0		ARM repeat superfamily protein
BnaA01g15080D	242.998	321.284	402.005	278.048	AT4G25900.1	0		Galactose mutarotase-like superfamily protein
BnaA01g15090D	3.28e-26	5.75e-07	5.27e-10	0.856792	AT4G25900.1	0		Galactose mutarotase-like superfamily protein
BnaA01g15100D	1.56299	3.26781	1.27888	0.834911	AT4G25910.1	0	NFU3, ATCNFU3	NFU domain protein 3
BnaA01g15110D	4.60418	3.83512	7.41656	5.41678	AT4G25940.1	0		ENTH/ANTH/VHS superfamily protein
BnaA01g15130D	1.17459	0.715519	1.62745	1.42007	AT4G25960.1	0	PGP2	P-glycoprotein 2
BnaA01g15140D	18.3573	10.2996	27.0474	19.213	AT4G25970.1	0	PSD3	phosphatidylserine decarboxylase 3
BnaA01g15180D	0.259412	0.808197	0.152321	0.143524	-	-	-	-
BnaA01g15200D	0	1.93129	3.51e-07	2.70368	-	-	-	-
BnaA01g15210D	0.0794871	0.831948	8.87e-09	2.64e-12	-	-	-	-
BnaA01g15220D	1.1316	1.04997	0.728953	0.651433	-	-	-	-
BnaA01g15230D	91.8727	164.147	78.0406	79.6119	AT4G26010.1	0		Peroxidase superfamily protein
BnaA01g15240D	0.731582	0.0532417	3.01626	0.19879	AT4G26050.1	0	PIRL8	plant intracellular ras group-related LRR 8
BnaA01g15250D	11.088	35.9246	16.4175	7.00476	AT4G26080.1	0	ABI1, AtABI1	Protein phosphatase 2C family protein
BnaA01g15270D	0.8071	0.827434	0.546162	0.818099	AT4G26095.1	0		other RNA
BnaA01g15280D	6.43583	0.640553	2.04847	8.04129	AT5G57015.1	3e-58	ckl12	casein kinase I-like 12
BnaA01g15290D	10.1403	8.59248	15.9742	15.1691	-	-	-	-
BnaA01g15300D	25.4632	21.7535	32.8038	31.2002	AT4G26110.1	0	NAP1;1, ATNAP1;1	nucleosome assembly protein1;1
BnaA01g15310D	5.43982	5.82655	3.64794	6.12805	AT4G26120.1	0		Ankyrin repeat family protein / BTB/POZ domain-containing protein
BnaA01g15320D	14.4786	7.52186	22.6666	16.3745	-	-	-	-
BnaA01g15330D	9.73637	11.2074	8.07127	7.53361	AT4G26140.1	0	BGAL12	beta-galactosidase 12
BnaA01g15360D	6.3817	9.93647	5.60624	7.92097	AT4G26160.1	3e-171	ACHT1	atypical CYS HIS rich thioredoxin 1
BnaA01g15380D	0.143444	1.19631	2.56e-18	0.000131529	AT4G26200.1	0	ACS7, ATACS7	1-amino-cyclopropane-1-carboxylate synthase 7
BnaA01g15390D	52.6478	40.1637	73.5734	34.2582	AT4G26230.1	2e-146		Ribosomal protein L31e family protein
BnaA01g15410D	7.12802	5.44187	5.87652	5.51659	AT4G26220.1	0		S-adenosyl-L-methionine-dependent methyltransferases superfamily protein
BnaA01g15420D	1.05051	0.000123667	1.70552	3.64969	AT4G26270.1	0	PFK3	phosphofructokinase 3
BnaA01g15450D	14.5572	19.834	16.1221	16.8702	AT4G26300.1	0	emb1027	Arginyl-tRNA synthetase, class Ic
BnaA01g15460D	2.07888	2.01612	8.57021	4.0866	-	-	-	-
BnaA01g15470D	8.43796	6.61403	1.20339	7.78946	-	-	-	-
BnaA01g15480D	0.728955	0.762787	1.21553	0.0934235	-	-	-	-
BnaA01g15490D	1.49018	4.90545	4.03922	1.95461	AT4G26370.1	0		antitermination NusB domain-containing protein
BnaA01g15500D	6.41251	8.96849	9.20265	5.96908	AT4G26400.2	2e-154		RING/U-box superfamily protein
BnaA01g15510D	19.2053	44.4003	19.0678	18.4685	AT4G26410.1	0		Uncharacterised conserved protein UCP022280
BnaA01g15540D	0.483521	0.0368399	3.15825	2.5311	AT4G26420.1	0	GAMT1	S-adenosyl-L-methionine-dependent methyltransferases superfamily protein
BnaA01g15550D	75.9306	40.4352	4.99434	20.8017	AT2G21620.2	1e-159	RD2	Adenine nucleotide alpha hydrolases-like superfamily protein
BnaA01g15560D	11.7586	6.79608	13.9677	10.9077	AT4G26430.1	0	CSN6B	COP9 signalosome subunit 6B
BnaA01g15590D	1.82604	1.29469	3.45922	3.39999	AT4G26450.1	0		unknown protein; Has 614 Blast hits to 492 proteins in 137 species: Archae - 0; Bacteria - 94; Metazoa - 255; Fungi - 76; Plants - 69; Viruses - 0; Other Eukaryotes - 120 (source: NCBI BLink).
BnaA01g15600D	9.65685	8.56644	10.3192	8.29494	AT4G26455.1	0	WIP1	WPP domain interacting protein 1
BnaA01g15610D	1.90863	1.112	0.335878	1.90118	AT4G26490.1	0		Late embryogenesis abundant (LEA) hydroxyproline-rich glycoprotein family
BnaA01g15620D	10.7007	14.3726	9.49275	11.3941	AT4G26500.1	3e-123	EMB1374, CPSUFE, ATSUFE, SUFE1	chloroplast sulfur E
BnaA01g15630D	2.08571	2.15903	2.89708	3.07165	AT4G26510.1	0	UKL4	uridine kinase-like 4
BnaA01g15650D	7.66945	7.68205	5.75306	5.52066	AT4G26540.1	0		Leucine-rich repeat receptor-like protein kinase family protein
BnaA01g15660D	3.3175	0.869078	1.23476	0.998305	-	-	-	-
BnaA01g15670D	17.1486	11.0169	11.4033	10.7411	AT4G26550.1	0		Got1/Sft2-like vescicle transport protein family
BnaA01g15690D	40.8927	29.6567	32.1156	27.6689	AT4G26570.2	0	ATCBL3, CBL3	calcineurin B-like 3
BnaA01g15700D	4.05272	1.71242	7.5609	4.90614	AT4G26580.1	0		RING/U-box superfamily protein
BnaA01g15720D	7.09061	3.08213	6.18717	5.75941	AT4G26600.1	0		S-adenosyl-L-methionine-dependent methyltransferases superfamily protein
BnaA01g15730D	4.81161	3.31564	4.17088	5.43805	AT4G26610.1	0	D6PKL1, AGC1-2	D6 protein kinase like 1
BnaA01g15740D	9.16264	6.06247	9.72982	6.31006	AT4G26620.1	0		Sucrase/ferredoxin-like family protein
BnaA01g15750D	15.9284	19.501	14.3142	19.453	AT4G26630.1	0		DEK domain-containing chromatin associated protein
BnaA01g15760D	5.36568	8.54002	4.71131	5.86749	AT4G26640.2	0	WRKY20, AtWRKY20	WRKY family transcription factor family protein
BnaA01g15770D	11.41	7.14507	7.04591	7.2773	AT4G26650.1	0		RNA-binding (RRM/RBD/RNP motifs) family protein
BnaA01g15780D	9.05643	5.96521	13.5485	3.06752	AT4G26670.1	0		Mitochondrial import inner membrane translocase subunit Tim17/Tim22/Tim23 family protein
BnaA01g15800D	1.20176	1.3282	1.15198	0.531402	AT5G26710.1	0		Glutamyl/glutaminyl-tRNA synthetase, class Ic
BnaA01g15810D	53.4635	85.9853	39.7573	46.0934	AT4G26690.1	0	SHV3, MRH5, GPDL2	PLC-like phosphodiesterase family protein
BnaA01g15820D	0.544007	0.671049	2.06e-05	0.0286001	AT4G26700.1	0	ATFIM1, FIM1	fimbrin 1
BnaA01g15840D	14.1748	12.9115	7.79039	9.53773	AT4G26720.1	0	PPX1, PPX-1	protein phosphatase X 1
BnaA01g15850D	3.40383	2.06e-63	1.66e-50	2.79e-42	AT4G26710.1	3e-37		ATPase, V0 complex, subunit E
BnaA01g15870D	20.2439	20.6519	20.7882	23.2583	AT4G26750.1	0		hydroxyproline-rich glycoprotein family protein
BnaA01g15880D	0.0742233	1.09692	1.45492	2.10388	AT4G26760.1	0	MAP65-2	microtubule-associated protein 65-2
BnaA01g15890D	1.68477	3.20196	0.902375	1.91271	AT4G26770.1	0		Phosphatidate cytidylyltransferase family protein
BnaA01g15900D	0.349042	5.59652	5.595	2.16022	AT4G26780.1	0	AR192	Co-chaperone GrpE family protein
BnaA01g15910D	0.550593	0.0987512	0.316162	0.175025	AT4G26790.1	0		GDSL-like Lipase/Acylhydrolase superfamily protein
BnaA01g15920D	0.528195	0.28526	0.281515	0.570584	AT4G26800.1	3e-145		Pentatricopeptide repeat (PPR) superfamily protein
BnaA01g15930D	0.0197153	2.01816	2.07055	2.12276	AT4G26810.1	3e-109		SWIB/MDM2 domain superfamily protein
BnaA01g15940D	148.831	130.454	137.967	114.01	-	-	-	-
BnaA01g15950D	53.2739	103.962	52.3136	76.6601	AT4G26850.1	0	VTC2	mannose-1-phosphate guanylyltransferase (GDP)s;GDP-galactose:mannose-1-phosphate guanylyltransferases;GDP-galactose:glucose-1-phosphate guanylyltransferases;GDP-galactose:myoinositol-1-phosphate guanylyltransferases;glucose-1-phosphate guanylyltransferase
BnaA01g15960D	6.58023	6.32973	7.72087	10.5438	AT4G26860.2	0		Predicted pyridoxal phosphate-dependent enzyme, YBL036C type
BnaA01g15980D	0.96137	1.41247	1.21158	1.46619	AT4G26890.1	0	MAPKKK16	mitogen-activated protein kinase kinase kinase 16
BnaA01g16000D	0.347407	0.292861	0.78956	1.31953	AT4G26900.1	1e-99	AT-HF, HISN4	HIS HF
BnaA01g16010D	1.23438	6.9e-25	1.41996	1.03102	AT4G26900.1	0	AT-HF, HISN4	HIS HF
BnaA01g16030D	1.06143	0.712853	0.79416	0.779485	AT5G62370.1	0		Tetratricopeptide repeat (TPR)-like superfamily protein
BnaA01g16040D	2.80028	4.01599	1.62715	3.20451	AT4G26965.1	0		NADH:ubiquinone oxidoreductase, 17.2kDa subunit
BnaA01g16050D	1.71041	4.17233	3.25205	1.80408	AT4G26990.1	0		unknown protein; BEST Arabidopsis thaliana protein match is: unknown protein (TAIR:AT5G54920.1); Has 30201 Blast hits to 17322 proteins in 780 species: Archae - 12; Bacteria - 1396; Metazoa - 17338; Fungi - 3422; Plants - 5037; Viruses - 0; Other Eukaryotes - 2996 (source: NCBI BLink).
BnaA01g16060D	10.4311	8.10297	7.40823	8.85076	AT4G27000.1	0	ATRBP45C	RNA-binding (RRM/RBD/RNP motifs) family protein
BnaA01g16070D	1.36939	1.00267	0.897831	1.23445	AT1G72270.1	0		CONTAINS InterPro DOMAIN/s: Ribosome 60S biogenesis N-terminal (InterPro:IPR021714); BEST Arabidopsis thaliana protein match is: unknown protein (TAIR:AT4G27010.1); Has 772 Blast hits to 657 proteins in 120 species: Archae - 0; Bacteria - 0; Metazoa - 344; Fungi - 94; Plants - 322; Viruses - 0; Other Eukaryotes - 12 (source: NCBI BLink).
BnaA01g16080D	2.02764	8.81169	3.31943	4.2221	AT4G27020.1	0		unknown protein; FUNCTIONS IN: molecular_function unknown; LOCATED IN: vacuole; BEST Arabidopsis thaliana protein match is: unknown protein (TAIR:AT5G54870.1); Has 1807 Blast hits to 1807 proteins in 277 species: Archae - 0; Bacteria - 0; Metazoa - 736; Fungi - 347; Plants - 385; Viruses - 0; Other Eukaryotes - 339 (source: NCBI BLink).
BnaA01g16090D	0.371711	3.0179	0.429818	1.58286	AT4G27030.1	0	FAD4, FADA	fatty acid desaturase A
BnaA01g16100D	12.7062	10.9208	7.06519	9.42275	AT4G27040.1	0	VPS22	EAP30/Vps36 family protein
BnaA01g16110D	2.74481	3.73255	3.08992	2.8497	AT4G27060.1	0	TOR1, SPR2, CN	ARM repeat superfamily protein
BnaA01g16130D	290.494	178.06	356.109	325.014	AT4G27090.1	1e-163		Ribosomal protein L14
BnaA01g16140D	5.30752	5.67316	6.72274	4.17344	AT4G27100.1	0		Ypt/Rab-GAP domain of gyp1p superfamily protein
BnaA01g16160D	0.490519	1.11743	0.774727	0.224739	AT4G27120.1	0		CONTAINS InterPro DOMAIN/s: DDRGK domain (InterPro:IPR019153); Has 30201 Blast hits to 17322 proteins in 780 species: Archae - 12; Bacteria - 1396; Metazoa - 17338; Fungi - 3422; Plants - 5037; Viruses - 0; Other Eukaryotes - 2996 (source: NCBI BLink).
BnaA01g16170D	84.0275	52.6682	38.6604	71.0109	AT4G27130.1	3e-149		Translation initiation factor SUI1 family protein
BnaA01g16240D	10.6894	6.89751	7.44995	8.34205	AT4G27180.1	0	ATK2, KATB	kinesin 2
BnaA01g16250D	6.26881	3.00816	6.42137	10.192	AT3G51110.1	1e-54		Tetratricopeptide repeat (TPR)-like superfamily protein
BnaA01g16270D	35.7116	44.9091	63.2693	52.3795	AT4G27230.1	4e-143	HTA2	histone H2A 2
BnaA01g16280D	1.09465	1.37694	1.82519	0.223503	AT4G27240.1	0		zinc finger (C2H2 type) family protein
BnaA01g16300D	3.79578	3.00991	4.83372	3.47548	AT4G27260.1	0	GH3.5, WES1	Auxin-responsive GH3 family protein
BnaA01g16310D	1.57345	7.29109	7.68135	1.42364	AT4G27270.1	1e-126		Quinone reductase family protein
BnaA01g16320D	3.89004	3.98877	4.2503	4.29675	AT4G27290.1	0		S-locus lectin protein kinase family protein
BnaA01g16330D	0.475001	0.361662	1.29706	0.00375307	AT4G27300.1	0		S-locus lectin protein kinase family protein
BnaA01g16360D	1.83736	0.965425	2.42112	0.862659	AT4G27340.1	0		Met-10+ like family protein
BnaA01g16370D	18.8072	33.5391	15.1304	17.8004	AT4G27350.1	0		Protein of unknown function (DUF1223)
BnaA01g16390D	5.70332	6.6708	12.6584	7.7872	-	-	-	-
BnaA01g16400D	5.69147	33.7404	4.80732	6.2877	AT4G27410.3	0	RD26	NAC (No Apical Meristem) domain transcriptional regulator superfamily protein
BnaA01g16420D	19.7388	12.0842	22.2935	24.0857	AT4G27430.1	0	CIP7	COP1-interacting protein 7
BnaA01g16430D	20.036	14.1311	29.6507	13.2864	AT4G27435.1	0		Protein of unknown function (DUF1218)
BnaA01g16440D	2.53655	4.63634	7.48124	3.65114	AT4G27440.1	0	PORB	protochlorophyllide oxidoreductase B
BnaA01g16450D	15.2733	12.4024	28.192	36.6137	AT4G27450.1	0		Aluminium induced protein with YGL and LRDR motifs
BnaA01g16460D	0.0958546	0.615386	0.978589	0.489777	AT4G27460.1	0		Cystathionine beta-synthase (CBS) family protein
BnaA01g16470D	4.4616	3.02049	8.48029	8.44772	AT4G27470.1	1e-180	ATRMA3, RMA3	RING membrane-anchor 3
BnaA01g16490D	6.14693	4.10825	7.68473	5.84419	AT4G27490.1	0		3'-5'-exoribonuclease family protein
BnaA01g16510D	0.246414	1.56171	0.964731	0.42408	AT4G27500.1	0	PPI1	proton pump interactor 1
BnaA01g16520D	1.58711	0.482657	3.28369	2.85101	AT4G27510.1	0		unknown protein; Has 25 Blast hits to 23 proteins in 8 species: Archae - 0; Bacteria - 0; Metazoa - 0; Fungi - 0; Plants - 25; Viruses - 0; Other Eukaryotes - 0 (source: NCBI BLink).
BnaA01g16530D	10.7542	8.77119	13.0166	13.1905	-	-	-	-
BnaA01g16540D	9.29015	4.49733	4.92344	4.57779	AT4G27540.1	0	PRA1.H	prenylated RAB acceptor 1.H
BnaA01g16560D	21.3913	8.89774	20.8067	16.2531	AT4G27585.1	0		SPFH/Band 7/PHB domain-containing membrane-associated protein family
BnaA01g16570D	0	0	2.13802	1.73684	-	-	-	-
BnaA01g16590D	0.13536	2.94585	0.000209869	0.000309341	AT4G27590.2	1e-129		Heavy metal transport/detoxification superfamily protein
BnaA01g16600D	4.83687	9.97494	6.56036	10.2394	AT4G27600.1	0	NARA5	pfkB-like carbohydrate kinase family protein
BnaA01g16610D	3.92531	3.62385	6.10853	4.70071	AT4G27610.1	0		unknown protein; BEST Arabidopsis thaliana protein match is: unknown protein (TAIR:AT4G27620.2); Has 1304 Blast hits to 1173 proteins in 200 species: Archae - 14; Bacteria - 115; Metazoa - 628; Fungi - 104; Plants - 95; Viruses - 8; Other Eukaryotes - 340 (source: NCBI BLink).
BnaA01g16620D	21.1531	11.5803	23.5682	16.9702	AT4G27740.1	3e-114		Yippee family putative zinc-binding protein
BnaA01g16630D	15.3109	20.0882	25.2777	22.0763	AT4G27745.1	2e-120		Yippee family putative zinc-binding protein
BnaA01g16640D	13.7848	17.7633	14.6427	13.363	AT4G27750.1	0	ISI1	binding
BnaA01g16650D	9.08835	8.33805	5.03768	9.03215	AT4G27760.1	0	FEY, FEY3	NAD(P)-binding Rossmann-fold superfamily protein
BnaA01g16660D	17.646	20.8366	11.8799	14.1285	AT4G27780.1	0	ACBP2	acyl-CoA binding protein 2
BnaA01g16680D	0.517006	1.44885	0.577489	0.151764	-	-	-	-
BnaA01g16690D	0.406561	0.604642	0.220872	0.0361889	-	-	-	-
BnaA01g16700D	16.0594	1.9923	18.1155	27.5638	AT4G27860.1	0		vacuolar iron transporter (VIT) family protein
BnaA01g16710D	19.7471	13.9766	15.4583	15.7414	AT4G27870.1	0		Vacuolar iron transporter (VIT) family protein
BnaA01g16720D	13.3387	11.9793	13.8342	13.8911	AT4G27880.1	0		Protein with RING/U-box and TRAF-like domains
BnaA01g16740D	0.647118	0.801536	0.53781	0.0026332	AT4G27920.1	5e-159	PYL10, RCAR4	PYR1-like 10
BnaA01g16750D	2.58151	4.98404	2.83768	3.00363	AT4G27940.1	0	ATMTM1, MTM1	manganese tracking factor for mitochondrial SOD2
BnaA01g16760D	0.283938	0.00200414	8.7e-10	0.546199	-	-	-	-
BnaA01g16780D	29.9548	26.3914	35.7479	33.8295	AT4G27970.1	0	SLAH2	SLAC1 homologue 2
BnaA01g16800D	5.62757	3.80774	10.5825	3.20773	-	-	-	-
BnaA01g16810D	2.63833	2.30841	1.5319	1.23646	-	-	-	-
BnaA01g16830D	0.754311	1.01307	0.966839	1.11267	AT4G28025.1	8e-130		unknown protein; FUNCTIONS IN: molecular_function unknown; INVOLVED IN: biological_process unknown; LOCATED IN: chloroplast thylakoid membrane; EXPRESSED IN: 23 plant structures; EXPRESSED DURING: 13 growth stages; Has 30201 Blast hits to 17322 proteins in 780 species: Archae - 12; Bacteria - 1396; Metazoa - 17338; Fungi - 3422; Plants - 5037; Viruses - 0; Other Eukaryotes - 2996 (source: NCBI BL…
BnaA01g16840D	11.8197	13.0076	14.5183	11.2469	AT4G28040.1	0		nodulin MtN21 /EamA-like transporter family protein
BnaA01g16850D	14.0407	10.1288	13.8388	6.48978	AT4G28050.1	0	TET7	tetraspanin7
BnaA01g16860D	128.601	108.695	136.961	145.855	AT4G28060.1	2e-84		Cytochrome c oxidase, subunit Vib family protein
BnaA01g16870D	2.40325	2.69917	1.64041	2.66633	AT4G28070.2	0		AFG1-like ATPase family protein
BnaA01g16890D	39.6447	14.9195	98.4214	55.1116	-	-	-	-
BnaA01g16900D	0.505203	0.0299227	0.240486	0.286355	AT4G28110.1	0	AtMYB41, MYB41	myb domain protein 41
BnaA01g16910D	0.142059	1.35857	0.0995177	0.253864	AT4G28140.1	2e-160		Integrase-type DNA-binding superfamily protein
BnaA01g16940D	1.1593	1.42925	1.839	1.29829	-	-	-	-
BnaA01g16960D	1.75145	3.15822	1.86383	2.73604	-	-	-	-
BnaA01g16970D	2.16699	1.77563	2.40703	6.1772	AT4G28190.2	0	ULT1	Developmental regulator, ULTRAPETALA
BnaA01g16990D	3.34777	1.73463	2.50707	2.49492	AT4G28210.1	0	emb1923	embryo defective 1923
BnaA01g17000D	1.80426	1.86429	4.81544	4.77577	AT4G28230.1	0		unknown protein; Has 444 Blast hits to 358 proteins in 107 species: Archae - 0; Bacteria - 20; Metazoa - 179; Fungi - 26; Plants - 38; Viruses - 2; Other Eukaryotes - 179 (source: NCBI BLink).
BnaA01g17010D	60.3541	74.9156	109.47	85.4323	-	-	-	-
BnaA01g17020D	3.34065	2.79916	3.7982	5.54296	AT4G28270.1	8e-172	ATRMA2, RMA2	RING membrane-anchor 2
BnaA01g17040D	7.4426	15.6092	9.37584	0.0716426	AT4G28290.1	1e-67		unknown protein; FUNCTIONS IN: molecular_function unknown; INVOLVED IN: biological_process unknown; LOCATED IN: chloroplast; EXPRESSED IN: 23 plant structures; EXPRESSED DURING: 15 growth stages; Has 45 Blast hits to 45 proteins in 11 species: Archae - 0; Bacteria - 0; Metazoa - 0; Fungi - 0; Plants - 45; Viruses - 0; Other Eukaryotes - 0 (source: NCBI BLink).
BnaA01g17050D	18.8703	23.1458	12.2335	16.4478	AT4G28300.1	0		Protein of unknown function (DUF1421)
BnaA01g17060D	7.2044	9.17617	5.50618	5.71659	AT4G28320.1	0	MAN5, AtMAN5	Glycosyl hydrolase superfamily protein
BnaA01g17070D	0.799053	1.85983	1.00038	2.74573	-	-	-	-
BnaA01g17090D	0.564883	0.26591	1.44147	0.716777	AT4G16600.1	0		Nucleotide-diphospho-sugar transferases superfamily protein
BnaA01g17100D	3.08595	3.29439	3.75616	3.77896	AT4G16610.1	5e-114		C2H2-like zinc finger protein
BnaA01g17120D	0.380654	0.18463	0.971248	1.52898	AT4G16640.1	0		Matrixin family protein
BnaA01g17130D	5.05594	4.78539	5.18931	6.32723	AT4G16650.1	0		O-fucosyltransferase family protein
BnaA01g17140D	3.7275	2.24984	4.34472	4.31087	AT4G16660.1	0		heat shock protein 70 (Hsp 70) family protein
BnaA01g17150D	7.23496	3.98499	5.61651	5.83677	AT4G16670.1	0		Plant protein of unknown function (DUF828) with plant pleckstrin homology-like region
BnaA01g17170D	2.56284	7.27542	1.92758	1.89055	AT4G16563.1	0		Eukaryotic aspartyl protease family protein
BnaA01g17210D	1.11382	2.90789	2.65638	2.96835	-	-	-	-
BnaA01g17250D	5.93049	1.17e-61	4.76218	11.364	-	-	-	-
BnaA01g17290D	1.2509	3.21464	4.0565	5.27357	-	-	-	-
BnaA01g17300D	25.4466	21.9686	37.3797	31.4389	-	-	-	-
BnaA01g17330D	0.888215	0.400635	0.553087	0.109602	-	-	-	-
BnaA01g17350D	30.3972	18.8894	20.7003	26.8821	-	-	-	-
BnaA01g17360D	2.35173	8.49034	15.6083	6.3769	AT4G16447.1	4e-123		unknown protein; Has 30201 Blast hits to 17322 proteins in 780 species: Archae - 12; Bacteria - 1396; Metazoa - 17338; Fungi - 3422; Plants - 5037; Viruses - 0; Other Eukaryotes - 2996 (source: NCBI BLink).
BnaA01g17410D	7.19318	10.5448	7.17009	5.54728	AT4G16440.1	0		ferredoxin hydrogenases
BnaA01g17420D	20.8178	22.2515	21.5763	20.0845	AT4G16430.1	0		basic helix-loop-helix (bHLH) DNA-binding superfamily protein
BnaA01g17440D	1.1179	3.35431	3.02352	0.893223	-	-	-	-
BnaA01g17450D	1.52283	2.87187	3.39902	3.38375	AT4G16390.1	0	SVR7	pentatricopeptide (PPR) repeat-containing protein
BnaA01g17460D	40.987	90.3432	26.5404	30.3931	AT4G16380.1	2e-119		Heavy metal transport/detoxification superfamily protein
BnaA01g17470D	1.67185	0.932933	3.82296	6.2018	-	-	-	-
BnaA01g17480D	12.4226	19.9201	1.81584	8.11072	AT4G16350.1	0	CBL6, SCABP2	calcineurin B-like protein 6
BnaA01g17490D	10.6521	8.79202	8.51775	9.44871	AT4G16340.1	0	SPK1	guanyl-nucleotide exchange factors;GTPase binding;GTP binding
BnaA01g17500D	13.6928	15.2921	7.39358	5.67224	AT4G16330.2	0		2-oxoglutarate (2OG) and Fe(II)-dependent oxygenase superfamily protein
BnaA01g17510D	3.64077	4.3522	2.899	1.07483	AT4G16280.2	0	FCA	RNA binding;abscisic acid binding
BnaA01g17530D	3.77368	0.181612	7.04254	14.6367	AT4G16265.1	3e-84	NRPB9B, NRPD9B, NRPE9B	RNA polymerases M/15 Kd subunit
BnaA01g17540D	3.37126	2.18279	95.5653	4.2824	AT4G16260.1	0		Glycosyl hydrolase superfamily protein
BnaA01g17550D	5.72598	11.0178	2.19681	2.20884	AT1G54350.1	0		ABC transporter family protein
BnaA01g17560D	19.9323	14.896	21.0082	17.3964	AT3G17000.1	3e-163	UBC32	ubiquitin-conjugating enzyme 32
BnaA01g17570D	140.544	173.516	36.6387	25.7209	AT4G16190.1	0		Papain family cysteine protease
BnaA01g17580D	10.215	7.31093	10.4745	9.86986	AT4G16180.2	0		unknown protein; FUNCTIONS IN: molecular_function unknown; INVOLVED IN: biological_process unknown; LOCATED IN: plasma membrane; BEST Arabidopsis thaliana protein match is: unknown protein (TAIR:AT3G28720.1); Has 5 Blast hits to 5 proteins in 3 species: Archae - 0; Bacteria - 0; Metazoa - 0; Fungi - 0; Plants - 4; Viruses - 0; Other Eukaryotes - 1 (source: NCBI BLink).
BnaA01g17590D	2.49655	3.88134	6.5491	3.88226	AT3G22980.1	0		Ribosomal protein S5/Elongation factor G/III/V family protein
BnaA01g17600D	1.52659	0.984195	1.35726	0.683206	AT3G22980.1	0		Ribosomal protein S5/Elongation factor G/III/V family protein
BnaA01g17610D	5.22563	3.99874	2.73463	7.31082	-	-	-	-
BnaA01g17630D	30.1965	22.104	24.5016	26.509	AT4G16155.1	0		dihydrolipoyl dehydrogenases
BnaA01g17660D	2.35629	4.09758	6.74479	3.09e-21	AT4G16146.1	3e-54		cAMP-regulated phosphoprotein 19-related protein
BnaA01g17670D	2.54933	2.39573	4.64e-40	3.89e-41	AT4G16144.1	1e-59	AMSH3	associated molecule with the SH3 domain of STAM 3
BnaA01g17680D	1.6496	5.14347	0.0911324	0.0754274	AT4G16144.1	2e-144	AMSH3	associated molecule with the SH3 domain of STAM 3
BnaA01g17690D	36.0411	34.1245	39.4354	37.8116	AT4G16143.1	0	IMPA-2	importin alpha isoform 2
BnaA01g17700D	9.3163	9.38039	18.731	10.6799	-	-	-	-
BnaA01g17710D	1.06e-15	0.337025	1.70951	0.00194886	AT4G16140.1	1e-95		proline-rich family protein
BnaA01g17720D	6.65185	7.63816	3.90829	6.13453	AT4G16130.1	0	ARA1, ISA1, ATISA1	arabinose kinase
BnaA01g17740D	8.07523	8.09518	8.13363	8.42714	AT4G16120.1	0	ATSEB1, COBL7, SEB1	COBRA-like protein-7 precursor
BnaA01g17750D	12.2737	10.5008	14.6186	13.4788	-	-	-	-
BnaA01g17760D	2.23882	2.07362	3.04256	2.15165	AT4G17300.1	0	NS1, OVA8, ATNS1	Class II aminoacyl-tRNA and biotin synthetases superfamily protein
BnaA01g17770D	5.14465	23.1868	7.36328	5.41425	AT4G17280.1	0		Auxin-responsive family protein
BnaA01g17780D	2.18785	3.16022	5.82376	5.60356	AT4G17270.1	9e-161		Mo25 family protein
BnaA01g17790D	1.05607	3.5e-21	1.46232	2.70577	AT4G17270.1	4e-85		Mo25 family protein
BnaA01g17800D	0.920793	10.844	3.82097	3.29129	AT4G17260.1	0		Lactate/malate dehydrogenase family protein
BnaA01g17810D	3.78361	2.76145	2.6585	2.77698	AT2G31290.1	0		Ubiquitin carboxyl-terminal hydrolase family protein
BnaA01g17820D	0	4.27278	0.990101	0.785633	-	-	-	-
BnaA01g17830D	0.00257557	17.1261	22.9851	6.7397	-	-	-	-
BnaA01g17840D	1.3774	0.0779009	0.584461	0.815526	AT4G17240.1	0		unknown protein; FUNCTIONS IN: molecular_function unknown; INVOLVED IN: biological_process unknown; LOCATED IN: chloroplast; EXPRESSED IN: 16 plant structures; EXPRESSED DURING: 8 growth stages; Has 1142 Blast hits to 1055 proteins in 252 species: Archae - 22; Bacteria - 318; Metazoa - 248; Fungi - 96; Plants - 59; Viruses - 3; Other Eukaryotes - 396 (source: NCBI BLink).
BnaA01g17860D	15.3446	17.2423	13.639	17.886	AT4G17230.1	0	SCL13	SCARECROW-like 13
BnaA01g17870D	4.46882	2.45844	5.02907	3.62879	AT4G17220.1	0	ATMAP70-5, MAP70-5	microtubule-associated proteins 70-5
BnaA01g17880D	1.08317	1.01381	0.195914	0.318869	-	-	-	-
BnaA01g17890D	25.0512	26.1013	22.5271	23.0356	-	-	-	-
BnaA01g17900D	0.154851	0.627976	0.280344	0.219879	-	-	-	-
BnaA01g17910D	5.47153	3.21684	3.73433	4.34546	AT4G17180.1	0		O-Glycosyl hydrolases family 17 protein
BnaA01g17930D	62.8938	77.6378	65.1382	78.2913	AT4G17170.1	0	AT-RAB2, ATRABB1C, ATRAB2A, RAB2A, RABB1C, ATRAB-B1B, RAB-B1B	RAB GTPase homolog B1C
BnaA01g17940D	0.126691	2.24216	0.825117	0.668825	AT4G17090.1	0	CT-BMY, BAM3, BMY8	chloroplast beta-amylase
BnaA01g17950D	10.1924	11.6444	7.92853	10.879	AT4G17070.1	0		peptidyl-prolyl cis-trans isomerases
BnaA01g17960D	8.00636	10.9043	8.82376	10.575	AT4G17060.1	6e-150	FIP2	FRIGIDA interacting protein 2
BnaA01g17980D	19.135	16.6504	14.6839	14.3036	AT4G17050.1	0	UGLYAH	ureidoglycine aminohydrolase
BnaA01g17990D	15.5518	18.814	16.5403	12.2472	AT4G17040.1	0	CLPR4	CLP protease R subunit 4
BnaA01g18000D	2.26e-15	7.10009	0.359018	1.79e-17	AT4G17030.1	0	ATEXLB1, EXPR, AT-EXPR, ATEXPR1, ATHEXP BETA 3.1, EXLB1	expansin-like B1
BnaA01g18010D	9.67147	8.52298	10.3878	8.50865	AT4G17020.3	0		transcription factor-related
BnaA01g18030D	15.1118	17.9387	18.2258	13.7574	AT4G17010.1	1e-148		unknown protein; Has 30201 Blast hits to 17322 proteins in 780 species: Archae - 12; Bacteria - 1396; Metazoa - 17338; Fungi - 3422; Plants - 5037; Viruses - 0; Other Eukaryotes - 2996 (source: NCBI BLink).
BnaA01g18040D	2.98446	1.95605	5.28488	4.33304	AT4G17000.1	0		unknown protein; Has 2862 Blast hits to 2331 proteins in 349 species: Archae - 6; Bacteria - 408; Metazoa - 833; Fungi - 223; Plants - 134; Viruses - 7; Other Eukaryotes - 1251 (source: NCBI BLink).
BnaA01g18060D	1.46932	1.23589	0.731555	0.998837	AT4G16970.1	0		Protein kinase superfamily protein
BnaA01g18070D	11.747	19.8731	15.6099	20.1835	AT4G16850.1	0		unknown protein; BEST Arabidopsis thaliana protein match is: unknown protein (TAIR:AT1G31130.1); Has 30201 Blast hits to 17322 proteins in 780 species: Archae - 12; Bacteria - 1396; Metazoa - 17338; Fungi - 3422; Plants - 5037; Viruses - 0; Other Eukaryotes - 2996 (source: NCBI BLink).
BnaA01g18080D	0.654509	0.209331	0.289463	0.458321	AT4G16835.1	0		Tetratricopeptide repeat (TPR)-like superfamily protein
BnaA01g18130D	7.00632	6.72064	10.9738	8.65625	AT4G16790.1	0		hydroxyproline-rich glycoprotein family protein
BnaA01g18160D	61.2212	81.3845	44.3877	47.3019	AT4G16760.1	0	ACX1, ATACX1	acyl-CoA oxidase 1
BnaA01g18170D	1.16e-11	1.56228	0.325708	0.847143	AT4G16750.1	4e-154		Integrase-type DNA-binding superfamily protein
BnaA01g18190D	1.33643	2.58591	0	0	-	-	-	-
BnaA01g18210D	0.111423	0.310261	0.823051	0.397511	-	-	-	-
BnaA01g18250D	0	0	2.78393	0	-	-	-	-
BnaA01g18270D	21.4445	12.2634	60.352	43.6459	AT4G15910.1	6e-71	ATDI21, DI21	drought-induced 21
BnaA01g18280D	1.95547	0.967572	5.23825	3.11486	AT4G15850.1	0	ATRH1, RH1	RNA helicase 1
BnaA01g18320D	6.10726	3.94175	2.5026	1.47012	AT5G49555.1	0		FAD/NAD(P)-binding oxidoreductase family protein
BnaA01g18330D	6.20977	3.3668	4.08129	4.13691	-	-	-	-
BnaA01g18340D	2.53159	1.71744	1.35566	2.45724	AT4G15810.1	0		P-loop containing nucleoside triphosphate hydrolases superfamily protein
BnaA01g18350D	12.1605	15.2786	9.60801	7.11831	AT4G15790.1	1e-114		unknown protein; INVOLVED IN: biological_process unknown; LOCATED IN: chloroplast; EXPRESSED IN: 21 plant structures; EXPRESSED DURING: 13 growth stages; Has 411 Blast hits to 380 proteins in 121 species: Archae - 4; Bacteria - 107; Metazoa - 85; Fungi - 29; Plants - 59; Viruses - 0; Other Eukaryotes - 127 (source: NCBI BLink).
BnaA01g18360D	17.562	12.8922	13.2468	11.3065	AT5G20660.1	0		Zn-dependent exopeptidases superfamily protein
BnaA01g18380D	7.607	6.35382	14.9324	11.0667	AT4G15780.1	0	ATVAMP724, VAMP724	vesicle-associated membrane protein 724
BnaA01g18390D	26.7068	13.5906	32.2814	21.9586	AT4G15770.1	0		RNA binding
BnaA01g18400D	54.8407	55.8308	16.9808	29.9219	AT4G15550.1	0	IAGLU	indole-3-acetate beta-D-glucosyltransferase
BnaA01g18410D	25.8847	26.402	15.0651	20.1048	AT4G15545.1	0		unknown protein; BEST Arabidopsis thaliana protein match is: unknown protein (TAIR:AT1G16520.1); Has 30201 Blast hits to 17322 proteins in 780 species: Archae - 12; Bacteria - 1396; Metazoa - 17338; Fungi - 3422; Plants - 5037; Viruses - 0; Other Eukaryotes - 2996 (source: NCBI BLink).
BnaA01g18430D	21.0826	21.1392	20.0373	26.2194	AT3G59380.1	0	FTA, PLP, ATFTA, PFT/PGGT-IALPHA	farnesyltransferase A
BnaA01g18440D	0.255284	1.61933	1.18e-10	0.45284	-	-	-	-
BnaA01g18450D	3.24215	5.57336	2.41727	1.32901	AT4G15530.5	0	PPDK	pyruvate orthophosphate dikinase
BnaA01g18460D	3.71797	5.09323	2.5837	5.97185	AT4G15520.1	0		tRNA/rRNA methyltransferase (SpoU) family protein
BnaA01g18470D	1.99117	3.42564	0.169247	3.33458	AT4G15510.1	0		Photosystem II reaction center PsbP family protein
BnaA01g18480D	5.57652	3.76292	5.54966	6.08639	AT3G21540.1	0		transducin family protein / WD-40 repeat family protein
BnaA01g18510D	0.266728	0.00265314	5e-52	0.510052	-	-	-	-
BnaA01g18550D	5.06362	4.71926	5.92271	4.85088	AT4G15450.1	0		Senescence/dehydration-associated protein-related
BnaA01g18560D	26.8295	6.27985	48.638	10.11	-	-	-	-
BnaA01g18570D	0.901707	1.9905	0.329371	0.294148	-	-	-	-
BnaA01g18580D	1.86753	18.0976	4.12585	4.85861	AT4G15430.1	0		ERD (early-responsive to dehydration stress) family protein
BnaA01g18590D	1.22823	2.18803	3.13465	1.33432	AT2G24200.1	0		Cytosol aminopeptidase family protein
BnaA01g18620D	0.850197	0.179565	1.23673	1.19623	AT4G15417.1	2e-100	ATRTL1, RTL1	RNAse II-like 1
BnaA01g18630D	3.99409	5.30245	6.23113	4.71132	AT4G15415.2	0	ATB' GAMMA	Protein phosphatase 2A regulatory B subunit family protein
BnaA01g18640D	1.66936	6.34876	11.112	3.76073	AT4G15396.1	0	CYP702A6	cytochrome P450, family 702, subfamily A, polypeptide 6
BnaA01g18650D	73.944	116.348	71.2386	88.2443	AT4G15390.1	0		HXXXD-type acyl-transferase family protein
BnaA01g18670D	0.987903	2.86414	1.94978	1.14223	-	-	-	-
BnaA01g18680D	3.75114	24.8521	0.0473632	12.2089	-	-	-	-
BnaA01g18690D	7.72675	7.10994	8.62525	6.29102	AT4G15240.1	0		Protein of unknown function (DUF604)
BnaA01g18730D	6.65054	5.85726	5.26004	4.84243	AT4G15180.1	0	SDG2, ATXR3	SET domain protein 2
BnaA01g18740D	570.446	477.918	725.001	825.714	AT4G15160.1	8e-94		Bifunctional inhibitor/lipid-transfer protein/seed storage 2S albumin superfamily protein
BnaA01g18750D	4.28227	7.72913	6.20853	5.68694	AT4G15130.1	0	ATCCT2, CCT2	phosphorylcholine cytidylyltransferase2
BnaA01g18770D	8.30886	6.26623	11.2212	9.9516	AT4G15080.1	0		DHHC-type zinc finger family protein
BnaA01g18800D	3.37121	3.75712	0.825748	0.674293	AT5G07350.2	7e-58	Tudor1, AtTudor1, TSN1	TUDOR-SN protein 1
BnaA01g18840D	24.8645	14.1271	14.9998	10.0838	-	-	-	-
BnaA01g18860D	6.19831	6.98825	5.67647	5.84468	AT4G14920.1	1e-132		Acyl-CoA N-acyltransferase with RING/FYVE/PHD-type zinc finger protein
BnaA01g18870D	2.01839	5.82921	0.210249	2.26205	AT4G14890.1	2e-102	FdC2	2Fe-2S ferredoxin-like superfamily protein
BnaA01g18880D	83.2117	88.914	70.9946	99.8086	AT3G22460.1	0	OASA2	O-acetylserine (thiol) lyase (OAS-TL) isoform A2
BnaA01g18890D	9.02517	13.6942	5.83566	9.02346	AT4G14870.1	2e-137	SECE1	secE/sec61-gamma protein transport protein
BnaA01g18900D	1.85406	1.37058	2.51622	1.31075	AT4G14860.1	4e-120	atofp11, OFP11	ovate family protein 11
BnaA01g18920D	59.1644	42.3857	54.8777	62.2564	AT3G22630.1	0	PBD1, PRCGB	20S proteasome beta subunit D1
BnaA01g18930D	4.17975	4.07628	4.59059	4.74671	AT4G14790.1	0	ATSUV3, EDA15	ATP-dependent RNA helicase, mitochondrial (SUV3)
BnaA01g18940D	3.27817	3.39955	11.8608	8.44826	-	-	-	-
BnaA01g18950D	0.754027	0.717466	1.06507	0.317484	-	-	-	-
BnaA01g18960D	0.229713	0.534452	0.281057	0.896972	AT4G14770.1	0	TCX2, ATTCX2	TESMIN/TSO1-like CXC 2
BnaA01g18970D	7.56484	7.04345	6.6084	8.36828	AT4G14760.1	0		kinase interacting (KIP1-like) family protein
BnaA01g18980D	1e-79	3.01e-77	0.733231	3.95e-78	AT4G14750.1	2e-117	IQD19	IQ-domain 19
BnaA01g18990D	15.263	23.4459	13.834	13.6347	AT4G20240.1	2e-131	CYP71A27	cytochrome P450, family 71, subfamily A, polypeptide 27
BnaA01g19000D	1.23547	2.14657	1.24794	3.0718	AT3G50000.1	3e-148	CKA2, ATCKA2	casein kinase II, alpha chain 2
BnaA01g19010D	14.3203	16.2572	17.0916	11.5872	AT4G14746.1	0		CONTAINS InterPro DOMAIN/s: EGF-like (InterPro:IPR006210); Has 259 Blast hits to 234 proteins in 55 species: Archae - 0; Bacteria - 0; Metazoa - 184; Fungi - 0; Plants - 69; Viruses - 0; Other Eukaryotes - 6 (source: NCBI BLink).
BnaA01g19020D	3.56957	3.02889	6.3022	5.61525	AT4G14740.1	0		Plant protein of unknown function (DUF828) with plant pleckstrin homology-like region
BnaA01g19030D	1.11393	3.70804	1.58015	2.83262	AT2G19520.1	0	FVE, ACG1, MSI4, NFC4, NFC04, ATMSI4	Transducin family protein / WD-40 repeat family protein
BnaA01g19080D	0	0.881993	0	0	AT4G14723.1	1e-67		BEST Arabidopsis thaliana protein match is: allergen-related (TAIR:AT3G22820.1); Has 35333 Blast hits to 34131 proteins in 2444 species: Archae - 798; Bacteria - 22429; Metazoa - 974; Fungi - 991; Plants - 531; Viruses - 0; Other Eukaryotes - 9610 (source: NCBI BLink).
BnaA01g19090D	3.64413	4.94155	4.71668	4.48913	AT4G14713.1	0	PPD1, TIFY4A	TIFY domain/Divergent CCT motif family protein
BnaA01g19100D	3.05584	0.309126	153.832	179.895	AT4G14716.1	0	ATARD1, ARD1	acireductone dioxygenase 1
BnaA01g19110D	0.396437	1.91476	1.76267	1.3096	AT4G14690.1	5e-159	ELIP2	Chlorophyll A-B binding family protein
BnaA01g19120D	5.69509	7.82659	2.42917	3.68944	AT4G14680.1	0	APS3	Pseudouridine synthase/archaeosine transglycosylase-like family protein
BnaA01g19130D	0.874553	1.69158	1.27411	1.4153	AT4G25000.1	0	ATAMY1, AMY1	alpha-amylase-like
BnaA01g19140D	0.678539	0.654763	0.590932	0.0302883	AT4G14650.1	4e-52		unknown protein; FUNCTIONS IN: molecular_function unknown; INVOLVED IN: N-terminal protein myristoylation; EXPRESSED IN: 6 plant structures; EXPRESSED DURING: petal differentiation and expansion stage; Has 2407 Blast hits to 1833 proteins in 310 species: Archae - 19; Bacteria - 223; Metazoa - 708; Fungi - 285; Plants - 140; Viruses - 42; Other Eukaryotes - 990 (source: NCBI BLink).
BnaA01g19150D	33.5573	33.4436	27.6724	34.8011	AT3G22950.1	0	ATARFC1, ARFC1	ADP-ribosylation factor C1
BnaA01g19160D	2.88658	0.87152	5.8543	5.21896	AT4G14622.1	2e-149	CPuORF60	conserved peptide upstream open reading frame 60
BnaA01g19170D	1.67255	2.25227	2.04286	1.66527	AT4G14605.1	0		Mitochondrial transcription termination factor family protein
BnaA01g19200D	1.43786	1.52026	0.641579	1.13e-35	AT4G13880.1	0	AtRLP48, RLP48	receptor like protein 48
BnaA01g19210D	2.03311	0.921516	6.08914	3.96846	AT4G14580.1	0	CIPK4, SnRK3.3	CBL-interacting protein kinase 4
BnaA01g19230D	9.69172	10.1137	2.2706	1.13885	AT4G14570.1	0		acylaminoacyl-peptidase-related
BnaA01g19260D	1.75653	2.96702	1.6588	2.56262	AT4G14510.1	0	ATCFM3B, CFM3B	CRM family member 3B
BnaA01g19270D	2.51883	3.41764	3.55834	2.4392	AT4G14500.1	0		Polyketide cyclase/dehydrase and lipid transport superfamily protein
BnaA01g19280D	3.53341	4.82743	2.65829	3.30922	AT3G51820.1	0	ATG4, G4, CHLG	UbiA prenyltransferase family protein
BnaA01g19300D	35.5509	17.5886	21.4347	28.7082	AT3G51800.2	0	ATG2, EBP1, ATEBP1	metallopeptidase M24 family protein
BnaA01g19330D	12.0901	11.2967	11.3977	11.6955	AT3G51620.2	0		PAP/OAS1 substrate-binding domain superfamily
BnaA01g19340D	13.051	13.1593	10.7702	12.8089	AT3G51610.1	0		unknown protein; FUNCTIONS IN: molecular_function unknown; INVOLVED IN: response to oxidative stress; LOCATED IN: endomembrane system; EXPRESSED IN: 25 plant structures; EXPRESSED DURING: 15 growth stages; Has 53 Blast hits to 53 proteins in 21 species: Archae - 0; Bacteria - 0; Metazoa - 0; Fungi - 0; Plants - 48; Viruses - 0; Other Eukaryotes - 5 (source: NCBI BLink).
BnaA01g19350D	1.6172	1.85247	1.16562	3.21876	AT3G51600.1	6e-97	LTP5	lipid transfer protein 5
BnaA01g19380D	15.5627	16.0768	8.96735	13.88	AT3G51550.1	0	FER	Malectin/receptor-like protein kinase family protein
BnaA01g19390D	18.8469	13.2189	13.9516	15.047	AT3G51520.1	0		diacylglycerol acyltransferase family
BnaA01g19400D	4.88645	3.30848	1.52614	2.28014	AT3G51510.1	9e-146		unknown protein; FUNCTIONS IN: molecular_function unknown; INVOLVED IN: biological_process unknown; LOCATED IN: chloroplast thylakoid membrane, chloroplast; EXPRESSED IN: 22 plant structures; EXPRESSED DURING: 13 growth stages; Has 42 Blast hits to 42 proteins in 19 species: Archae - 0; Bacteria - 0; Metazoa - 0; Fungi - 0; Plants - 40; Viruses - 0; Other Eukaryotes - 2 (source: NCBI BLink).
BnaA01g19410D	7.44158	22.2474	27.9254	20.3894	-	-	-	-
BnaA01g19440D	2.34436	6.41499	1.99669	1.25608	AT3G51470.1	0		Protein phosphatase 2C family protein
BnaA01g19450D	18.7118	19.9652	15.6953	11.8294	AT3G51460.1	0	RHD4	Phosphoinositide phosphatase family protein
BnaA01g19460D	1.86156	2.17053	0.0806429	0.650346	AT3G51450.1	0		Calcium-dependent phosphotriesterase superfamily protein
BnaA01g19490D	10.3892	14.6375	16.8552	10.685	AT3G51390.1	1e-133		DHHC-type zinc finger family protein
BnaA01g19500D	0.835555	1.12147	0.0926996	0.653746	AT3G51370.1	0		Protein phosphatase 2C family protein
BnaA01g19530D	2.42974	1.68669	5.02855	5.37076	-	-	-	-
BnaA01g19540D	10.2177	5.35556	7.56501	8.19929	AT3G51270.1	0		protein serine/threonine kinases;ATP binding;catalytics
BnaA01g19550D	0.991883	2.54086	5.58754	2.25265	AT3G51230.1	6e-134		BEST Arabidopsis thaliana protein match is: Chalcone-flavanone isomerase family protein (TAIR:AT5G66230.1); Has 39 Blast hits to 39 proteins in 11 species: Archae - 0; Bacteria - 0; Metazoa - 0; Fungi - 0; Plants - 39; Viruses - 0; Other Eukaryotes - 0 (source: NCBI BLink).
BnaA01g19590D	21.6593	24.4656	9.62143	23.6053	AT3G51160.1	0	MUR1, MUR_1, GMD2	NAD(P)-binding Rossmann-fold superfamily protein
BnaA01g19600D	1.43e-07	2.06962	3.63e-32	8.29e-23	AT3G51140.1	2e-86		Protein of unknown function (DUF3353)
BnaA01g19640D	4.74636	3.44687	5.12873	1.17645	AT3G51090.1	0		Protein of unknown function (DUF1640)
BnaA01g19650D	1.07181	2.52641	5.10623	2.51227	AT3G51080.1	2e-130	GATA6	GATA transcription factor 6
BnaA01g19680D	2.35409	1.27105	1.66589	0.808152	-	-	-	-
BnaA01g19700D	8.76101	5.80197	2.62458	5.28928	AT3G51040.1	2e-177	RTH	RTE1-homolog
BnaA01g19710D	10.3778	7.76046	14.3666	9.97337	AT3G51000.1	0		alpha/beta-Hydrolases superfamily protein
BnaA01g19740D	0.456441	0.0973603	0.937874	0.541507	-	-	-	-
BnaA01g19750D	25.2417	44.8152	13.8402	29.5822	AT3G50820.1	0	PSBO2, PSBO-2, OEC33	photosystem II subunit O-2
BnaA01g19790D	8.55082	9.18476	8.44865	9.72083	AT3G45850.1	0		P-loop containing nucleoside triphosphate hydrolases superfamily protein
BnaA01g19800D	10.6167	3.88394	8.34828	3.42043	-	-	-	-
BnaA01g19810D	19.8972	21.9241	16.0607	21.8795	AT3G46290.1	0	HERK1	hercules receptor kinase 1
BnaA01g19830D	0.75747	0.813891	0.257589	0.292657	AT3G46330.1	0	MEE39	Leucine-rich repeat protein kinase family protein
BnaA01g19860D	8.66814	8.04451	3.23212	7.65336	AT3G46580.1	3e-76	MBD05, MBD5, ATMBD5	methyl-CPG-binding domain protein 5
BnaA01g19870D	47.1393	37.8524	42.2755	41.4518	AT3G46600.1	0		GRAS family transcription factor
BnaA01g19880D	2.72492	0.843362	6.45607	1.88118	-	-	-	-
BnaA01g19890D	0.258841	1.43115	3.02824	3.8726	AT3G46670.1	0	UGT76E11	UDP-glucosyl transferase 76E11
BnaA01g19920D	11.3279	10.3816	11.4598	13.5812	AT3G46690.1	0		UDP-Glycosyltransferase superfamily protein
BnaA01g19940D	1.85871	2.1291	1.77181	2.73981	AT3G46730.1	2e-146		NB-ARC domain-containing disease resistance protein
BnaA01g19950D	1.21844	1.57982	0.759067	1.53928	AT3G46730.1	9e-69		NB-ARC domain-containing disease resistance protein
BnaA01g19960D	4.5649	2.31834	4.47165	6.00288	AT3G46730.1	7e-165		NB-ARC domain-containing disease resistance protein
BnaA01g19970D	6.90698	4.37105	7.40851	7.43148	AT3G46740.1	0	TOC75-III, MAR1	translocon at the outer envelope membrane of chloroplasts 75-III
BnaA01g19980D	7.23514	9.57981	6.9157	5.53335	-	-	-	-
BnaA01g20030D	0.937511	1.06497	1.26975	0.816308	AT3G46760.1	0		Protein kinase superfamily protein
BnaA01g20040D	0.304634	1.28013	0.956391	1.66809	AT3G46780.1	0	PTAC16	plastid transcriptionally active 16
BnaA01g20050D	1.30696	1e-26	2.11e-16	8.24e-26	-	-	-	-
BnaA01g20060D	5.79474	4.13411	6.39392	6.10643	AT3G46790.1	0	CRR2	Tetratricopeptide repeat (TPR)-like superfamily protein
BnaA01g20080D	1.37275	0.610292	1.67674	1.59735	-	-	-	-
BnaA01g20090D	0.374921	0.314623	1.67022	0	-	-	-	-
BnaA01g20110D	2.83453	1.95e-14	1.45611	1.55286	AT3G47040.2	0		Glycosyl hydrolase family protein
BnaA01g20130D	0	0.658775	0.912748	0	AT3G47360.1	9e-120	ATHSD3, HSD3	hydroxysteroid dehydrogenase 3
BnaA01g20160D	1.35436	0.764451	0.446535	1.20705	AT3G47400.1	0		Plant invertase/pectin methylesterase inhibitor superfamily
BnaA01g20190D	0.427529	1.61e-20	0.777137	0.842053	AT5G50200.3	5e-129	WR3	nitrate transmembrane transporters
BnaA01g20200D	0.894759	1.25887	3.1427	1.15119	-	-	-	-
BnaA01g20220D	12.0714	11.5486	9.12262	9.91801	AT3G47640.1	7e-173	PYE	basic helix-loop-helix (bHLH) DNA-binding superfamily protein
BnaA01g20230D	0.426571	0.773748	0.283842	1.89657	AT3G47650.1	2e-117		DnaJ/Hsp40 cysteine-rich domain superfamily protein
BnaA01g20250D	12.5497	11.5275	8.09409	10.4303	AT3G47780.1	0	ATATH6, ATH6	ABC2 homolog 6
BnaA01g20260D	3.43281	1.71779	3.03534	5.24308	AT3G47940.1	7e-80		DNAJ heat shock family protein
BnaA01g20280D	1.3237	6.29387	0.265371	0.232867	AT3G48300.1	0	CYP71A23	cytochrome P450, family 71, subfamily A, polypeptide 23
BnaA01g20300D	4.44589	4.77403	5.41607	5.69926	AT2G47860.3	3e-150		Phototropic-responsive NPH3 family protein
BnaA01g20340D	0.842306	0.862339	1.10489	0.551031	AT3G48090.1	6e-28	EDS1, ATEDS1	alpha/beta-Hydrolases superfamily protein
BnaA01g20350D	1.08e-90	0.234775	3.80859	4.06e-06	AT3G48090.1	2e-58	EDS1, ATEDS1	alpha/beta-Hydrolases superfamily protein
BnaA01g20360D	2.57586	3.33672	3.04324	3.79674	AT2G31250.1	0	HEMA3	Glutamyl-tRNA reductase family protein
BnaA01g20370D	2.54033	2.1466	1.22493	1.19196	AT3G47990.1	0	SIS3	SUGAR-INSENSITIVE 3
BnaA01g20380D	27.2065	28.5426	34.5401	31.9121	AT3G48560.1	0	CSR1, ALS, AHAS, TZP5, IMR1	chlorsulfuron/imidazolinone resistant 1
BnaA01g20390D	2.08483	1.32846	2.50713	1.6411	AT3G48580.1	7e-179	XTH11	xyloglucan endotransglucosylase/hydrolase 11
BnaA01g20410D	2.87827	3.09831	1.16021	1.6233	-	-	-	-
BnaA01g20420D	3.2474	2.38874	4.85169	5.20514	AT3G48610.1	0	NPC6	non-specific phospholipase C6
BnaA01g20430D	16.5363	3.69e-05	8.9999	28.6348	AT3G48660.1	6e-69		Protein of unknown function (DUF 3339)
BnaA01g20440D	0.0520479	0.810319	0.000184169	0.158677	AT3G48690.1	1e-94	ATCXE12, CXE12	alpha/beta-Hydrolases superfamily protein
BnaA01g20450D	0.590615	1.14674	1.23252	1.51176	AT3G48700.1	0	ATCXE13, CXE13	carboxyesterase 13
BnaA01g20470D	4.00265	5.41714	5.01605	5.26144	AT3G48750.1	0	CDKA;1, CDC2AAT, CDK2, CDC2, CDC2A, CDKA1	cell division control 2
BnaA01g20480D	32.4371	36.7932	33.8795	28.8712	AT3G48780.1	0	ATSPT1, SPT1	serine palmitoyltransferase 1
BnaA01g20490D	3.66533	4.28026	3.72536	5.34828	-	-	-	-
BnaA01g20500D	0.0912708	8.8e-05	1.76437	0.260897	AT3G48810.1	0		Pentatricopeptide repeat (PPR) superfamily protein
BnaA01g20510D	0.585748	0.0844756	2.08428	0.877685	AT3G48810.1	0		Pentatricopeptide repeat (PPR) superfamily protein
BnaA01g20520D	12.3269	10.0011	12.0621	12.7088	AT3G48870.1	0	ATCLPC, ATHSP93-III, HSP93-III	Clp ATPase
BnaA01g20530D	52.2215	57.2708	46.9931	44.4785	AT3G48880.1	0		RNI-like superfamily protein
BnaA01g20550D	1.719	1.134	1.38421	0.398301	AT3G48900.2	0		single-stranded DNA endonuclease family protein
BnaA01g20560D	99.8094	118.754	81.3727	108.953	AT4G12730.1	0	FLA2	FASCICLIN-like arabinogalactan 2
BnaA01g20600D	195.647	124.702	180.245	168.989	AT3G48930.1	1e-169	EMB1080	Nucleic acid-binding, OB-fold-like protein
BnaA01g20610D	3.9883	3.80971	3.46687	3.58168	AT4G01400.1	0		FUNCTIONS IN: molecular_function unknown; INVOLVED IN: biological_process unknown; LOCATED IN: cellular_component unknown; EXPRESSED IN: 24 plant structures; EXPRESSED DURING: 15 growth stages; CONTAINS InterPro DOMAIN/s: COG4 transport (InterPro:IPR013167), Pentatricopeptide repeat (InterPro:IPR002885); BEST Arabidopsis thaliana protein match is: Pentatricopeptide repeat (PPR) superfamily protei…
BnaA01g20620D	6.74872	3.79988	3.58225	2.96176	AT3G01920.1	0		DHBP synthase RibB-like alpha/beta domain
BnaA01g20630D	170.025	91.0737	127.461	136.669	AT3G49010.1	0	ATBBC1, BBC1, RSU2	breast basic conserved 1
BnaA01g20640D	1.28496	1.82277	0.411257	1.3034	AT5G19830.1	0		Peptidyl-tRNA hydrolase family protein
BnaA01g20650D	9.29789	9.81609	2.40585	0.00143595	AT3G22800.1	0		Leucine-rich repeat (LRR) family protein
BnaA01g20660D	43.267	37.4347	24.3034	13.0563	AT3G49120.1	0	ATPERX34, PERX34, PRXCB, ATPCB, PRX34	peroxidase CB
BnaA01g20670D	0.248222	0.00883418	0.510974	0.273165	AT3G49142.1	0		Tetratricopeptide repeat (TPR)-like superfamily protein
BnaA01g20690D	5.73799	2.2836	4.9582	3.51902	AT3G49180.1	0	RID3	Transducin/WD40 repeat-like superfamily protein
BnaA01g20710D	35.711	78.8895	31.5849	34.0896	AT3G49200.1	5e-175		O-acyltransferase (WSD1-like) family protein
BnaA01g20750D	3.37871	6.08497	2.65371	1.62406	AT3G49220.1	0		Plant invertase/pectin methylesterase inhibitor superfamily
BnaA01g20760D	0.511913	1.40094	0.42598	0.805358	AT3G49220.1	0		Plant invertase/pectin methylesterase inhibitor superfamily
BnaA01g20770D	5.25016	5.67627	8.22706	6.98168	AT3G49240.1	0	emb1796	Pentatricopeptide repeat (PPR) superfamily protein
BnaA01g20800D	22.6752	25.9623	23.066	20.9393	AT3G49350.1	0		Ypt/Rab-GAP domain of gyp1p superfamily protein
BnaA01g20810D	0.706349	0.509849	1.42756	1.43905	AT3G49360.1	0	PGL2	6-phosphogluconolactonase 2
BnaA01g20850D	6.52116	2.71982	3.06076	0.32991	AT3G49550.1	2e-92		unknown protein; FUNCTIONS IN: molecular_function unknown; INVOLVED IN: biological_process unknown; LOCATED IN: endomembrane system; BEST Arabidopsis thaliana protein match is: unknown protein (TAIR:AT5G24610.1); Has 55 Blast hits to 55 proteins in 14 species: Archae - 0; Bacteria - 0; Metazoa - 0; Fungi - 0; Plants - 55; Viruses - 0; Other Eukaryotes - 0 (source: NCBI BLink).
BnaA01g20880D	0.157783	1.74981	3.84e-05	7.7e-59	AT3G49630.1	0		2-oxoglutarate (2OG) and Fe(II)-dependent oxygenase superfamily protein
BnaA01g20890D	14.4882	9.11627	17.6505	16.2895	AT3G49680.1	0	ATBCAT-3, BCAT3	branched-chain aminotransferase 3
BnaA01g20900D	17.5338	16.536	13.2753	23.1649	AT3G49720.1	0		unknown protein; FUNCTIONS IN: molecular_function unknown; INVOLVED IN: biological_process unknown; LOCATED IN: chloroplast thylakoid membrane, Golgi apparatus, plasma membrane, membrane; EXPRESSED IN: 25 plant structures; EXPRESSED DURING: 15 growth stages; BEST Arabidopsis thaliana protein match is: unknown protein (TAIR:AT5G65810.1); Has 64 Blast hits to 64 proteins in 11 species: Archae - 0; …
BnaA01g20940D	0	0.501918	0	0	-	-	-	-
BnaA01g20950D	158.636	438.608	85.8588	183.471	AT3G49780.1	4e-66	ATPSK4, ATPSK3 (FORMER SYMBOL), PSK4	phytosulfokine 4 precursor
BnaA01g20960D	0.382157	0.328883	0.869097	0.0326215	AT3G49790.1	9e-149		Carbohydrate-binding protein
BnaA01g20970D	45.7405	40.2647	39.2886	36.8766	AT3G49800.1	0		BSD domain-containing protein
BnaA01g20980D	5.69038	6.83105	5.56502	5.99863	AT3G49810.1	0		ARM repeat superfamily protein
BnaA01g20990D	1.49806	0.352359	5e-13	1.07874	AT3G49820.1	3e-95		unknown protein; BEST Arabidopsis thaliana protein match is: unknown protein (TAIR:AT5G65925.1); Has 23 Blast hits to 23 proteins in 7 species: Archae - 0; Bacteria - 0; Metazoa - 0; Fungi - 0; Plants - 23; Viruses - 0; Other Eukaryotes - 0 (source: NCBI BLink).
BnaA01g21000D	180.834	145.995	240.389	235.053	AT3G49845.1	8e-70		unknown protein; FUNCTIONS IN: molecular_function unknown; INVOLVED IN: biological_process unknown; LOCATED IN: cellular_component unknown; EXPRESSED IN: root; Has 30201 Blast hits to 17322 proteins in 780 species: Archae - 12; Bacteria - 1396; Metazoa - 17338; Fungi - 3422; Plants - 5037; Viruses - 0; Other Eukaryotes - 2996 (source: NCBI BLink).
BnaA01g21030D	3.55785	2.38048	1.41878	2.97037	AT3G49930.1	4e-101		C2H2 and C2HC zinc fingers superfamily protein
BnaA01g21040D	54.625	48.2913	54.3325	60.0699	AT3G50000.1	0	CKA2, ATCKA2	casein kinase II, alpha chain 2
BnaA01g21050D	1.02031	0.502198	0.741154	0.767374	AT3G50030.1	0		ARM-repeat/Tetratricopeptide repeat (TPR)-like protein
BnaA01g21060D	0.698944	0.561157	0.2851	0.42703	AT3G50040.1	5e-132		unknown protein; BEST Arabidopsis thaliana protein match is: unknown protein (TAIR:AT4G37440.2); Has 70 Blast hits to 70 proteins in 12 species: Archae - 0; Bacteria - 0; Metazoa - 0; Fungi - 0; Plants - 70; Viruses - 0; Other Eukaryotes - 0 (source: NCBI BLink).
BnaA01g21070D	9.65702	9.11146	10.1766	8.548	AT3G50050.1	0		Eukaryotic aspartyl protease family protein
BnaA01g21120D	8.03982	2.89656	5.07081	7.09845	AT3G50070.1	0	CYCD3;3	CYCLIN D3;3
BnaA01g21140D	15.6518	14.1221	21.4919	18.4552	AT3G50080.1	0	VFB2	VIER F-box proteine 2
BnaA01g21160D	1.24801	1.39678	1.78634	3.21117	-	-	-	-
BnaA01g21170D	1.35402	1.09713	1.33633	0.65877	AT3G50230.1	0		Leucine-rich repeat protein kinase family protein
BnaA01g21220D	7.86926	10.3336	8.78716	6.33205	AT3G50340.1	0		unknown protein; BEST Arabidopsis thaliana protein match is: unknown protein (TAIR:AT5G67020.1); Has 128 Blast hits to 128 proteins in 39 species: Archae - 0; Bacteria - 46; Metazoa - 0; Fungi - 3; Plants - 76; Viruses - 0; Other Eukaryotes - 3 (source: NCBI BLink).
BnaA01g21230D	47.4562	59.7669	51.575	42.3948	AT3G50360.1	0	ATCEN2, CEN1, CEN2	centrin2
BnaA01g21250D	4.50305	4.6131	3.42616	4.19187	AT3G50380.1	0		Protein of unknown function (DUF1162)
BnaA01g21260D	0.0237141	1.1763	2.0597	1.52031	AT3G50400.1	0		GDSL-like Lipase/Acylhydrolase superfamily protein
BnaA01g21280D	0.452267	0.826348	0.40748	0.371707	AT3G50430.1	0		unknown protein; Has 54 Blast hits to 54 proteins in 22 species: Archae - 0; Bacteria - 0; Metazoa - 29; Fungi - 0; Plants - 24; Viruses - 0; Other Eukaryotes - 1 (source: NCBI BLink).
BnaA01g21290D	0.79406	3.97036	0.721032	0.375834	AT5G38020.1	0		S-adenosyl-L-methionine-dependent methyltransferases superfamily protein
BnaA01g21320D	7.77e-41	0	2.92e-76	0.676114	-	-	-	-
BnaA01g21380D	5.01728	16.6705	10.3766	8.97635	AT1G54780.1	0	TLP18.3	thylakoid lumen 18.3 kDa protein
BnaA01g21390D	0.0138613	0.138634	0.934648	0.412932	AT1G54840.1	1e-101		HSP20-like chaperones superfamily protein
BnaA01g21410D	43.5511	34.8021	45.6575	40.6191	AT1G54850.1	4e-146		HSP20-like chaperones superfamily protein
BnaA01g21440D	38.8027	31.0395	47.5273	45.46	AT1G54990.1	0	AXR4, RGR, RGR1	alpha/beta-Hydrolases superfamily protein
BnaA01g21450D	137.871	94.6347	214.829	138.852	AT1G55020.1	0	LOX1, ATLOX1	lipoxygenase 1
BnaA01g21460D	0.342324	0.0348255	0.698654	0.20937	AT1G55050.1	0		unknown protein; FUNCTIONS IN: molecular_function unknown; INVOLVED IN: biological_process unknown; LOCATED IN: cellular_component unknown; EXPRESSED IN: cultured cell; BEST Arabidopsis thaliana protein match is: unknown protein (TAIR:AT1G09040.1); Has 2440 Blast hits to 1999 proteins in 271 species: Archae - 0; Bacteria - 138; Metazoa - 960; Fungi - 166; Plants - 162; Viruses - 14; Other Eukaryo…
BnaA01g21520D	23.4887	19.4077	28.7619	30.7376	AT1G57620.1	4e-175		emp24/gp25L/p24 family/GOLD family protein
BnaA01g21560D	34.9827	26.2747	64.3035	59.8393	AT1G58080.1	0	ATATP-PRT1, HISN1A, ATP-PRT1	ATP phosphoribosyl transferase 1
BnaA01g21570D	2.18201	2.3077	0.00539216	0.0275946	AT1G79090.1	0		FUNCTIONS IN: molecular_function unknown; INVOLVED IN: biological_process unknown; LOCATED IN: cellular_component unknown; EXPRESSED IN: 25 plant structures; EXPRESSED DURING: 15 growth stages; CONTAINS InterPro DOMAIN/s: Topoisomerase II-associated protein PAT1 (InterPro:IPR019167); BEST Arabidopsis thaliana protein match is: Topoisomerase II-associated protein PAT1 (TAIR:AT3G22270.1); Has 30201…
BnaA01g21620D	1.00434	2.34969	2.02286	2.42804	AT1G58180.2	0	ATBCA6, BCA6	beta carbonic anhydrase 6
BnaA01g21630D	0.894128	0.779824	1.64509	1.53626	AT1G58210.1	0	EMB1674	kinase interacting family protein
BnaA01g21650D	2.87413	1.43081	2.09063	2.31398	AT1G58220.1	0		Homeodomain-like superfamily protein
BnaA01g21660D	3.47e-21	0.000207398	3.76321	4.22537	-	-	-	-
BnaA01g21670D	8.03474	10.3386	7.8223	5.82672	-	-	-	-
BnaA01g21690D	2.44147	2.6195	2.24836	3.85807	AT1G58250.2	0	SAB	Golgi-body localisation protein domain ;RNA pol II promoter Fmp27 protein domain
BnaA01g21720D	20.2246	34.9431	13.9172	18.93	AT1G58280.2	2e-149		Phosphoglycerate mutase family protein
BnaA01g21730D	5.47915	2.92929	4.81491	6.15916	-	-	-	-
BnaA01g21740D	0	0.750321	8.29722	0.658829	-	-	-	-
BnaA01g21750D	6.64807	8.93832	4.15029	5.23208	AT1G58360.1	0	AAP1, NAT2	amino acid permease 1
BnaA01g21860D	35.9081	15.6235	27.9556	26.9911	AT1G58380.1	0	XW6	Ribosomal protein S5 family protein
BnaA01g21870D	5.78693	5.74031	8.29838	8.33739	AT1G59520.3	0	CW7	CW7
BnaA01g21880D	13.5225	15.5568	14.4642	16.9147	AT1G59580.1	0	ATMPK2, MPK2	mitogen-activated protein kinase homolog 2
BnaA01g21890D	16.8352	18.4844	14.8845	17.587	AT1G59610.1	0	ADL3, CF1, DRP2B, DL3	dynamin-like 3
BnaA01g21900D	4.34922	1.20223	1.36377	3.80036	AT1G56550.1	0	RXGT1	RhamnoGalacturonan speci&#64257;c Xylosyltransferase 1
BnaA01g21910D	15.8518	17.7052	17.1795	14.8361	AT1G56550.1	3e-133	RXGT1	RhamnoGalacturonan speci&#64257;c Xylosyltransferase 1
BnaA01g21930D	0	0	1.69166	0	ATMG00570.1	2e-110	ORFX	Sec-independent periplasmic protein translocase
BnaA01g21960D	1.34602	0.636298	0.940123	0.899468	AT1G59620.1	0	CW9	Disease resistance protein (CC-NBS-LRR class) family
BnaA01g21980D	8.28121	9.07455	7.72824	7.1868	AT1G59820.1	0	ALA3	aminophospholipid ATPase 3
BnaA01g21990D	0.2496	0.94809	3.81098	0.620025	AT1G59840.1	0	CCB4	cofactor assembly of complex C
BnaA01g22000D	1.8442	3.41303	1.73779	2.96229	-	-	-	-
BnaA01g22010D	15.5998	18.9714	19.7218	23.5443	-	-	-	-
BnaA01g22030D	4.55406	5.10352	4.14964	5.55294	AT1G59890.2	0	SNL5	SIN3-like 5
BnaA01g22040D	96.4969	86.7516	71.0199	95.247	AT1G59900.1	0	AT-E1 ALPHA, E1 ALPHA	pyruvate dehydrogenase complex E1 alpha subunit
BnaA01g22050D	7.46308	9.27323	7.32197	6.9214	AT1G59910.1	0		Actin-binding FH2 (formin homology 2) family protein
BnaA01g22090D	4.38067	2.39266	3.34271	0.876818	AT1G59990.1	8e-166		DEA(D/H)-box RNA helicase family protein
BnaA01g22110D	5.85629	4.3617	3.53424	3.71993	AT1G60010.1	2e-162		unknown protein; FUNCTIONS IN: molecular_function unknown; INVOLVED IN: N-terminal protein myristoylation; LOCATED IN: cellular_component unknown; EXPRESSED IN: 22 plant structures; EXPRESSED DURING: 13 growth stages; BEST Arabidopsis thaliana protein match is: unknown protein (TAIR:AT1G10530.1); Has 185 Blast hits to 185 proteins in 18 species: Archae - 0; Bacteria - 0; Metazoa - 0; Fungi - 3; P…
BnaA01g22120D	0.244283	0.592521	1.6311	1.07248	AT1G60030.1	0	ATNAT7, NAT7	nucleobase-ascorbate transporter 7
BnaA01g22130D	30.8345	14.5913	14.6087	27.6279	-	-	-	-
BnaA01g22150D	0.922734	1.18312	0.000550271	0.0146347	AT1G60060.1	0		Serine/threonine-protein kinase WNK (With No Lysine)-related
BnaA01g22190D	1.56223	1.17225	1.19761	1.33232	AT1G62170.2	3e-58		Serine protease inhibitor (SERPIN) family protein
BnaA01g22200D	13.9544	20.8559	19.2661	15.5864	AT1G60140.1	0	ATTPS10, TPS10	trehalose phosphate synthase
BnaA01g22220D	4.58849	5.73753	3.35032	3.23206	AT1G60160.1	0		Potassium transporter family protein
BnaA01g22230D	33.8553	29.1109	32.5953	39.3884	AT1G60170.1	0	emb1220	pre-mRNA processing ribonucleoprotein binding region-containing protein
BnaA01g22240D	8.74394	14.4531	4.75828	9.05926	-	-	-	-
BnaA01g22250D	11.0113	24.2567	13.3669	17.8602	AT1G60200.1	5e-142		splicing factor PWI domain-containing protein / RNA recognition motif (RRM)-containing protein
BnaA01g22260D	13.279	13.5908	12.768	14.5655	AT1G60200.1	0		splicing factor PWI domain-containing protein / RNA recognition motif (RRM)-containing protein
BnaA01g22270D	0.439244	0	0.794726	0.847519	-	-	-	-
BnaA01g22310D	25.3663	30.5299	23.0344	15.7247	AT1G60420.1	0		DC1 domain-containing protein
BnaA01g22340D	5.66094	5.95454	3.8466	1.13519	AT1G60440.1	7e-23	ATCOAA, ATPANK1, PANK1	pantothenate kinase 1
BnaA01g22360D	4.36371	4.85172	4.26858	4.27082	AT1G60460.1	0		unknown protein; FUNCTIONS IN: molecular_function unknown; INVOLVED IN: biological_process unknown; LOCATED IN: endomembrane system; EXPRESSED IN: 6 plant structures; EXPRESSED DURING: petal differentiation and expansion stage, E expanded cotyledon stage, D bilateral stage; Has 23 Blast hits to 23 proteins in 8 species: Archae - 0; Bacteria - 0; Metazoa - 0; Fungi - 0; Plants - 23; Viruses - 0; O…
BnaA01g22400D	1.18107	1.5741	1.85712	2.79447	AT1G60500.1	0	DRP4C	Dynamin related protein 4C
BnaA01g22430D	1.76179	1.77981	0.552669	0.842163	AT1G60560.1	0		SWIM zinc finger family protein
BnaA01g22440D	0.213334	0.402853	0.23231	0.615805	AT1G60600.2	0	ABC4	UbiA prenyltransferase family protein
BnaA01g22460D	20.4214	16.7101	15.1349	18.5306	AT1G60610.1	0		SBP (S-ribonuclease binding protein) family protein
BnaA01g22470D	0.808187	2.13569	0	0	-	-	-	-
BnaA01g22480D	1.18561	3.23131	2.48312	1.98423	AT1G60620.1	0	ATRPAC43, RPAC43	RNA polymerase I subunit 43
BnaA01g22490D	2.53997	1.93396	2.63234	1.96206	AT1G60630.1	0		Leucine-rich repeat protein kinase family protein
BnaA01g22500D	11.1328	9.81129	10.4568	10.9607	-	-	-	-
BnaA01g22510D	0	0	0	0.632041	-	-	-	-
BnaA01g22540D	15.7279	10.1756	20.7398	23.5713	AT1G60660.1	4e-118	B5 #5, ATCB5LP, CB5LP	cytochrome B5-like protein
BnaA01g22550D	2.4e-83	7.52027	0.450507	8.62e-35	-	-	-	-
BnaA01g22570D	0.23614	1.66837	1.26671	1.79877	AT1G60770.1	0		Tetratricopeptide repeat (TPR)-like superfamily protein
BnaA01g22580D	1.03115	0.00271705	8.23216	1.56579	AT1G60770.1	2e-131		Tetratricopeptide repeat (TPR)-like superfamily protein
BnaA01g22590D	0.317146	0.844599	2.03767	1.56496	AT1G61340.2	1e-70		F-box family protein
BnaA01g22600D	1.13962	1.16274	0.461143	0.741636	AT1G61380.1	0	SD1-29	S-domain-1 29
BnaA01g22650D	3.25e-31	1.17e-18	2.91783	1.20267	-	-	-	-
BnaA01g22670D	10.2158	29.8414	4.067	13.7805	AT1G61520.1	0	LHCA3	photosystem I light harvesting complex gene 3
BnaA01g22680D	10.0783	6.75783	2.24549	2.94354	AT1G61560.1	0	MLO6, ATMLO6	Seven transmembrane MLO family protein
BnaA01g22720D	17.8304	10.414	17.319	19.5479	AT1G61590.1	0		Protein kinase superfamily protein
BnaA01g22760D	2.30094	0.654635	1.67437	0.80517	AT1G61610.1	0		S-locus lectin protein kinase family protein
BnaA01g22770D	28.3634	29.4354	26.8938	31.5814	AT1G61620.1	0		phosphoinositide binding
BnaA01g22800D	4.15667	2.17212	2.23503	2.16375	AT1G61640.1	0		Protein kinase superfamily protein
BnaA01g22820D	0.113565	0.939801	0.00517512	0.054684	AT1G51355.1	2e-71		unknown protein; FUNCTIONS IN: molecular_function unknown; INVOLVED IN: biological_process unknown; LOCATED IN: chloroplast; BEST Arabidopsis thaliana protein match is: unknown protein (TAIR:AT3G20898.1); Has 52 Blast hits to 52 proteins in 9 species: Archae - 0; Bacteria - 0; Metazoa - 2; Fungi - 0; Plants - 50; Viruses - 0; Other Eukaryotes - 0 (source: NCBI BLink).
BnaA01g22830D	29.719	52.3096	45.1383	32.9404	AT1G61660.1	0		basic helix-loop-helix (bHLH) DNA-binding superfamily protein
BnaA01g22850D	0.182542	1.78965	3.15575	1.05121	-	-	-	-
BnaA01g22890D	29.7887	34.1695	26.3808	31.8306	AT1G61810.3	0	BGLU45	beta-glucosidase 45
BnaA01g22900D	2.21515	2.83947	0.671956	1.08319	AT1G61860.1	0		Protein kinase superfamily protein
BnaA01g22910D	22.8878	13.0247	14.8634	12.1094	AT1G61870.1	0	PPR336	pentatricopeptide repeat 336
BnaA01g22920D	10.3614	18.4351	3.89206	3.21126	AT1G61890.1	0		MATE efflux family protein
BnaA01g22930D	1.26587	1.95499	2.96038	3.91519	AT1G61900.1	0		unknown protein; FUNCTIONS IN: molecular_function unknown; INVOLVED IN: biological_process unknown; LOCATED IN: anchored to plasma membrane, plasma membrane, anchored to membrane; EXPRESSED IN: 23 plant structures; EXPRESSED DURING: 13 growth stages; BEST Arabidopsis thaliana protein match is: unknown protein (TAIR:AT2G30700.1); Has 65 Blast hits to 65 proteins in 12 species: Archae - 0; Bacteria…
BnaA01g22940D	0	0	0.981023	1.80517	AT1G62150.1	4e-58		Mitochondrial transcription termination factor family protein
BnaA01g22950D	4.21919	4.15537	4.5408	4.04754	AT1G62120.1	2e-61		Mitochondrial transcription termination factor family protein
BnaA01g22960D	0.838893	1.14372	1.75e-05	0.888627	-	-	-	-
BnaA01g22970D	2.41477	0.876643	2.19926	1.79573	AT3G24495.1	0	MSH7, MSH6-2, ATMSH7	MUTS homolog 7
BnaA01g22980D	8.98e-72	9.72e-87	2.67301	8.8e-52	-	-	-	-
BnaA01g22990D	8.04e-21	0.17678	3.85936	1.95034	AT3G24420.1	1e-163		alpha/beta-Hydrolases superfamily protein
BnaA01g23010D	8.47467	11.7957	2.69675	3.13933	AT3G24350.2	0	SYP32	syntaxin of plants 32
BnaA01g23020D	0.543627	0.0776307	0.800361	0.44492	AT1G05530.1	0	UGT75B2, UGT2	UDP-glucosyl transferase 75B2
BnaA01g23050D	6.89224	5.10534	4.73721	3.42817	AT1G60780.1	0	HAP13	Clathrin adaptor complexes medium subunit family protein
BnaA01g23070D	6.03252	8.26136	6.12692	7.72221	AT1G60800.1	0	NIK3	NSP-interacting kinase 3
BnaA01g23090D	1.82078	3.06309	4.76868	1.28623	AT3G08840.2	0		D-alanine--D-alanine ligase family
BnaA01g23100D	9.45085	11.5189	10.618	12.2217	AT1G60900.1	0		U2 snRNP auxilliary factor, large subunit, splicing factor
BnaA01g23120D	11.6784	18.8934	14.1776	9.40189	AT1G60940.1	0	SNRK2-10, SNRK2.10, SRK2B	SNF1-related protein kinase 2.10
BnaA01g23140D	2.34234	2.8276	1.97281	2.67787	-	-	-	-
BnaA01g23150D	18.0027	20.1088	13.9071	17.9728	AT1G10950.1	0	TMN1, AtTMN1	transmembrane nine 1
BnaA01g23160D	2.64939	27.3356	5.57265	6.73946	AT1G60950.1	8e-156	FED A, ATFD2	2Fe-2S ferredoxin-like superfamily protein
BnaA01g23170D	4.00115	3.94073	2.68272	2.38418	AT1G60960.1	0	IRT3, ATIRT3	iron regulated transporter 3
BnaA01g23180D	38.2042	44.7844	25.8058	32.2653	AT5G09890.2	0		Protein kinase family protein
BnaA01g23190D	11.5305	20.2036	3.83973	6.02218	AT4G13505.1	7e-110		other RNA
BnaA01g23200D	6.82591	4.47138	5.79291	4.80215	AT3G23940.1	0		dehydratase family
BnaA01g23210D	31.3481	28.8177	59.4411	42.3738	AT3G24020.1	1e-165		Disease resistance-responsive (dirigent-like protein) family protein
BnaA01g23220D	12.39	7.14595	6.89245	6.85458	AT3G24040.1	0		Core-2/I-branching beta-1,6-N-acetylglucosaminyltransferase family protein
BnaA01g23270D	1.13e-09	0.454844	0.677703	1.69273	-	-	-	-
BnaA01g23290D	2.89575	4.7747	5.36e-37	1.53e-06	-	-	-	-
BnaA01g23310D	154.84	171.644	272.91	149.358	-	-	-	-
BnaA01g23320D	1.08043	3.1484	0.0373496	0.353527	AT3G24110.1	0		Calcium-binding EF-hand family protein
BnaA01g23330D	3.72578	3.28682	3.12648	4.9499	AT3G24110.1	0		Calcium-binding EF-hand family protein
BnaA01g23340D	9.78984	9.18257	15.9076	16.4097	AT3G24120.2	0		Homeodomain-like superfamily protein
BnaA01g23350D	0	0	7.87555	0	-	-	-	-
BnaA01g23390D	53.4491	63.326	44.5312	37.5316	AT3G24160.1	0	PMP	putative type 1 membrane protein
BnaA01g23420D	2.60147	5.27588	1.72337	1.8638	AT3G24190.1	0		Protein kinase superfamily protein
BnaA01g23480D	64.3249	99.6156	63.8481	50.6759	AT3G23820.1	0	GAE6	UDP-D-glucuronate 4-epimerase 6
BnaA01g23500D	10.599	8.52046	11.2194	7.03717	AT5G47320.1	0	RPS19	ribosomal protein S19
BnaA01g23510D	9.73017	10.2411	16.7968	18.2058	AT3G23810.1	0	SAHH2, ATSAHH2	S-adenosyl-l-homocysteine (SAH) hydrolase 2
BnaA01g23520D	3.08213	1.81579	5.27794	8.99314	AT3G23805.1	6e-122	RALFL24	ralf-like 24
BnaA01g23540D	17.5416	20.6139	14.1704	17.8924	AT3G23750.1	0		Leucine-rich repeat protein kinase family protein
BnaA01g23550D	76.9369	42.6439	53.0397	60.5943	-	-	-	-
BnaA01g23560D	8.53791	10.8743	6.15248	7.42911	AT3G23710.1	0		Tic22-like family protein
BnaA01g23600D	11.5744	18.313	9.64	12.8209	AT3G23690.1	5e-20		basic helix-loop-helix (bHLH) DNA-binding superfamily protein
BnaA01g23610D	2.72032	1.55511	2.87479	2.91679	AT3G23670.1	0	PAKRP1L, KINESIN-12B	phragmoplast-associated kinesin-related protein, putative
BnaA01g23620D	8.34532	6.26634	7.60904	4.21924	AT5G64960.1	0	CDKC2, CDKC;2	cyclin dependent kinase group C2
BnaA01g23630D	25.8782	20.1533	22.8552	21.4374	AT3G23640.1	0	HGL1	heteroglycan glucosidase 1
BnaA01g23640D	0	0	2.30487	6.95554	-	-	-	-
BnaA01g23650D	1.66514	0.321221	0.220685	1.26142	AT3G23630.1	0	ATIPT7, IPT7	isopentenyltransferase 7
BnaA01g23660D	14.5424	8.65052	17.4447	9.70907	-	-	-	-
BnaA01g23680D	2.77756	3.168	4.81108	3.00589	AT3G23610.3	8e-142	DSPTP1	dual specificity protein phosphatase 1
BnaA01g23690D	13.8079	10.3229	11.1356	16.8516	-	-	-	-
BnaA01g23700D	16.9719	12.1791	11.2201	15.6196	AT3G23600.1	0		alpha/beta-Hydrolases superfamily protein
BnaA01g23710D	4.13839	7.21285	3.6358	2.92527	AT3G24180.1	0		Beta-glucosidase, GBA2 type family protein
BnaA01g23770D	3.41452	4.4158	3.0542	4.38558	AT3G23560.1	0	ALF5	MATE efflux family protein
BnaA01g23800D	12.9425	11.5885	9.56345	11.5636	AT3G23540.1	0		alpha/beta-Hydrolases superfamily protein
BnaA01g23810D	2.38e-06	0.522725	2.13582	2.69837	AT3G23470.1	0		Cyclopropane-fatty-acyl-phospholipid synthase
BnaA01g23840D	101.957	108.673	95.5952	106.144	AT3G23430.1	0	PHO1, ATPHO1	phosphate 1
BnaA01g23850D	163.95	111.345	63.1917	84.752	AT3G23390.1	3e-124		Zinc-binding ribosomal protein family protein
BnaA01g23870D	7.17014	12.1181	1.29314	2.65441	AT2G12190.1	3e-134		Cytochrome P450 superfamily protein
BnaA01g23880D	21.8107	23.3429	14.767	19.7849	AT3G23340.1	0	ckl10	casein kinase I-like 10
BnaA01g23900D	0.308182	0.226772	0.491382	1.77597	AT3G23280.1	9e-116	XBAT35	XB3 ortholog 5 in Arabidopsis thaliana
BnaA01g23920D	1.05688	3.14066	0.70729	2.22216	-	-	-	-
BnaA01g23930D	1.12155	0.602172	1.58666	1.16949	AT3G23250.1	3e-177	MYB15, ATY19, ATMYB15	myb domain protein 15
BnaA01g23940D	3.184	9.8687	2.32053	3.16011	AT3G23240.1	5e-179	ERF1, ATERF1	ethylene response factor 1
BnaA01g24020D	12.5758	15.3218	8.45617	0.0882244	AT4G14410.1	2e-69	bHLH104	basic helix-loop-helix (bHLH) DNA-binding superfamily protein
BnaA01g24030D	5.89353	3.0147	0.0390025	0.912374	AT3G23200.1	3e-155		Uncharacterised protein family (UPF0497)
BnaA01g24050D	6.76e-38	1.21515	2.17077	2.17e-24	AT5G03470.1	2e-74	ATB' ALPHA	Protein phosphatase 2A regulatory B subunit family protein
BnaA01g24070D	10.852	15.7781	6.46101	13.0887	AT3G23180.1	9e-157		HR-like lesion-inducing protein-related
BnaA01g24090D	22.0228	22.3857	11.5436	11.8329	AT3G23150.1	0	ETR2	Signal transduction histidine kinase, hybrid-type, ethylene sensor
BnaA01g24140D	11.429	7.36884	6.73263	4.3643	AT3G23100.1	0	XRCC4	homolog of human DNA ligase iv-binding protein XRCC4
BnaA01g24150D	2.16154	2.44921	7.06959	16.5029	AT3G23090.1	0		TPX2 (targeting protein for Xklp2) protein family
BnaA01g24160D	61.6373	51.1882	97.7351	78.4303	AT3G23080.1	0		Polyketide cyclase/dehydrase and lipid transport superfamily protein
BnaA01g24190D	14.7206	19.8402	14.1125	14.4138	AT3G23030.1	1e-159	IAA2	indole-3-acetic acid inducible 2
BnaA01g24210D	6.62725	15.3378	3.8857	3.09386	AT2G16940.2	2e-123		Splicing factor, CC1-like
BnaA01g24250D	95.946	54.4203	177.305	79.2304	AT3G23000.1	0	CIPK7, SnRK3.10, PKS7, ATSRPK1, ATSR2	CBL-interacting protein kinase 7
BnaA01g24280D	18.4996	14.4663	21.31	32.2908	AT3G22960.1	0	PKP1, PKP-ALPHA	Pyruvate kinase family protein
BnaA01g24300D	9.31611	10.6125	14.2768	19.1348	AT3G22942.1	3e-104	AGG2	G-protein gamma subunit 2
BnaA01g24310D	2.16278	6.83194	1.04495	1.76033	AT3G55760.1	0		unknown protein; LOCATED IN: chloroplast stroma, chloroplast; EXPRESSED IN: 16 plant structures; EXPRESSED DURING: 10 growth stages; BEST Arabidopsis thaliana protein match is: unknown protein (TAIR:AT1G42430.2); Has 176 Blast hits to 125 proteins in 40 species: Archae - 0; Bacteria - 3; Metazoa - 19; Fungi - 9; Plants - 81; Viruses - 0; Other Eukaryotes - 64 (source: NCBI BLink).
BnaA01g24320D	40.8237	78.3914	38.099	33.924	AT3G22930.1	0	CML11	calmodulin-like 11
BnaA01g24360D	0.183008	0.667787	0.542091	0.448801	AT3G22910.1	0		ATPase E1-E2 type family protein / haloacid dehalogenase-like hydrolase family protein
BnaA01g24370D	1.72543	6.05e-08	0.022079	1.56e-05	-	-	-	-
BnaA01g24420D	0.436629	0.386862	2.79931	1.01634	AT3G22880.1	0	ATDMC1, DMC1, ARLIM15	DNA repair (Rad51) family protein
BnaA01g24430D	50.148	46.4854	28.2407	46.702	AT3G22845.1	0		emp24/gp25L/p24 family/GOLD family protein
BnaA01g24440D	203.129	663.496	126.6	290.542	AT3G22840.1	8e-172	ELIP1, ELIP	Chlorophyll A-B binding family protein
BnaA01g24460D	0.430098	2.50002	2.35369	1.95666	AT3G22830.1	0	AT-HSFA6B, HSFA6B	heat shock transcription factor A6B
BnaA01g24490D	0.0136507	0.0306828	0.692145	0.108398	AT2G14080.1	2e-13		Disease resistance protein (TIR-NBS-LRR class) family
BnaA01g24500D	38.3045	41.0818	14.6367	26.2118	AT3G22800.1	0		Leucine-rich repeat (LRR) family protein
BnaA01g24510D	2.40498	3.16522	1.93684	2.12521	AT3G22790.1	0		Kinase interacting (KIP1-like) family protein
BnaA01g24530D	24.6772	20.8218	27.7023	33.6232	AT3G22750.1	0		Protein kinase superfamily protein
BnaA01g24550D	10.8808	6.21446	8.4472	8.58494	AT3G22660.1	0		rRNA processing protein-related
BnaA01g24590D	3.99894	5.36171	2.4002	1.42112	-	-	-	-
BnaA01g24620D	17.1195	12.3462	14.1002	5.55648	-	-	-	-
BnaA01g24630D	9.39646	8.33175	4.59774	8.92203	AT3G22550.1	0		Protein of unknown function (DUF581)
BnaA01g24640D	27.2459	24.3712	13.894	16.7017	AT3G22530.1	3e-96		unknown protein; FUNCTIONS IN: molecular_function unknown; INVOLVED IN: biological_process unknown; LOCATED IN: plasma membrane; EXPRESSED IN: 25 plant structures; EXPRESSED DURING: 15 growth stages; BEST Arabidopsis thaliana protein match is: unknown protein (TAIR:AT4G14830.1); Has 77 Blast hits to 77 proteins in 12 species: Archae - 0; Bacteria - 0; Metazoa - 0; Fungi - 0; Plants - 77; Viruses …
BnaA01g24650D	19.9414	14.3551	18.1136	13.5104	-	-	-	-
BnaA01g24680D	0.829435	0.184146	0.0149056	0.450028	AT3G22450.1	0		Ribosomal L18p/L5e family protein
BnaA01g24690D	85.9744	78.94	92.4646	86.5405	AT3G22440.1	0		FRIGIDA-like protein
BnaA01g24700D	23.7747	16.395	12.7514	14.0113	AT3G22425.2	0	IGPD	imidazoleglycerol-phosphate dehydratase
BnaA01g24710D	8.07136	11.1759	0.0407992	20.1615	AT3G22415.1	2e-63		unknown protein; Has 35333 Blast hits to 34131 proteins in 2444 species: Archae - 798; Bacteria - 22429; Metazoa - 974; Fungi - 991; Plants - 531; Viruses - 0; Other Eukaryotes - 9610 (source: NCBI BLink).
BnaA01g24730D	250.21	153.854	320.529	318.193	AT5G42300.1	7e-69	UBL5	ubiquitin-like protein 5
BnaA01g24760D	13.8227	15.027	15.5275	8.65524	AT3G22270.1	0		Topoisomerase II-associated protein PAT1
BnaA01g24770D	7.46847	9.40509	4.65019	4.36183	AT3G22260.2	0		Cysteine proteinases superfamily protein
BnaA01g24780D	0.00134489	8.52e-16	0.112902	0.692637	AT3G22250.1	0		UDP-Glycosyltransferase superfamily protein
BnaA01g24790D	63.9163	53.3628	51.1109	39.4146	AT3G22240.1	6e-53		unknown protein; BEST Arabidopsis thaliana protein match is: unknown protein (TAIR:AT3G22235.2); Has 177 Blast hits to 177 proteins in 14 species: Archae - 0; Bacteria - 0; Metazoa - 0; Fungi - 0; Plants - 177; Viruses - 0; Other Eukaryotes - 0 (source: NCBI BLink).
BnaA01g24800D	62.756	44.8353	74.7331	58.008	AT3G22230.1	2e-50		Ribosomal L27e protein family
BnaA01g24820D	40.1077	22.4015	52.992	39.9685	AT3G22200.2	0	POP2	Pyridoxal phosphate (PLP)-dependent transferases superfamily protein
BnaA01g24830D	0.429648	0.372324	0.61355	1.4602	AT3G22190.1	8e-160	IQD5	IQ-domain 5
BnaA01g24840D	7.15889	2.92759	7.28235	3.79783	AT3G22180.1	0		DHHC-type zinc finger family protein
BnaA01g24850D	6.30602	3.51958	13.2199	16.1451	AT3G22160.1	8e-167		VQ motif-containing protein
BnaA01g24870D	33.3964	28.5849	32.7831	29.7143	-	-	-	-
BnaA01g24890D	3.10798	1.80489	2.84026	3.67546	-	-	-	-
BnaA01g24900D	15.3594	29.1865	18.3387	19.4438	-	-	-	-
BnaA01g24920D	34.9221	49.4423	22.9143	25.9523	AT3G21710.2	0		unknown protein; Has 35333 Blast hits to 34131 proteins in 2444 species: Archae - 798; Bacteria - 22429; Metazoa - 974; Fungi - 991; Plants - 531; Viruses - 0; Other Eukaryotes - 9610 (source: NCBI BLink).
BnaA01g24930D	18.1449	33.3822	10.8789	21.3303	-	-	-	-
BnaA01g24940D	0.553638	0.139023	0.381701	0.366962	AT3G21690.1	0		MATE efflux family protein
BnaA01g24990D	1.63517	7.41562	0.250394	2.51e-56	AT3G21560.1	0	UGT84A2	UDP-Glycosyltransferase superfamily protein
BnaA01g25000D	16.1029	28.8289	18.616	12.8162	AT3G21550.1	0	DMP2, AtDMP2	DUF679 domain membrane protein 2
BnaA01g25020D	102.532	418.027	50.3539	77.6241	AT3G21510.1	0	AHP1	histidine-containing phosphotransmitter 1
BnaA01g25030D	7.36e-33	8.57887	9.49e-30	4.45e-29	-	-	-	-
BnaA01g25060D	1.9e-23	0.867386	0.206022	2.89e-24	-	-	-	-
BnaA01g25090D	7.03e-11	1.51622	4.34e-13	0	-	-	-	-
BnaA01g25100D	8.01e-26	0.66428	3.73e-21	0	-	-	-	-
BnaA01g25130D	0	0.29615	1.29676	0.681029	-	-	-	-
BnaA01g25140D	1.81048	1.24435	0.240879	0.000115272	AT3G21420.1	0		2-oxoglutarate (2OG) and Fe(II)-dependent oxygenase superfamily protein
BnaA01g25150D	1.0738	2.94e-20	0.316207	2.97e-20	-	-	-	-
BnaA01g25190D	10.2713	7.81885	14.8887	7.3516	-	-	-	-
BnaA01g25230D	9.9484	19.3882	3.37172	12.8092	AT3G21260.3	0		Glycolipid transfer protein (GLTP) family protein
BnaA01g25240D	3.96e-05	0	1.39679	2.77355	-	-	-	-
BnaA01g25250D	0.621545	0.669654	0.572737	1.22167	AT3G21250.2	0	MRP6, ABCC8	multidrug resistance-associated protein 6
BnaA01g25260D	1.28348	4.84265	1.49614	2.12048	AT3G21220.1	0	ATMKK5, ATMAP2K_ALPHA, MAP2K_A, MKK5, ATMEK5, MEK5	MAP kinase kinase 5
BnaA01g25270D	18.3129	21.9992	11.7967	13.3915	AT3G21215.1	0		RNA-binding (RRM/RBD/RNP motifs) family protein
BnaA01g25280D	53.7547	66.2229	31.9013	45.5261	-	-	-	-
BnaA01g25290D	11.3708	9.63251	10.3056	14.4425	AT3G21200.1	0	PGR7	proton gradient regulation 7
BnaA01g25300D	50.9814	38.8124	53.663	49.6536	AT3G21190.1	0		O-fucosyltransferase family protein
BnaA01g25310D	2.94029	5.51526	1.28722	2.45927	AT3G21180.1	0	ACA9, ATACA9	autoinhibited Ca(2+)-ATPase 9
BnaA01g25320D	10.6635	14.9037	12.6471	12.0258	AT3G21175.1	0	ZML1, TIFY2B, GATA24	ZIM-like 1
BnaA01g25330D	3.93484	7.56931	7.39417	4.19331	AT3G21140.1	0		Pyridoxamine 5'-phosphate oxidase family protein
BnaA01g25340D	9.53426	7.64636	6.2302	4.7362	AT1G51540.1	0		Galactose oxidase/kelch repeat superfamily protein
BnaA01g25350D	6.56193	4.47633	4.43193	7.25014	AT3G21110.1	0	PUR7, PURC, ATPURC	purin 7
BnaA01g25360D	0.873758	1.15834	1.93721	0.808837	AT3G21100.2	0		RNA-binding (RRM/RBD/RNP motifs) family protein
BnaA01g25370D	8.34681	7.04079	3.88471	3.40346	-	-	-	-
BnaA01g25380D	8.97399	10.5742	3.98167	5.48658	AT3G21070.1	0	NADK1, ATNADK-1	NAD kinase 1
BnaA01g25390D	6.57099	7.81087	8.44441	8.28265	AT3G21060.1	0		Transducin/WD40 repeat-like superfamily protein
BnaA01g25400D	0.416155	6.09957	2.55286	5.39499	AT3G21055.1	4e-93	PSBTN	photosystem II subunit T
BnaA01g25440D	0.40766	0.711003	4.33245	0.76428	AT5G08020.1	1e-31	ATRPA70B, RPA70B	RPA70-kDa subunit B
BnaA01g25490D	18.4279	18.0762	16.4004	14.5249	AT3G20920.1	0		translocation protein-related
BnaA01g25510D	4.81136	10.3851	5.79414	6.54044	-	-	-	-
BnaA01g25520D	0.0163431	0.417995	0.0017398	0.895364	AT5G54640.1	1e-142	HTA1, RAT5, ATHTA1	Histone superfamily protein
BnaA01g25550D	2.84865	6.78498	5.95546	4.97631	AT3G20740.1	0	FIE, FIS3, FIE1	Transducin/WD40 repeat-like superfamily protein
BnaA01g25570D	6.67823	8.54318	4.53527	5.71221	AT3G20720.2	0		unknown protein; FUNCTIONS IN: molecular_function unknown; INVOLVED IN: biological_process unknown; EXPRESSED IN: 22 plant structures; EXPRESSED DURING: 13 growth stages.
BnaA01g25590D	0.873406	2.36767	0.859029	0.802574	-	-	-	-
BnaA01g25600D	49.6745	31.5955	75.903	45.0611	AT3G20670.1	2e-121	HTA13	histone H2A 13
BnaA01g25610D	10.2128	14.9009	8.63243	8.81973	AT3G20650.1	0		mRNA capping enzyme family protein
BnaA01g25670D	30.5339	34.1488	30.2275	31.2234	AT3G20060.1	0	UBC19	ubiquitin-conjugating enzyme19
BnaA01g25680D	11.3696	9.65439	16.0289	12.4995	AT3G20050.1	0	ATTCP-1, TCP-1	T-complex protein 1 alpha subunit
BnaA01g25720D	6.81878	3.65375	7.50882	9.86298	AT3G20000.1	0	TOM40	translocase of the outer mitochondrial membrane 40
BnaA01g25730D	14.2377	13.3023	19.5497	12.8763	AT3G19990.1	0		unknown protein; INVOLVED IN: biological_process unknown; LOCATED IN: chloroplast stroma, chloroplast; EXPRESSED IN: 23 plant structures; EXPRESSED DURING: 13 growth stages; Has 118 Blast hits to 118 proteins in 41 species: Archae - 0; Bacteria - 42; Metazoa - 0; Fungi - 0; Plants - 56; Viruses - 0; Other Eukaryotes - 20 (source: NCBI BLink).
BnaA01g25770D	19.7286	18.4481	14.9068	17.2376	AT3G19910.1	0		RING/U-box superfamily protein
BnaA01g25780D	5.57676	4.82711	4.54453	4.58335	AT3G19900.1	0		unknown protein; FUNCTIONS IN: molecular_function unknown; INVOLVED IN: biological_process unknown; LOCATED IN: chloroplast; EXPRESSED IN: 23 plant structures; EXPRESSED DURING: 13 growth stages; CONTAINS InterPro DOMAIN/s: Protein of unknown function DUF3067 (InterPro:IPR021420); Has 276 Blast hits to 276 proteins in 83 species: Archae - 0; Bacteria - 112; Metazoa - 0; Fungi - 2; Plants - 59; Vi…
BnaA01g25790D	5.10192	6.54955	5.94327	8.69674	AT3G19895.1	0		RING/U-box superfamily protein
BnaA01g25800D	8.21596	8.78907	7.4817	7.38063	AT3G19870.1	0		unknown protein; Has 84 Blast hits to 64 proteins in 35 species: Archae - 0; Bacteria - 0; Metazoa - 31; Fungi - 0; Plants - 24; Viruses - 0; Other Eukaryotes - 29 (source: NCBI BLink).
BnaA01g25810D	11.0353	11.5269	9.0966	11.7477	AT3G19860.2	0	bHLH121	basic helix-loop-helix (bHLH) DNA-binding superfamily protein
BnaA01g25820D	0.0144794	0.87978	1.80326	2.36771	AT5G57170.2	1e-123		Tautomerase/MIF superfamily protein
BnaA01g25840D	38.1096	22.6351	38.7398	40.112	AT5G56670.1	6e-71		Ribosomal protein S30 family protein
BnaA01g25860D	1.88636	1.62798	0.7695	2.96927	AT3G19850.1	0		Phototropic-responsive NPH3 family protein
BnaA01g25880D	67.5426	51.9168	47.0579	48.8676	AT3G19820.1	0	DWF1, DIM, EVE1, DIM1, CBB1	cell elongation protein / DWARF1 / DIMINUTO (DIM)
BnaA01g25900D	38.5266	34.7361	30.2723	36.2581	AT3G19760.1	0	EIF4A-III	eukaryotic initiation factor 4A-III
BnaA01g25910D	5.9074	5.71598	6.7263	6.35208	AT3G19740.1	0		P-loop containing nucleoside triphosphate hydrolases superfamily protein
BnaA01g25920D	3.19275	4.96733	3.65364	3.22397	AT3G19720.1	0	ARC5, DRP5B	P-loop containing nucleoside triphosphate hydrolases superfamily protein
BnaA01g25950D	7.08436	10.3648	11.8096	6.3525	AT3G19680.1	6e-119		Protein of unknown function (DUF1005)
BnaA01g25960D	87.9789	65.6762	62.9732	77.7777	AT5G62300.1	2e-87		Ribosomal protein S10p/S20e family protein
BnaA01g25980D	13.3448	0.158388	7.35701	7.46187	-	-	-	-
BnaA01g25990D	1.68353	0.625595	1.28943	1.60738	AT3G19640.1	0	MGT4, MRS2-3	magnesium transporter 4
BnaA01g26000D	0	0	2.19897	0	AT3G19615.1	3e-79		unknown protein; FUNCTIONS IN: molecular_function unknown; INVOLVED IN: biological_process unknown; LOCATED IN: cellular_component unknown; Has 10 Blast hits to 10 proteins in 5 species: Archae - 0; Bacteria - 0; Metazoa - 0; Fungi - 0; Plants - 10; Viruses - 0; Other Eukaryotes - 0 (source: NCBI BLink).
BnaA01g26020D	8.17786	5.28109	8.68554	9.52261	AT3G19590.1	0	BUB3.1	Transducin/WD40 repeat-like superfamily protein
BnaA01g26030D	2.86736	4.57678	6.55543	3.21435	AT3G19580.1	4e-116	AZF2, ZF2	zinc-finger protein 2
BnaA01g26040D	0.340986	1.14314	0.759482	0.433496	AT3G19570.2	0	SCO3, QWRF1	Family of unknown function (DUF566)
BnaA01g26050D	29.7721	22.5367	32.3241	32.1302	AT3G19553.1	0		Amino acid permease family protein
BnaA01g26060D	0.000967466	10.6866	1.49938	3.72e-06	AT5G57030.1	3e-58	LUT2	Lycopene beta/epsilon cyclase protein
BnaA01g26070D	5.35734	2.6489	4.81886	6.70342	AT3G19540.1	0		Protein of unknown function (DUF620)
BnaA01g26090D	1.01296	1.89541	1.69418	1.35785	AT3G19510.1	0	HAT3.1	Homeodomain-like protein with RING/FYVE/PHD-type zinc finger domain
BnaA01g26100D	0.943224	23.0022	20.2439	10.0361	AT3G19508.1	1e-76		unknown protein; LOCATED IN: mitochondrion; Has 34 Blast hits to 34 proteins in 14 species: Archae - 0; Bacteria - 0; Metazoa - 0; Fungi - 0; Plants - 34; Viruses - 0; Other Eukaryotes - 0 (source: NCBI BLink).
BnaA01g26120D	3.38036	1.89705	3.81e-11	0.463873	AT3G19430.1	0		late embryogenesis abundant protein-related / LEA protein-related
BnaA01g26130D	13.8166	16.9523	16.1776	14.8646	AT3G19420.1	0	ATPEN2, PEN2	PTEN 2
BnaA01g26140D	23.4851	16.1935	18.6836	21.1884	-	-	-	-
BnaA01g26170D	31.3525	22.3814	16.9631	19.0935	AT3G19390.1	0		Granulin repeat cysteine protease family protein
BnaA01g26180D	2.6932	2.98266	6.80016	7.08185	AT3G19380.1	0	PUB25	plant U-box 25
BnaA01g26190D	0.997082	0.823976	1.89234	1.86828	AT3G19360.1	0		Zinc finger (CCCH-type) family protein
BnaA01g26200D	4.31069	9.64617	6.01171	5.81312	AT3G19290.3	1e-142	ABF4	ABRE binding factor 4
BnaA01g26220D	3.5911	5.28603	0.960819	4.53697	-	-	-	-
BnaA01g26230D	5.6527	7.73208	5.41195	7.07951	AT3G19170.1	0	ATPREP1, ATZNMP, PREP1	presequence protease 1
BnaA01g26250D	21.4704	10.2461	18.9463	18.4155	AT3G19130.1	0	ATRBP47B, RBP47B	RNA-binding protein 47B
BnaA01g26270D	8.64226	10.9929	6.43573	6.6182	AT3G19100.1	0		Protein kinase superfamily protein
BnaA01g26290D	0.207582	0.910496	0.10315	0.396325	AT1G32750.1	0	HAF01, HAF1, HAC13, GTD1, TAF1	HAC13 protein (HAC13)
BnaA01g26300D	8.66591	15.4116	189.738	5.64331	AT3G19030.1	2e-54		unknown protein; FUNCTIONS IN: molecular_function unknown; INVOLVED IN: pyridoxine biosynthetic process, homoserine biosynthetic process; LOCATED IN: endomembrane system; EXPRESSED IN: 19 plant structures; EXPRESSED DURING: 9 growth stages; BEST Arabidopsis thaliana protein match is: unknown protein (TAIR:AT1G49500.1); Has 22 Blast hits to 22 proteins in 2 species: Archae - 0; Bacteria - 0; Metaz…
BnaA01g26310D	0.776131	1.8679	0.485598	0.111027	AT1G04690.1	5e-77	KAB1, KV-BETA1	potassium channel beta subunit 1
BnaA01g26330D	18.5288	17.1384	16.277	16.4387	AT3G18990.1	0	VRN1, REM39	AP2/B3-like transcriptional factor family protein
BnaA01g26340D	1.61252	2.24272	2.55724	1.30269	AT3G18950.1	0		Transducin/WD40 repeat-like superfamily protein
BnaA01g26380D	0.978416	0.3354	0.661975	1.3301	AT3G18900.2	0		FUNCTIONS IN: molecular_function unknown; INVOLVED IN: biological_process unknown; LOCATED IN: cellular_component unknown; EXPRESSED IN: synergid; CONTAINS InterPro DOMAIN/s: F-box associated domain, type 1 (InterPro:IPR006527), F-box associated interaction domain (InterPro:IPR017451), Protein of unknown function DUF547 (InterPro:IPR006869); BEST Arabidopsis thaliana protein match is: Protein of …
BnaA01g26400D	0.326902	0.543799	0.657591	0.00118412	-	-	-	-
BnaA01g26430D	2.88663	1.47295	2.08675	0.435678	AT3G18830.1	0	ATPLT5, PMT5, ATPMT5	polyol/monosaccharide transporter 5
BnaA01g26440D	4.94522	3.48018	5.23014	6.31755	AT1G51720.1	0		Amino acid dehydrogenase family protein
BnaA01g26470D	0.656607	58.073	32.0505	1.58551	AT3G18820.1	0	ATRABG3F, ATRAB7B, RAB71, RABG3F, RAB7B	RAB GTPase homolog G3F
BnaA01g26490D	10.1515	9.37281	9.18176	11.7105	AT3G18790.1	1e-58		FUNCTIONS IN: molecular_function unknown; INVOLVED IN: biological_process unknown; LOCATED IN: chloroplast; EXPRESSED IN: 22 plant structures; EXPRESSED DURING: 13 growth stages; CONTAINS InterPro DOMAIN/s: Isy1-like splicing (InterPro:IPR009360); Has 1147 Blast hits to 965 proteins in 236 species: Archae - 12; Bacteria - 13; Metazoa - 351; Fungi - 230; Plants - 49; Viruses - 9; Other Eukaryotes …
BnaA01g26500D	394.184	618.055	365.538	445.885	AT3G18780.2	0	ACT2, DER1, LSR2, ENL2	actin 2
BnaA01g26540D	3.55016	2.79397	3.40152	5.04222	-	-	-	-
BnaA01g26550D	0.101467	4.19867	6.16534	1.68602	AT3G18750.1	0	WNK6, ZIK5, ATWNK6	with no lysine (K) kinase 6
BnaA01g26560D	0.795048	132.842	115.765	1.52e-17	AT3G18740.1	1e-122		Ribosomal protein L7Ae/L30e/S12e/Gadd45 family protein
BnaA01g26600D	0.000976698	1.48094	2.03157	1.38e-13	AT3G18660.2	0	PGSIP1, GUX1	plant glycogenin-like starch initiation protein 1
BnaA01g26630D	7.57e-30	1.70124	0.866026	1.9e-27	AT3G18640.1	3e-106		Zinc finger C-x8-C-x5-C-x3-H type family protein
BnaA01g26640D	2.72e-26	0.644072	1.18707	2.64e-23	AT3G18630.1	0	ATUNG, UNG	uracil dna glycosylase
BnaA01g26650D	1.97e-15	0.968463	0.657246	1.78e-17	AT3G18600.1	0		P-loop containing nucleoside triphosphate hydrolases superfamily protein
BnaA01g26670D	7.17e-31	0.66355	0.207505	3.31e-24	AT3G18580.1	0		Nucleic acid-binding, OB-fold-like protein
BnaA01g26690D	0.508991	31.3144	20.4886	2.53e-18	AT3G18560.1	3e-151		unknown protein; BEST Arabidopsis thaliana protein match is: unknown protein (TAIR:AT1G49000.1); Has 95 Blast hits to 95 proteins in 13 species: Archae - 0; Bacteria - 0; Metazoa - 0; Fungi - 0; Plants - 95; Viruses - 0; Other Eukaryotes - 0 (source: NCBI BLink).
BnaA01g26720D	2.25e-15	15.9343	11.8502	8.74e-19	AT3G18490.1	0		Eukaryotic aspartyl protease family protein
BnaA01g26730D	0.0664539	14.2852	3.41079	2.21e-15	AT3G18480.1	0	AtCASP, CASP	CCAAT-displacement protein alternatively spliced product
BnaA01g26740D	0.13079	7.60214	1.61057	0.0631549	AT3G18440.1	0	AtALMT9, ALMT9	aluminum-activated malate transporter 9
BnaA01g26750D	0.513535	178.619	63.7804	1.6e-17	AT3G18410.1	1e-112		Complex I subunit NDUFS6
BnaA01g26760D	0.00426254	4.36728	0.684637	0.0864867	AT3G18400.1	0	anac058, NAC058	NAC domain containing protein 58
BnaA01g26770D	0.180686	0.313612	1.37929	0.278927	AT3G18390.1	0	EMB1865	CRS1 / YhbY (CRM) domain-containing protein
BnaA01g26780D	1.86e-18	8.68846	5.38274	1.01e-27	AT3G18380.2	0		sequence-specific DNA binding transcription factors;sequence-specific DNA binding
BnaA01g26800D	0.34105	5.89373	3.13034	0.0763427	AT3G18350.1	0		Plant protein of unknown function (DUF639)
BnaA01g26810D	0.411756	3.89925	2.90036	1.38022	AT3G18295.1	1e-55		Protein of unknown function (DUF1639)
BnaA01g26820D	0.307639	5.5008	2.13138	0.481748	AT3G18290.1	0	EMB2454, BTS	zinc finger protein-related
BnaA01g26840D	1.99e-17	3.37095	1.82504	4.12e-11	-	-	-	-
BnaA01g26850D	17.9034	35.119	11.2082	12.8607	AT3G18200.1	0		nodulin MtN21 /EamA-like transporter family protein
BnaA01g26860D	0.0997463	17.3666	4.41672	2.97e-18	AT3G18190.1	0		TCP-1/cpn60 chaperonin family protein
BnaA01g26870D	7.65369	8.22391	0	0.349154	-	-	-	-
BnaA01g26880D	1.23466	6.74859	0	6.17e-07	-	-	-	-
BnaA01g26890D	0	1.18751	1.67987	0	-	-	-	-
BnaA01g26920D	2.02133	6.69051	3.14891	0.929186	-	-	-	-
BnaA01g26930D	8.33e-17	7.99374	2.7352	4.05e-25	AT3G18170.1	6e-151		Glycosyltransferase family 61 protein
BnaA01g26950D	2.64663	10.9872	6.35544	3.25161	AT3G18160.3	0	PEX3-1	peroxin 3-1
BnaA01g26960D	1.64186	4.91553	2.09705	1.2427	AT3G45680.1	0		Major facilitator superfamily protein
BnaA01g26980D	0.27186	52.8289	25.0029	0.271029	AT3G18130.1	0	RACK1C_AT	receptor for activated C kinase 1C
BnaA01g27000D	0.109597	1.76038	0.384046	1.38e-17	AT3G18080.1	0	BGLU44	B-S glucosidase 44
BnaA01g27010D	0.0464282	19.4275	9.00804	1.39e-16	AT3G18070.1	0	BGLU43	beta glucosidase 43
BnaA01g27020D	1.00731	0	1.083	0	-	-	-	-
BnaA01g27080D	1.61e-06	0	2.01e-12	0.796174	-	-	-	-
BnaA01g27090D	0.880327	36.3114	19.4943	3.37e-18	AT3G18035.1	3e-129	HON4	winged-helix DNA-binding transcription factor family protein
BnaA01g27100D	1.71e-28	3.86159	1.98539	9.21e-20	AT3G18030.1	3e-166	ATHAL3A, HAL3A, HAL3, ATHAL3	HAL3-like protein A
BnaA01g27130D	1.06e-17	0.456113	2.71086	4.56e-25	AT3G17940.1	8e-164		Galactose mutarotase-like superfamily protein
BnaA01g27160D	4.02527	6.43616	6.07514	5.51548	AT3G17900.1	0		unknown protein; FUNCTIONS IN: molecular_function unknown; INVOLVED IN: biological_process unknown; LOCATED IN: cellular_component unknown; EXPRESSED IN: 23 plant structures; EXPRESSED DURING: 13 growth stages; Has 45 Blast hits to 44 proteins in 14 species: Archae - 0; Bacteria - 0; Metazoa - 2; Fungi - 2; Plants - 39; Viruses - 0; Other Eukaryotes - 2 (source: NCBI BLink).
BnaA01g27170D	8.11082	20.7291	13.1808	12.8924	AT3G17860.1	0	JAZ3, JAI3, TIFY6B	jasmonate-zim-domain protein 3
BnaA01g27190D	0.352379	1.44236	1.8122	0.740257	AT4G39830.1	0		Cupredoxin superfamily protein
BnaA01g27270D	0.417347	0.0892526	3.33229	1.34755	AT3G17180.1	0	scpl33	serine carboxypeptidase-like 33
BnaA01g27290D	1.07679	1.33895	1.14264	1.06633	AT3G17205.1	0	UPL6	ubiquitin protein ligase 6
BnaA01g27300D	166.572	118.953	205.465	191.484	AT3G17210.1	5e-107	ATHS1, HS1	heat stable protein 1
BnaA01g27320D	9.25586	10.4796	10.5272	11.737	AT3G17170.1	0	RFC3	Translation elongation factor EF1B/ribosomal protein S6 family protein
BnaA01g27350D	1.37782	1.8874	0.829971	3.10134	-	-	-	-
BnaA01g27360D	2.41225	1.87734	0.45274	1.12825	AT3G17120.1	5e-174		unknown protein; BEST Arabidopsis thaliana protein match is: unknown protein (TAIR:AT1G02380.1); Has 67 Blast hits to 67 proteins in 11 species: Archae - 0; Bacteria - 0; Metazoa - 0; Fungi - 0; Plants - 67; Viruses - 0; Other Eukaryotes - 0 (source: NCBI BLink).
BnaA01g27410D	6.5634	3.3066	5.9376	5.27	AT3G17100.1	4e-115		sequence-specific DNA binding transcription factors
BnaA01g27420D	24.9746	19.0749	28.9286	16.9343	AT3G17090.1	0		Protein phosphatase 2C family protein
BnaA01g27450D	1.74544	1.07792	1.54564	1.36208	AT3G17030.1	0		Nucleic acid-binding proteins superfamily
BnaA01g27460D	282.648	307.623	271.023	262.295	AT3G17020.1	8e-176		Adenine nucleotide alpha hydrolases-like superfamily protein
BnaA01g27470D	21.7857	13.8186	13.8132	18.7709	AT3G17000.1	0	UBC32	ubiquitin-conjugating enzyme 32
BnaA01g27510D	1.7773	6.48611	4.84833	1.44182	AT3G16900.1	0		Protein of unknown function (DUF567)
BnaA01g27520D	1.26751	2.28311	0.918097	2.40289	-	-	-	-
BnaA01g27530D	0.162836	1.66235	0.779359	0.628836	AT3G16870.1	6e-48	GATA17	GATA transcription factor 17
BnaA01g27540D	7.41044	6.45434	6.56095	10.5523	-	-	-	-
BnaA01g27550D	6.67532	2.84436	7.21165	4.29086	AT3G16840.1	0		P-loop containing nucleoside triphosphate hydrolases superfamily protein
BnaA01g27570D	22.8585	16.2669	8.3713	10.1885	AT3G16770.1	0	RAP2.3, ATEBP, ERF72, EBP	ethylene-responsive element binding protein
BnaA01g27580D	22.7902	30.2827	22.4948	21.5048	AT3G16760.1	0		Tetratricopeptide repeat (TPR)-like superfamily protein
BnaA01g27600D	0.121353	0.949541	3.03206	1.21149	AT3G16730.1	0		CONTAINS InterPro DOMAIN/s: Non-SMC condensin II complex, subunit H2-like (InterPro:IPR009378); Has 249 Blast hits to 211 proteins in 82 species: Archae - 0; Bacteria - 0; Metazoa - 145; Fungi - 8; Plants - 30; Viruses - 0; Other Eukaryotes - 66 (source: NCBI BLink).
BnaA01g27660D	12.6402	5.7582	17.0954	9.12652	AT3G16700.1	0		Fumarylacetoacetate (FAA) hydrolase family
BnaA01g27670D	2.87982	0.846153	20.9986	11.507	AT3G16690.1	0	SWEET16, AtSWEET16	Nodulin MtN3 family protein
BnaA01g27690D	2.84e-18	0.0429788	3.60084	0.00136271	AT3G16650.1	0		Transducin/WD40 repeat-like superfamily protein
BnaA01g27710D	655.776	506.05	949.471	762.587	AT3G16640.1	4e-169	TCTP	translationally controlled tumor protein
BnaA01g27720D	19.8883	18.0506	16.7367	20.0099	AT3G16630.1	0	ATKINESIN-13A, KINESIN-13A	P-loop containing nucleoside triphosphate hydrolases superfamily protein
BnaA01g27740D	0.253384	0.0324828	0.324675	0.720859	AT3G16610.1	0		pentatricopeptide (PPR) repeat-containing protein
BnaA01g27750D	0.480229	0.237584	0.549622	0.32515	-	-	-	-
BnaA01g27770D	21.3642	16.3243	23.8755	34.6957	AT3G16500.1	0	PAP1, IAA26	phytochrome-associated protein 1
BnaA01g27800D	55.4262	45.3112	47.0952	55.554	AT3G17810.1	0	PYD1	pyrimidine 1
BnaA01g27810D	1.09e-09	3.73403	8.89e-14	1.8e-25	AT3G17790.1	0	ATACP5, ATPAP17, PAP17	purple acid phosphatase 17
BnaA01g27820D	105.398	88.3572	84.3387	76.5393	AT3G17780.1	3e-144		FUNCTIONS IN: molecular_function unknown; INVOLVED IN: intracellular protein transport; LOCATED IN: endomembrane system, integral to membrane, endoplasmic reticulum; EXPRESSED IN: 23 plant structures; EXPRESSED DURING: 13 growth stages; CONTAINS InterPro DOMAIN/s: B-cell receptor-associated 31-like (InterPro:IPR008417); BEST Arabidopsis thaliana protein match is: B-cell receptor-associated 31-lik…
BnaA01g27850D	2.90379	2.66351	2.7058	3.14758	AT3G17700.1	0	CNBT1, CNGC20, ATCNGC20	cyclic nucleotide-binding transporter 1
BnaA01g27880D	9.94806	6.82378	9.07982	2.64356	AT3G17668.1	4e-104	ENA	DnaJ/Hsp40 cysteine-rich domain superfamily protein
BnaA01g27890D	0.682737	0.408377	2.06654	1.96699	AT3G17660.1	0	AGD15	ARF-GAP domain 15
BnaA01g27900D	4.01682	3.48536	3.55299	5.80387	AT3G17650.1	0	YSL5, PDE321	YELLOW STRIPE like 5
BnaA01g27930D	4.97061	3.08891	2.98838	3.59129	AT3G17611.1	0	ATRBL14, RBL14	RHOMBOID-like protein 14
BnaA01g27940D	13.4322	35.2234	13.2733	9.44022	AT3G17609.2	3e-140	HYH	HY5-homolog
BnaA01g27970D	6.27e-05	0.879409	0.914431	0.380275	AT3G17580.1	6e-55		unknown protein; BEST Arabidopsis thaliana protein match is: unknown protein (TAIR:AT1G48330.1); Has 40 Blast hits to 40 proteins in 11 species: Archae - 0; Bacteria - 0; Metazoa - 0; Fungi - 0; Plants - 40; Viruses - 0; Other Eukaryotes - 0 (source: NCBI BLink).
BnaA01g27990D	21.9158	13.3655	21.9447	18.6822	-	-	-	-
BnaA01g28050D	1.05736	1.70854	11.6239	5.28255	AT3G16440.1	3e-86	ATMLP-300B, MEE36, MLP-300B	myrosinase-binding protein-like protein-300B
BnaA01g28080D	169.859	205.925	355.177	349.802	AT3G16400.1	0	ATMLP-470, NSP1, ATNSP1	nitrile specifier protein 1
BnaA01g28120D	190.653	0.0104399	137.32	236.839	AT3G16240.1	0	DELTA-TIP, TIP2;1, DELTA-TIP1, AQP1, ATTIP2;1	delta tonoplast integral protein
BnaA01g28130D	3.11399	1.83523	3.52628	1.47541	-	-	-	-
BnaA01g28140D	5.81768	6.92452	6.96614	7.44337	AT3G16200.1	0		unknown protein; Has 97 Blast hits to 97 proteins in 15 species: Archae - 0; Bacteria - 8; Metazoa - 0; Fungi - 0; Plants - 36; Viruses - 0; Other Eukaryotes - 53 (source: NCBI BLink).
BnaA01g28150D	1.37e-06	2.67e-16	0.00751657	0.761236	AT3G16180.1	0		Major facilitator superfamily protein
BnaA01g28160D	0	1.93e-19	0.451127	0.549767	-	-	-	-
BnaA01g28170D	0.631163	0.165829	2.68416	1.39942	AT3G16170.1	0		AMP-dependent synthetase and ligase family protein
BnaA01g28190D	1.46163	3.35069	1.96669	1.2769	AT3G16150.1	0		N-terminal nucleophile aminohydrolases (Ntn hydrolases) superfamily protein
BnaA01g28200D	12.6467	4.09825	16.5597	33.6209	AT3G16140.1	7e-166	PSAH-1	photosystem I subunit H-1
BnaA01g28220D	11.0681	9.78002	9.00156	6.43072	AT3G16090.1	0		RING/U-box superfamily protein
BnaA01g28250D	25.8591	13.3433	30.8814	25.8944	AT3G16060.1	0		ATP binding microtubule motor family protein
BnaA01g28260D	8.22681	7.50865	7.64095	6.62463	AT3G16050.1	0	A37, ATPDX1.2, PDX1.2	pyridoxine biosynthesis 1.2
BnaA01g28270D	5.89122	1.15778	31.3429	15.7209	-	-	-	-
BnaA01g28280D	1.16366	0.442158	1.36363	0.122449	AT3G16030.1	0	CES101	lectin protein kinase family protein
BnaA01g28290D	2.29e-32	0.522187	2.71e-38	1.39e-38	AT4G10740.1	9e-07		F-box and associated interaction domains-containing protein
BnaA01g28310D	1.81129	3.2044	2.14196	2.56142	AT3G15990.1	0	SULTR3;4	sulfate transporter 3;4
BnaA01g28330D	38.5109	43.045	28.4605	32.5502	AT3G15980.5	0		Coatomer, beta' subunit
BnaA01g28340D	99.9516	156.055	152.52	170.409	AT3G15950.1	0	NAI2	DNA topoisomerase-related
BnaA01g28350D	4.62731	6.7328	3.96486	9.04573	-	-	-	-
BnaA01g28360D	1.34713	0.528446	0.668986	1.01813	AT3G15930.1	0		Pentatricopeptide repeat (PPR) superfamily protein
BnaA01g28370D	11.4588	13.5704	6.06648	11.0328	AT3G15920.1	0		Phox (PX) domain-containing protein
BnaA01g28380D	18.4902	26.792	11.4181	11.2719	AT3G15920.1	2e-146		Phox (PX) domain-containing protein
BnaA01g28390D	7.96798	13.8795	3.85064	6.74643	-	-	-	-
BnaA01g28400D	1.9857	6.98468	3.39012	1.48422	AT3G15890.1	0		Protein kinase superfamily protein
BnaA01g28410D	6.80228	9.6125	8.32001	8.40088	AT3G15880.2	0	WSIP2, TPR4	WUS-interacting protein 2
BnaA01g28490D	1.35441	1.63591	2.51661	2.8391	AT3G15800.1	0		Glycosyl hydrolase superfamily protein
BnaA01g28500D	4.67556	7.50546	5.52219	6.65189	-	-	-	-
BnaA01g28510D	4.06724	2.24933	4.56223	9.91165	AT3G15780.1	4e-78		unknown protein; BEST Arabidopsis thaliana protein match is: unknown protein (TAIR:AT1G52550.1); Has 20 Blast hits to 20 proteins in 5 species: Archae - 0; Bacteria - 0; Metazoa - 0; Fungi - 0; Plants - 20; Viruses - 0; Other Eukaryotes - 0 (source: NCBI BLink).
BnaA01g28520D	0.204329	0.706103	0.244195	0.196108	AT3G15760.1	1e-93		unknown protein; FUNCTIONS IN: molecular_function unknown; INVOLVED IN: biological_process unknown; LOCATED IN: endomembrane system; EXPRESSED IN: 22 plant structures; EXPRESSED DURING: 10 growth stages; BEST Arabidopsis thaliana protein match is: unknown protein (TAIR:AT1G52565.1); Has 42 Blast hits to 42 proteins in 10 species: Archae - 0; Bacteria - 0; Metazoa - 0; Fungi - 0; Plants - 42; Viru…
BnaA01g28530D	146.165	127.563	109.025	128.512	AT3G15730.1	0	PLDALPHA1, PLD	phospholipase D alpha 1
BnaA01g28540D	62.2246	59.952	42.1981	48.8939	AT3G15730.1	0	PLDALPHA1, PLD	phospholipase D alpha 1
BnaA01g28550D	21.998	33.0405	25.91	36.1151	AT3G15710.1	0		Peptidase S24/S26A/S26B/S26C family protein
BnaA01g28560D	3.42046	8.24359	2.9611	4.81358	AT3G15700.1	0		P-loop containing nucleoside triphosphate hydrolases superfamily protein
BnaA01g28570D	0	1.22444	0	1.28e-81	-	-	-	-
BnaA01g28580D	36.9267	16.083	23.49	28.6196	AT3G15690.2	0		Single hybrid motif superfamily protein
BnaA01g28590D	1.04845	2.58132	2.9351	4.34376	AT3G15680.1	2e-172		Ran BP2/NZF zinc finger-like superfamily protein
BnaA01g28600D	2.66e-13	0.78358	1.48e-11	1.79e-54	AT3G15670.1	1e-179		Late embryogenesis abundant protein (LEA) family protein
BnaA01g28610D	37.9045	25.1721	24.1621	17.4452	-	-	-	-
BnaA01g28620D	1.36744	4.04654	2.37773	2.47932	AT3G15650.2	0		alpha/beta-Hydrolases superfamily protein
BnaA01g28630D	0.771411	7.18782	1.05911	0.550975	AT3G15620.1	0	UVR3	DNA photolyase family protein
BnaA01g28640D	2.46185	2.16511	4.86824	6.99453	AT3G15550.1	0		unknown protein; Has 25732 Blast hits to 16979 proteins in 961 species: Archae - 144; Bacteria - 1801; Metazoa - 12681; Fungi - 1868; Plants - 912; Viruses - 94; Other Eukaryotes - 8232 (source: NCBI BLink).
BnaA01g28650D	9.44347	3.51286	6.16618	7.90928	AT1G28030.1	0		2-oxoglutarate (2OG) and Fe(II)-dependent oxygenase superfamily protein
BnaA01g28660D	13.0778	1.87172	10.3599	17.0126	AT1G28030.1	0		2-oxoglutarate (2OG) and Fe(II)-dependent oxygenase superfamily protein
BnaA01g28670D	3.52543	4.00029	3.53435	3.95909	AT3G15540.1	0	IAA19, MSG2	indole-3-acetic acid inducible 19
BnaA01g28680D	6.59907	1.16969	6.0895	1.24715	-	-	-	-
BnaA01g28690D	9.65628	6.50714	14.3575	6.1813	AT3G15530.1	0		S-adenosyl-L-methionine-dependent methyltransferases superfamily protein
BnaA01g28700D	0.169766	0.000104542	1.1473	0.16157	AT3G15520.1	1e-24		Cyclophilin-like peptidyl-prolyl cis-trans isomerase family protein
BnaA01g28710D	3.5107	2.74282	5.03338	2.05355	AT1G52880.1	4e-102	NAM, ANAC018, ATNAM, NARS2	NAC (No Apical Meristem) domain transcriptional regulator superfamily protein
BnaA01g28760D	8.44745	13.6245	5.68635	3.55818	-	-	-	-
BnaA01g28790D	6.38452	2.94285	3.33488	3.08101	AT3G15350.1	0		Core-2/I-branching beta-1,6-N-acetylglucosaminyltransferase family protein
BnaA01g28800D	3.36488	8.51609	1.67481	3.22282	AT3G15354.1	0	SPA3	SPA1-related 3
BnaA01g28810D	26.5519	31.3335	19.0485	20.9497	AT3G16530.1	0		Legume lectin family protein
BnaA01g28820D	2.85806	2.74746	2.25041	6.21042	AT3G15351.1	4e-124		unknown protein; Has 50 Blast hits to 50 proteins in 16 species: Archae - 0; Bacteria - 0; Metazoa - 7; Fungi - 0; Plants - 43; Viruses - 0; Other Eukaryotes - 0 (source: NCBI BLink).
BnaA01g28830D	0.109268	0.783348	13.7737	3.93811	-	-	-	-
BnaA01g28840D	14.6423	41.8557	28.8138	1.47e-12	-	-	-	-
BnaA01g28850D	5.49179	4.72496	3.19066	3.99204	AT3G15355.1	0	UBC25, PFU1	ubiquitin-conjugating enzyme 25
BnaA01g28880D	1.27578	0.107816	1.18104	0.226657	AT3G15390.1	0	SDE5	silencing defective 5
BnaA01g28890D	1.31593	2.74682	2.32621	2.06292	AT3G15430.1	0		Regulator of chromosome condensation (RCC1) family protein
BnaA01g28900D	14.2606	11.8896	158.91	63.4229	-	-	-	-
BnaA01g28910D	6.70795	2.64172	2.88306	3.04717	AT3G15460.1	0		Ribosomal RNA processing Brix domain protein
BnaA01g28970D	4.33298	9.85493	3.94779	4.02359	AT3G15210.1	5e-114	ATERF-4, ERF4, RAP2.5, ATERF4	ethylene responsive element binding factor 4
BnaA01g28980D	2.1531	4.75779	7.67598	2.32992	AT3G15190.1	3e-166		chloroplast 30S ribosomal protein S20, putative
BnaA01g29000D	2.63436	5.94336	5.38521	3.45179	AT3G15115.1	0		unknown protein; BEST Arabidopsis thaliana protein match is: unknown protein (TAIR:AT1G53180.1); Has 47 Blast hits to 47 proteins in 15 species: Archae - 0; Bacteria - 0; Metazoa - 13; Fungi - 0; Plants - 30; Viruses - 0; Other Eukaryotes - 4 (source: NCBI BLink).
BnaA01g29010D	0.077129	0.661255	1.35e-38	0.0734765	-	-	-	-
BnaA01g29020D	10.3065	14.0059	11.0935	6.91095	-	-	-	-
BnaA01g29030D	2.93507	0.33375	2.14552	2.58194	AT3G15050.1	0	IQD10	IQ-domain 10
BnaA01g29040D	7.66646	17.7712	12.5047	15.9881	AT3G15040.1	6e-84		Protein of unknown function, DUF584
BnaA01g29050D	6.55232	4.54658	3.07573	3.54698	AT3G15030.1	8e-70	TCP4, MEE35	TCP family transcription factor 4
BnaA01g29060D	0.593359	0.199229	2.42891	0.223623	AT3G15000.1	4e-162		cobalt ion binding
BnaA01g29130D	19.2007	25.2064	28.8793	29.8149	-	-	-	-
BnaA01g29140D	75.9521	80.5023	66.3383	53.2392	AT3G14840.2	0		Leucine-rich repeat transmembrane protein kinase
BnaA01g29170D	9.26689	8.50736	7.92011	7.62032	AT3G14800.2	0		transposable element gene
BnaA01g29180D	5.72922	5.59324	3.01089	4.81767	AT3G14790.1	0	RHM3, ATRHM3	rhamnose biosynthesis 3
BnaA01g29190D	4.13201	14.3001	8.23134	6.81775	AT3G14770.1	0	SWEET2, AtSWEET2	Nodulin MtN3 family protein
BnaA01g29220D	0.703248	0.277864	0.420826	0.653634	AT3G14730.1	0		Pentatricopeptide repeat (PPR) superfamily protein
BnaA01g29230D	26.7494	27.9426	34.2483	34.8837	AT3G14720.1	0	ATMPK19, MPK19	MAP kinase 19
BnaA01g29240D	1.41334	0.165037	3.06e-16	0.299353	AT3G14660.1	0	CYP72A13	cytochrome P450, family 72, subfamily A, polypeptide 13
BnaA01g29260D	28.6724	21.7325	45.6494	29.5271	AT3G14660.1	0	CYP72A13	cytochrome P450, family 72, subfamily A, polypeptide 13
BnaA01g29270D	70.9464	97.3607	74.7045	85.1103	AT3G14610.1	0	CYP72A7	cytochrome P450, family 72, subfamily A, polypeptide 7
BnaA01g29280D	20.644	11.5676	11.9871	24.2215	-	-	-	-
BnaA01g29290D	3.34146	4.6656	4.74721	5.1287	AT3G14590.2	0	NTMC2TYPE6.2, NTMC2T6.2	Calcium-dependent lipid-binding (CaLB domain) family protein
BnaA01g29300D	5.29338	8.4974	12.718	25.1789	AT3G14560.1	1e-123		unknown protein; Has 6 Blast hits to 6 proteins in 3 species: Archae - 0; Bacteria - 0; Metazoa - 0; Fungi - 0; Plants - 6; Viruses - 0; Other Eukaryotes - 0 (source: NCBI BLink).
BnaA01g29320D	0.0832211	2.03e-55	0.673006	0	AT3G29410.1	0		Terpenoid cyclases/Protein prenyltransferases superfamily protein
BnaA01g29400D	2.65644	5.95577	5.6241	7.27764	AT3G14430.1	2e-74		unknown protein; FUNCTIONS IN: molecular_function unknown; INVOLVED IN: response to oxidative stress; LOCATED IN: mitochondrion; EXPRESSED IN: 23 plant structures; EXPRESSED DURING: 13 growth stages; Has 16 Blast hits to 16 proteins in 7 species: Archae - 0; Bacteria - 0; Metazoa - 0; Fungi - 0; Plants - 16; Viruses - 0; Other Eukaryotes - 0 (source: NCBI BLink).
BnaA01g29410D	6.27e-07	0.53401	2.19162	0.0891036	AT3G14420.1	0		Aldolase-type TIM barrel family protein
BnaA01g29420D	5.40176	15.0305	8.86565	6.56489	AT3G14415.2	0		Aldolase-type TIM barrel family protein
BnaA01g29430D	17.7654	12.685	10.852	18.4958	AT3G14410.1	0		Nucleotide/sugar transporter family protein
BnaA01g29440D	13.3786	44.7221	24.403	9.17009	AT1G28030.1	0		2-oxoglutarate (2OG) and Fe(II)-dependent oxygenase superfamily protein
BnaA01g29450D	4.91392	10.403	2.56612	2.4667	AT3G09010.1	0		Protein kinase superfamily protein
BnaA01g29460D	11.2902	10.1521	11.1651	11.6927	AT3G14350.1	0	SRF7	STRUBBELIG-receptor family 7
BnaA01g29470D	27.8214	26.9955	62.1656	33.4304	AT3G14310.1	0	ATPME3, PME3	pectin methylesterase 3
BnaA01g29490D	67.6475	127.335	46.7494	45.5129	AT3G14230.1	0	RAP2.2	related to AP2 2
BnaA01g29500D	24.294	41.5823	19.2837	12.3427	AT3G14220.1	0		GDSL-like Lipase/Acylhydrolase superfamily protein
BnaA01g29510D	3.9615	8.40962	3.69739	3.98422	AT3G14205.1	0		Phosphoinositide phosphatase family protein
BnaA01g29520D	14.0318	1.27602	17.7896	15.9978	AT3G14200.1	4e-160		Chaperone DnaJ-domain superfamily protein
BnaA01g29530D	1.05377	0.732269	4.92187	1.34918	AT3G14190.1	2e-23		unknown protein; BEST Arabidopsis thaliana protein match is: unknown protein (TAIR:AT5G12360.1); Has 18 Blast hits to 18 proteins in 5 species: Archae - 0; Bacteria - 0; Metazoa - 0; Fungi - 0; Plants - 18; Viruses - 0; Other Eukaryotes - 0 (source: NCBI BLink).
BnaA01g29540D	4.70859	10.6648	18.5607	11.7429	AT1G54070.1	1e-13		Dormancy/auxin associated family protein
BnaA01g29550D	1.67789	1.74493	1.10166	0.624939	-	-	-	-
BnaA01g29560D	3.84071	18.6368	1.17942	2.27904	AT3G14130.1	0		Aldolase-type TIM barrel family protein
BnaA01g29570D	4.19646	5.24659	6.50761	4.58173	-	-	-	-
BnaA01g29580D	0.344217	0.691162	1.96776	1.26405	AT3G14130.1	0		Aldolase-type TIM barrel family protein
BnaA01g29590D	3.68332	2.69461	2.60842	3.19724	AT3G14120.1	0		FUNCTIONS IN: molecular_function unknown; INVOLVED IN: transport; LOCATED IN: nuclear pore; EXPRESSED IN: 23 plant structures; EXPRESSED DURING: 13 growth stages; CONTAINS InterPro DOMAIN/s: Nuclear pore protein 84/107 (InterPro:IPR007252); Has 5399 Blast hits to 5001 proteins in 612 species: Archae - 19; Bacteria - 730; Metazoa - 2186; Fungi - 823; Plants - 382; Viruses - 37; Other Eukaryotes - …
BnaA01g29600D	1.7244	6.59e-16	1.37312	1.31317	AT3G14080.1	1e-152		Small nuclear ribonucleoprotein family protein
[truncated: 60,566 more rows]
