# Supplementary material for: Comparative Transcriptome Analysis of Primary Roots of Brassica napus Seedlings with Extremely Different Primary Root Lengths Using RNA Sequencing
Source: Front Plant Sci. 2016 Aug 19;7:1238. doi: 10.3389/fpls.2016.01238 (PMC4990598; doi:10.3389/fpls.2016.01238)
Supplement: Table S4 — Identified 5102 putative transcription factors (TFs) belonging to 59 TF families. [file Table4.xls]

## Sheet: Table6
Supplementary Table S4: Identified 5,102 putative transcription factor (TF) belonging to 59 TF families. The TF family name, Gene ID, and annotated information of its homologs in Arabidopsis thaliana are presented in the table.
TF family	Gene ID	homologs in Ath	Blast_evalue	Symbol	Short description
AP2	BnaA01g00290D	AT4G37750.1	0	ANT, DRG, CKC, CKC1	Integrase-type DNA-binding superfamily protein
AP2	BnaA01g34730D	AT4G36920.1	0	AP2, FLO2, FL1	Integrase-type DNA-binding superfamily protein
AP2	BnaA01g36720D	AT3G20840.1	0	PLT1	Integrase-type DNA-binding superfamily protein
AP2	BnaA02g00560D	AT5G10510.3	0	AIL6	AINTEGUMENTA-like 6
AP2	BnaA02g03590D	AT5G17430.1	0	BBM	Integrase-type DNA-binding superfamily protein
AP2	BnaA02g06490D	AT5G60120.2	6e-171	TOE2	target of early activation tagged (EAT) 2
AP2	BnaA02g08130D	AT5G57390.1	0	AIL5, CHO1, EMK	AINTEGUMENTA-like 5
AP2	BnaA02g16050D	AT1G72570.1	0		Integrase-type DNA-binding superfamily protein
AP2	BnaA03g02990D	AT5G10510.3	0	AIL6	AINTEGUMENTA-like 6
AP2	BnaA03g19580D	AT2G41710.3	0		Integrase-type DNA-binding superfamily protein
AP2	BnaA03g22100D	AT2G28550.3	0	RAP2.7	related to AP2.7
AP2	BnaA03g53830D	AT4G36920.1	0	AP2, FLO2, FL1	Integrase-type DNA-binding superfamily protein
AP2	BnaA05g02350D	AT2G41710.3	0		Integrase-type DNA-binding superfamily protein
AP2	BnaA05g15470D	AT1G51190.1	0	PLT2	Integrase-type DNA-binding superfamily protein
AP2	BnaA05g20050D	AT3G20840.1	0	PLT1	Integrase-type DNA-binding superfamily protein
AP2	BnaA06g10760D	AT1G16060.1	0	ADAP	ARIA-interacting double AP2 domain protein
AP2	BnaA06g24400D	AT5G65510.1	0	AIL7	AINTEGUMENTA-like 7
AP2	BnaA07g12050D	AT5G67180.1	0	TOE3	target of early activation tagged (EAT) 3
AP2	BnaA07g13990D	AT2G28550.3	0	RAP2.7	related to AP2.7
AP2	BnaA07g16350D	AT3G54320.1	0	WRI1, WRI, ASML1, ATWRI1	Integrase-type DNA-binding superfamily protein
AP2	BnaA07g35130D	AT1G79700.2	0		Integrase-type DNA-binding superfamily protein
AP2	BnaA08g15790D	AT4G37750.1	0	ANT, DRG, CKC, CKC1	Integrase-type DNA-binding superfamily protein
AP2	BnaA09g34250D	AT3G54320.1	0	WRI1, WRI, ASML1, ATWRI1	Integrase-type DNA-binding superfamily protein
AP2	BnaA09g54740D	AT3G54990.1	0	SMZ	Integrase-type DNA-binding superfamily protein
AP2	BnaA10g12950D	AT5G60120.2	0	TOE2	target of early activation tagged (EAT) 2
AP2	BnaA10g17290D	AT5G17430.1	0	BBM	Integrase-type DNA-binding superfamily protein
AP2	BnaA10g21750D	AT5G10510.3	0	AIL6	AINTEGUMENTA-like 6
AP2	BnaA10g29740D	AT5G17430.1	0	BBM	Integrase-type DNA-binding superfamily protein
AP2	BnaAnng40110D	AT1G51190.1	0	PLT2	Integrase-type DNA-binding superfamily protein
AP2	BnaC01g01290D	AT4G37750.1	0	ANT, DRG, CKC, CKC1	Integrase-type DNA-binding superfamily protein
AP2	BnaC01g01710D	AT4G36920.1	0	AP2, FLO2, FL1	Integrase-type DNA-binding superfamily protein
AP2	BnaC02g00280D	AT5G10510.3	0	AIL6	AINTEGUMENTA-like 6
AP2	BnaC02g11520D	AT5G57390.1	0	AIL5, CHO1, EMK	AINTEGUMENTA-like 5
AP2	BnaC02g21480D	AT1G72570.1	0		Integrase-type DNA-binding superfamily protein
AP2	BnaC02g44180D	AT5G17430.1	0	BBM	Integrase-type DNA-binding superfamily protein
AP2	BnaC03g23470D	AT2G41710.3	0		Integrase-type DNA-binding superfamily protein
AP2	BnaC03g26480D	AT2G28550.3	2e-141	RAP2.7	related to AP2.7
AP2	BnaC03g31040D	AT1G72570.1	0		Integrase-type DNA-binding superfamily protein
AP2	BnaC03g48820D	AT5G65510.1	0	AIL7	AINTEGUMENTA-like 7
AP2	BnaC03g61270D	AT4G37750.1	0	ANT, DRG, CKC, CKC1	Integrase-type DNA-binding superfamily protein
AP2	BnaC04g02040D	AT2G41710.3	0		Integrase-type DNA-binding superfamily protein
AP2	BnaC04g15640D	AT2G28550.3	0	RAP2.7	related to AP2.7
AP2	BnaC04g29930D	AT2G41710.3	9e-19		Integrase-type DNA-binding superfamily protein
AP2	BnaC05g12270D	AT1G16060.1	0	ADAP	ARIA-interacting double AP2 domain protein
AP2	BnaC05g27100D	AT1G51190.1	0	PLT2	Integrase-type DNA-binding superfamily protein
AP2	BnaC05g31430D	AT3G20840.1	0	PLT1	Integrase-type DNA-binding superfamily protein
AP2	BnaC06g15140D	AT3G54320.1	1e-66	WRI1, WRI, ASML1, ATWRI1	Integrase-type DNA-binding superfamily protein
AP2	BnaC06g15540D	AT3G54990.1	0	SMZ	Integrase-type DNA-binding superfamily protein
AP2	BnaC06g40040D	AT1G79700.2	0		Integrase-type DNA-binding superfamily protein
AP2	BnaC06g40770D	AT1G51190.1	0	PLT2	Integrase-type DNA-binding superfamily protein
AP2	BnaC07g16190D	AT5G67180.1	0	TOE3	target of early activation tagged (EAT) 3
AP2	BnaC07g38340D	AT2G41710.3	6e-21		Integrase-type DNA-binding superfamily protein
AP2	BnaC07g46770D	AT4G37750.1	0	ANT, DRG, CKC, CKC1	Integrase-type DNA-binding superfamily protein
AP2	BnaC08g25150D	AT3G54320.1	0	WRI1, WRI, ASML1, ATWRI1	Integrase-type DNA-binding superfamily protein
AP2	BnaC08g25840D	AT3G54990.1	0	SMZ	Integrase-type DNA-binding superfamily protein
AP2	BnaC08g30770D	AT2G41710.3	3e-22		Integrase-type DNA-binding superfamily protein
AP2	BnaC09g13430D	AT2G28550.3	6e-61	RAP2.7	related to AP2.7
AP2	BnaC09g35430D	AT5G60120.2	0	TOE2	target of early activation tagged (EAT) 2
AP2	BnaC09g40490D	AT5G17430.1	0	BBM	Integrase-type DNA-binding superfamily protein
AP2	BnaC09g40510D	AT5G17430.1	0	BBM	Integrase-type DNA-binding superfamily protein
AP2	BnaC09g46030D	AT5G10510.3	0	AIL6	AINTEGUMENTA-like 6
AP2	BnaC09g46040D	AT5G10510.3	3e-78	AIL6	AINTEGUMENTA-like 6
AP2	BnaCnng39690D	AT4G36920.1	0	AP2, FLO2, FL1	Integrase-type DNA-binding superfamily protein
AP2	BnaCnng60480D	AT3G20840.1	0	PLT1	Integrase-type DNA-binding superfamily protein
AP2	BnaCnng71740D	AT4G36920.1	0	AP2, FLO2, FL1	Integrase-type DNA-binding superfamily protein
AP2	BnaCnng72090D	AT4G37750.1	0	ANT, DRG, CKC, CKC1	Integrase-type DNA-binding superfamily protein
AP2	BnaCnng73930D	AT5G10510.3	5e-109	AIL6	AINTEGUMENTA-like 6
ARF	BnaA01g06910D	AT4G30080.1	0	ARF16	auxin response factor 16
ARF	BnaA01g13580D	AT4G23980.1	0	ARF9	auxin response factor 9
ARF	BnaA01g35830D	AT1G59750.1	0	ARF1	auxin response factor 1
ARF	BnaA02g05070D	AT5G20730.1	0	NPH4, MSG1, IAA21, ARF7, TIR5, BIP	Transcriptional factor B3 family protein / auxin-responsive factor AUX/IAA-related
ARF	BnaA02g06260D	AT5G60450.1	2e-92	ARF4	auxin response factor 4
ARF	BnaA02g06280D	AT5G60450.1	2e-84	ARF4	auxin response factor 4
ARF	BnaA03g46370D	AT4G23980.1	0	ARF9	auxin response factor 9
ARF	BnaA03g49980D	AT4G30080.1	0	ARF16	auxin response factor 16
ARF	BnaA04g07950D	AT5G37020.1	0	ARF8, ATARF8	auxin response factor 8
ARF	BnaA04g19890D	AT2G33860.1	0	ETT, ARF3	Transcriptional factor B3 family protein / auxin-responsive factor AUX/IAA-related
ARF	BnaA05g01310D	AT2G46530.3	0	ARF11	auxin response factor 11
ARF	BnaA05g09790D	AT2G33860.1	0	ETT, ARF3	Transcriptional factor B3 family protein / auxin-responsive factor AUX/IAA-related
ARF	BnaA05g14370D	AT1G30330.2	2e-06	ARF6	auxin response factor 6
ARF	BnaA06g13320D	AT1G19220.1	0	ARF19, IAA22, ARF11	auxin response factor 19
ARF	BnaA06g14040D	AT1G19850.1	0	MP, ARF5, IAA24	Transcriptional factor B3 family protein / auxin-responsive factor AUX/IAA-related
ARF	BnaA06g14090D	AT1G30330.2	1e-06	ARF6	auxin response factor 6
ARF	BnaA06g21460D	AT5G62000.1	0	ARF2, ARF1-BP, HSS, ORE14	auxin response factor 2
ARF	BnaA07g11660D	AT1G19850.1	0	MP, ARF5, IAA24	Transcriptional factor B3 family protein / auxin-responsive factor AUX/IAA-related
ARF	BnaA07g13830D	AT2G28350.1	0	ARF10	auxin response factor 10
ARF	BnaA07g20790D	AT1G77850.1	1e-173	ARF17	auxin response factor 17
ARF	BnaA07g25390D	AT5G37020.1	0	ARF8, ATARF8	auxin response factor 8
ARF	BnaA08g17390D	AT1G30330.2	0	ARF6	auxin response factor 6
ARF	BnaA08g22150D	AT1G19220.1	0	ARF19, IAA22, ARF11	auxin response factor 19
ARF	BnaA08g31250D	AT1G19850.1	0	MP, ARF5, IAA24	Transcriptional factor B3 family protein / auxin-responsive factor AUX/IAA-related
ARF	BnaA09g05840D	AT5G62000.1	0	ARF2, ARF1-BP, HSS, ORE14	auxin response factor 2
ARF	BnaA09g26170D	AT1G30330.2	0	ARF6	auxin response factor 6
ARF	BnaA09g44280D	AT1G19220.1	5e-77	ARF19, IAA22, ARF11	auxin response factor 19
ARF	BnaA10g13260D	AT5G60450.1	0	ARF4	auxin response factor 4
ARF	BnaA10g14760D	AT5G20730.1	0	NPH4, MSG1, IAA21, ARF7, TIR5, BIP	Transcriptional factor B3 family protein / auxin-responsive factor AUX/IAA-related
ARF	BnaAnng09990D	AT1G34170.3	6e-18	ARF13	AUXIN RESPONSE FACTOR 13
ARF	BnaAnng13910D	AT1G34170.3	6e-18	ARF13	AUXIN RESPONSE FACTOR 13
ARF	BnaC01g08330D	AT4G30080.1	0	ARF16	auxin response factor 16
ARF	BnaC01g15800D	AT4G23980.1	0	ARF9	auxin response factor 9
ARF	BnaC01g28340D	AT1G59750.1	0	ARF1	auxin response factor 1
ARF	BnaC03g02780D	AT1G19220.1	1e-66	ARF19, IAA22, ARF11	auxin response factor 19
ARF	BnaC03g25860D	AT2G46530.3	0	ARF11	auxin response factor 11
ARF	BnaC03g52090D	AT5G62000.1	0	ARF2, ARF1-BP, HSS, ORE14	auxin response factor 2
ARF	BnaC03g59640D	AT1G30330.2	0	ARF6	auxin response factor 6
ARF	BnaC04g15900D	AT2G28350.1	0	ARF10	auxin response factor 10
ARF	BnaC04g18710D	AT1G59750.1	0	ARF1	auxin response factor 1
ARF	BnaC04g53900D	AT1G34170.3	3e-16	ARF13	AUXIN RESPONSE FACTOR 13
ARF	BnaC05g14880D	AT1G19220.1	0	ARF19, IAA22, ARF11	auxin response factor 19
ARF	BnaC05g15390D	AT1G19850.1	0	MP, ARF5, IAA24	Transcriptional factor B3 family protein / auxin-responsive factor AUX/IAA-related
ARF	BnaC05g23210D	AT1G30330.2	0	ARF6	auxin response factor 6
ARF	BnaC06g20640D	AT1G77850.1	1e-168	ARF17	auxin response factor 17
ARF	BnaC06g27170D	AT5G37020.1	0	ARF8, ATARF8	auxin response factor 8
ARF	BnaC07g17570D	AT1G34170.3	1e-13	ARF13	AUXIN RESPONSE FACTOR 13
ARF	BnaC07g38640D	AT4G23980.1	0	ARF9	auxin response factor 9
ARF	BnaC07g42330D	AT4G30080.1	0	ARF16	auxin response factor 16
ARF	BnaC07g48490D	AT1G19850.1	0	MP, ARF5, IAA24	Transcriptional factor B3 family protein / auxin-responsive factor AUX/IAA-related
ARF	BnaC08g18670D	AT1G19220.1	0	ARF19, IAA22, ARF11	auxin response factor 19
ARF	BnaC08g19040D	AT1G19850.1	0	MP, ARF5, IAA24	Transcriptional factor B3 family protein / auxin-responsive factor AUX/IAA-related
ARF	BnaC08g36820D	AT1G19220.1	2e-122	ARF19, IAA22, ARF11	auxin response factor 19
ARF	BnaC09g05450D	AT5G62000.1	0	ARF2, ARF1-BP, HSS, ORE14	auxin response factor 2
ARF	BnaC09g23080D	AT1G34170.3	7e-08	ARF13	AUXIN RESPONSE FACTOR 13
ARF	BnaC09g23520D	AT1G34170.3	7e-18	ARF13	AUXIN RESPONSE FACTOR 13
ARF	BnaC09g35740D	AT5G60450.1	0	ARF4	auxin response factor 4
ARF	BnaC09g37130D	AT5G20730.1	0	NPH4, MSG1, IAA21, ARF7, TIR5, BIP	Transcriptional factor B3 family protein / auxin-responsive factor AUX/IAA-related
ARF	BnaC09g51490D	AT1G34170.3	1e-19	ARF13	AUXIN RESPONSE FACTOR 13
ARF	BnaCnng05140D	AT2G33860.1	0	ETT, ARF3	Transcriptional factor B3 family protein / auxin-responsive factor AUX/IAA-related
ARF	BnaCnng25410D	AT5G37020.1	0	ARF8, ATARF8	auxin response factor 8
ARF	BnaCnng54100D	AT5G62000.1	0	ARF2, ARF1-BP, HSS, ORE14	auxin response factor 2
ARR-B	BnaA01g08890D	AT4G18020.1	0	APRR2, PRR2	CheY-like two-component responsive regulator family protein
ARR-B	BnaA02g07870D	AT5G58080.1	0	ARR18, RR18	response regulator 18
ARR-B	BnaA03g01960D	AT5G07210.1	0	ARR21, RR21	response regulator 21
ARR-B	BnaA03g34300D	AT3G16857.2	8e-96	ARR1, RR1	response regulator 1
ARR-B	BnaA03g34320D	AT3G16857.2	4e-144	ARR1, RR1	response regulator 1
ARR-B	BnaA03g42350D	AT4G16110.1	0	ARR2, RR2	response regulator 2
ARR-B	BnaA03g43540D	AT4G18020.1	0	APRR2, PRR2	CheY-like two-component responsive regulator family protein
ARR-B	BnaA03g51830D	AT4G31920.1	0	ARR10, RR10	response regulator 10
ARR-B	BnaA04g14760D	AT2G25180.1	0	ARR12, RR12	response regulator 12
ARR-B	BnaA05g23050D	AT3G16857.2	0	ARR1, RR1	response regulator 1
ARR-B	BnaA07g24890D	AT1G67710.1	0	ARR11	response regulator 11
ARR-B	BnaA07g26610D	AT1G67710.1	0	ARR11	response regulator 11
ARR-B	BnaA10g23650D	AT5G07210.1	0	ARR21, RR21	response regulator 21
ARR-B	BnaAnng25110D	AT5G07210.1	0	ARR21, RR21	response regulator 21
ARR-B	BnaC01g06500D	AT4G31920.1	0	ARR10, RR10	response regulator 10
ARR-B	BnaC01g10560D	AT4G18020.1	0	APRR2, PRR2	CheY-like two-component responsive regulator family protein
ARR-B	BnaC01g22100D	AT4G16110.1	4e-14	ARR2, RR2	response regulator 2
ARR-B	BnaC01g44050D	AT3G16857.2	3e-111	ARR1, RR1	response regulator 1
ARR-B	BnaC02g01700D	AT5G07210.1	2e-128	ARR21, RR21	response regulator 21
ARR-B	BnaC02g10950D	AT5G58080.1	0	ARR18, RR18	response regulator 18
ARR-B	BnaC02g10960D	AT5G58080.1	0	ARR18, RR18	response regulator 18
ARR-B	BnaC03g02950D	AT5G07210.1	0	ARR21, RR21	response regulator 21
ARR-B	BnaC03g39750D	AT3G16857.2	2e-150	ARR1, RR1	response regulator 1
ARR-B	BnaC04g56320D	AT2G25180.1	0	ARR12, RR12	response regulator 12
ARR-B	BnaC05g36490D	AT3G16857.2	0	ARR1, RR1	response regulator 1
ARR-B	BnaC06g26570D	AT1G67710.1	0	ARR11	response regulator 11
ARR-B	BnaC06g28780D	AT1G67710.1	0	ARR11	response regulator 11
ARR-B	BnaC07g33430D	AT4G16110.1	0	ARR2, RR2	response regulator 2
ARR-B	BnaC07g35020D	AT4G18020.1	0	APRR2, PRR2	CheY-like two-component responsive regulator family protein
ARR-B	BnaC07g43590D	AT4G31920.1	0	ARR10, RR10	response regulator 10
ARR-B	BnaC08g10460D	AT4G31920.1	7e-130	ARR10, RR10	response regulator 10
ARR-B	BnaC09g48380D	AT5G07210.1	0	ARR21, RR21	response regulator 21
ARR-B	BnaCnng27490D	AT3G16857.2	3e-135	ARR1, RR1	response regulator 1
ARR-B	BnaCnng27500D	AT3G16857.2	4e-99	ARR1, RR1	response regulator 1
B3	BnaA01g11380D	AT4G21550.1	2e-178	VAL3	VP1/ABI3-like 3
B3	BnaA01g26330D	AT3G18990.1	0	VRN1, REM39	AP2/B3-like transcriptional factor family protein
B3	BnaA01g27140D	AT5G25470.1	1e-66		AP2/B3-like transcriptional factor family protein
B3	BnaA01g34820D	AT4G31610.1	5e-33	REM1, ATREM1	Transcriptional factor B3 family protein
B3	BnaA01g34830D	AT4G31610.1	4e-39	REM1, ATREM1	Transcriptional factor B3 family protein
B3	BnaA02g20420D	AT4G01500.1	0	NGA4	AP2/B3-like transcriptional factor family protein
B3	BnaA02g28280D	AT3G26790.1	0	FUS3	AP2/B3-like transcriptional factor family protein
B3	BnaA02g29460D	AT5G06250.2	7e-164		AP2/B3-like transcriptional factor family protein
B3	BnaA03g13980D	AT2G30470.1	0	HSI2, VAL1	high-level expression of sugar-inducible gene 2
B3	BnaA03g14600D	AT2G24645.1	5e-107		Transcriptional factor B3 family protein
B3	BnaA03g21550D	AT2G46870.1	0	NGA1	AP2/B3-like transcriptional factor family protein
B3	BnaA03g22750D	AT2G24680.2	7e-81		transcriptional factor B3 family protein
B3	BnaA03g22950D	AT2G24690.1	2e-136		Transcriptional factor B3 family protein
B3	BnaA03g31790D	AT3G11580.1	2e-179		AP2/B3-like transcriptional factor family protein
B3	BnaA03g35020D	AT3G18990.1	0	VRN1, REM39	AP2/B3-like transcriptional factor family protein
B3	BnaA03g37510D	AT3G24650.1	0	ABI3, SIS10	AP2/B3-like transcriptional factor family protein
B3	BnaA03g51680D	AT4G31660.1	3e-13		AP2/B3-like transcriptional factor family protein
B3	BnaA03g51860D	AT4G32010.1	0	HSL1, HSI2-L1, VAL2	HSI2-like 1
B3	BnaA03g52800D	AT4G34400.1	5e-41		AP2/B3-like transcriptional factor family protein
B3	BnaA04g12310D	AT4G00260.1	4e-19	MEE45	Transcriptional factor B3 family protein
B3	BnaA04g14560D	AT4G00260.1	3e-138	MEE45	Transcriptional factor B3 family protein
B3	BnaA04g14580D	AT4G00260.1	1e-123	MEE45	Transcriptional factor B3 family protein
B3	BnaA04g17550D	AT2G30470.1	0	HSI2, VAL1	high-level expression of sugar-inducible gene 2
B3	BnaA04g26820D	AT2G46870.1	0	NGA1	AP2/B3-like transcriptional factor family protein
B3	BnaA04g27470D	AT3G61970.1	0	NGA2	AP2/B3-like transcriptional factor family protein
B3	BnaA04g27480D	AT3G61970.1	0	NGA2	AP2/B3-like transcriptional factor family protein
B3	BnaA04g28140D	AT4G00260.1	8e-91	MEE45	Transcriptional factor B3 family protein
B3	BnaA04g28150D	AT4G00260.1	7e-126	MEE45	Transcriptional factor B3 family protein
B3	BnaA05g01030D	AT2G46870.1	0	NGA1	AP2/B3-like transcriptional factor family protein
B3	BnaA05g08190D	AT2G36080.1	0		AP2/B3-like transcriptional factor family protein
B3	BnaA05g11980D	AT2G30470.1	0	HSI2, VAL1	high-level expression of sugar-inducible gene 2
B3	BnaA05g16150D	AT1G49480.1	0	RTV1	related to vernalization1 1
B3	BnaA05g21140D	AT3G18990.1	0	VRN1, REM39	AP2/B3-like transcriptional factor family protein
B3	BnaA05g21160D	AT3G18960.1	4e-130		AP2/B3-like transcriptional factor family protein
B3	BnaA05g27480D	AT3G11580.1	0		AP2/B3-like transcriptional factor family protein
B3	BnaA06g32660D	AT3G26790.1	0	FUS3	AP2/B3-like transcriptional factor family protein
B3	BnaA07g08500D	AT1G28300.1	0	LEC2	AP2/B3-like transcriptional factor family protein
B3	BnaA07g09400D	AT1G26680.1	2e-73		transcriptional factor B3 family protein
B3	BnaA07g19120D	AT3G61970.1	0	NGA2	AP2/B3-like transcriptional factor family protein
B3	BnaA08g02650D	AT1G49480.1	0	RTV1	related to vernalization1 1
B3	BnaA09g27380D	AT1G28300.1	0	LEC2	AP2/B3-like transcriptional factor family protein
B3	BnaA09g29140D	AT1G26680.1	9e-153		transcriptional factor B3 family protein
B3	BnaA09g39540D	AT3G61970.1	0	NGA2	AP2/B3-like transcriptional factor family protein
B3	BnaA09g41250D	AT2G24700.1	0		Transcriptional factor B3 family protein
B3	BnaA09g41270D	AT2G24650.1	7e-25		DNA binding;DNA binding;sequence-specific DNA binding transcription factors
B3	BnaA10g00810D	AT1G01030.1	0	NGA3	AP2/B3-like transcriptional factor family protein
B3	BnaA10g12970D	AT5G60142.1	4e-80		AP2/B3-like transcriptional factor family protein
B3	BnaAnng07660D	AT2G36080.1	0		AP2/B3-like transcriptional factor family protein
B3	BnaAnng11010D	AT5G25470.1	1e-76		AP2/B3-like transcriptional factor family protein
B3	BnaAnng17880D	AT1G01030.1	5e-154	NGA3	AP2/B3-like transcriptional factor family protein
B3	BnaC01g06440D	AT4G32010.1	4e-98	HSL1, HSI2-L1, VAL2	HSI2-like 1
B3	BnaC01g06810D	AT4G31640.1	5e-97		transcriptional factor B3 family protein
B3	BnaC01g06860D	AT4G31610.1	3e-50	REM1, ATREM1	Transcriptional factor B3 family protein
B3	BnaC01g12840D	AT4G21550.1	4e-170	VAL3	VP1/ABI3-like 3
B3	BnaC01g33680D	AT3G18990.1	0	VRN1, REM39	AP2/B3-like transcriptional factor family protein
B3	BnaC01g34590D	AT5G25470.1	3e-72		AP2/B3-like transcriptional factor family protein
B3	BnaC01g44850D	AT3G11580.1	4e-170		AP2/B3-like transcriptional factor family protein
B3	BnaC02g36350D	AT3G26790.1	0	FUS3	AP2/B3-like transcriptional factor family protein
B3	BnaC02g46200D	AT1G49480.1	2e-177	RTV1	related to vernalization1 1
B3	BnaC03g02500D	AT5G06250.2	2e-124		AP2/B3-like transcriptional factor family protein
B3	BnaC03g16940D	AT2G30470.1	0	HSI2, VAL1	high-level expression of sugar-inducible gene 2
B3	BnaC03g26790D	AT2G24680.2	5e-82		transcriptional factor B3 family protein
B3	BnaC03g27030D	AT2G24690.1	6e-147		Transcriptional factor B3 family protein
B3	BnaC03g40330D	AT5G25470.1	3e-78		AP2/B3-like transcriptional factor family protein
B3	BnaC03g40730D	AT3G18990.1	0	VRN1, REM39	AP2/B3-like transcriptional factor family protein
B3	BnaC03g44820D	AT3G24650.1	0	ABI3, SIS10	AP2/B3-like transcriptional factor family protein
B3	BnaC03g71370D	AT1G01030.1	8e-147	NGA3	AP2/B3-like transcriptional factor family protein
B3	BnaC03g72370D	AT2G46870.1	0	NGA1	AP2/B3-like transcriptional factor family protein
B3	BnaC04g00580D	AT2G46870.1	0	NGA1	AP2/B3-like transcriptional factor family protein
B3	BnaC04g09240D	AT2G36080.1	0		AP2/B3-like transcriptional factor family protein
B3	BnaC04g14350D	AT2G30470.1	0	HSI2, VAL1	high-level expression of sugar-inducible gene 2
B3	BnaC04g36220D	AT4G00260.1	3e-130	MEE45	Transcriptional factor B3 family protein
B3	BnaC04g36230D	AT4G00260.1	1e-132	MEE45	Transcriptional factor B3 family protein
B3	BnaC04g41110D	AT2G30470.1	0	HSI2, VAL1	high-level expression of sugar-inducible gene 2
B3	BnaC04g51560D	AT2G46870.1	0	NGA1	AP2/B3-like transcriptional factor family protein
B3	BnaC05g00870D	AT1G01030.1	0	NGA3	AP2/B3-like transcriptional factor family protein
B3	BnaC05g20100D	AT1G26680.1	2e-172		transcriptional factor B3 family protein
B3	BnaC05g20110D	AT1G26680.1	4e-69		transcriptional factor B3 family protein
B3	BnaC05g34060D	AT3G18990.1	0	VRN1, REM39	AP2/B3-like transcriptional factor family protein
B3	BnaC05g34090D	AT3G18960.1	1e-135		AP2/B3-like transcriptional factor family protein
B3	BnaC05g41640D	AT3G11580.1	0		AP2/B3-like transcriptional factor family protein
B3	BnaC05g50460D	AT1G28300.1	0	LEC2	AP2/B3-like transcriptional factor family protein
B3	BnaC05g51360D	AT1G49480.1	0	RTV1	related to vernalization1 1
B3	BnaC06g39960D	AT3G19184.1	2e-134		AP2/B3-like transcriptional factor family protein
B3	BnaC07g10500D	AT1G28300.1	0	LEC2	AP2/B3-like transcriptional factor family protein
B3	BnaC07g12360D	AT1G26680.1	2e-91		transcriptional factor B3 family protein
B3	BnaC07g12370D	AT1G26680.1	3e-39		transcriptional factor B3 family protein
B3	BnaC07g43400D	AT4G31680.1	6e-07		Transcriptional factor B3 family protein
B3	BnaC07g43440D	AT4G31660.1	5e-32		AP2/B3-like transcriptional factor family protein
B3	BnaC07g43620D	AT4G32010.1	0	HSL1, HSI2-L1, VAL2	HSI2-like 1
B3	BnaC07g48930D	AT3G26790.1	0	FUS3	AP2/B3-like transcriptional factor family protein
B3	BnaC08g02890D	AT3G18960.1	2e-34		AP2/B3-like transcriptional factor family protein
B3	BnaC08g17630D	AT3G53310.1	3e-37		AP2/B3-like transcriptional factor family protein
B3	BnaC08g31910D	AT3G61970.1	0	NGA2	AP2/B3-like transcriptional factor family protein
B3	BnaC08g33820D	AT2G24700.1	0		Transcriptional factor B3 family protein
B3	BnaC08g33830D	AT2G24680.2	1e-37		transcriptional factor B3 family protein
B3	BnaC08g33860D	AT4G00260.1	4e-96	MEE45	Transcriptional factor B3 family protein
B3	BnaC09g35440D	AT5G60142.1	6e-44		AP2/B3-like transcriptional factor family protein
B3	BnaC09g35450D	AT5G60142.1	5e-80		AP2/B3-like transcriptional factor family protein
B3	BnaC09g40640D	AT4G00260.1	3e-134	MEE45	Transcriptional factor B3 family protein
B3	BnaC09g49240D	AT5G06250.2	2e-89		AP2/B3-like transcriptional factor family protein
B3	BnaCnng48580D	AT4G00260.1	2e-129	MEE45	Transcriptional factor B3 family protein
B3	BnaCnng63450D	AT3G61970.1	0	NGA2	AP2/B3-like transcriptional factor family protein
B3	BnaCnng66590D	AT5G06250.2	2e-89		AP2/B3-like transcriptional factor family protein
B3	BnaCnng67970D	AT4G34400.1	6e-41		AP2/B3-like transcriptional factor family protein
BBR-BPC	BnaA01g05230D	AT2G21240.1	2e-85	BPC4, BBR, ATBPC4	basic pentacysteine 4
BBR-BPC	BnaA03g56400D	AT2G35550.1	9e-148	BPC7, BBR, ATBPC7	basic pentacysteine 7
BBR-BPC	BnaA04g01290D	AT5G42520.1	2e-64	BPC6, BBR/BPC6, ATBPC6	basic pentacysteine 6
BBR-BPC	BnaA04g12060D	AT4G38910.2	1e-72	BPC5	basic pentacysteine 5
BBR-BPC	BnaA06g09500D	AT1G14685.3	0	BPC2, BBR/BPC2, ATBPC2	basic pentacysteine 2
BBR-BPC	BnaA06g37280D	AT4G38910.2	0	BPC5	basic pentacysteine 5
BBR-BPC	BnaA08g16840D	AT4G38910.2	0	BPC5	basic pentacysteine 5
BBR-BPC	BnaA08g31470D	AT1G14685.3	0	BPC2, BBR/BPC2, ATBPC2	basic pentacysteine 2
BBR-BPC	BnaA09g45560D	AT1G14685.3	0	BPC2, BBR/BPC2, ATBPC2	basic pentacysteine 2
BBR-BPC	BnaC01g00050D	AT2G21240.1	4e-97	BPC4, BBR, ATBPC4	basic pentacysteine 4
BBR-BPC	BnaC02g17760D	AT1G68120.1	5e-160	BPC3, ATBPC3	basic pentacysteine 3
BBR-BPC	BnaC03g19400D	AT2G35550.1	4e-151	BPC7, BBR, ATBPC7	basic pentacysteine 7
BBR-BPC	BnaC04g22230D	AT5G42520.1	6e-160	BPC6, BBR/BPC6, ATBPC6	basic pentacysteine 6
BBR-BPC	BnaC05g10870D	AT1G14685.3	0	BPC2, BBR/BPC2, ATBPC2	basic pentacysteine 2
BBR-BPC	BnaC06g42740D	AT5G42520.1	0	BPC6, BBR/BPC6, ATBPC6	basic pentacysteine 6
BBR-BPC	BnaC07g47530D	AT4G38910.2	0	BPC5	basic pentacysteine 5
BBR-BPC	BnaC08g16280D	AT1G14685.3	0	BPC2, BBR/BPC2, ATBPC2	basic pentacysteine 2
BBR-BPC	BnaC08g30480D	AT5G42520.1	4e-112	BPC6, BBR/BPC6, ATBPC6	basic pentacysteine 6
BBR-BPC	BnaC08g39400D	AT1G14685.3	2e-132	BPC2, BBR/BPC2, ATBPC2	basic pentacysteine 2
BBR-BPC	BnaCnng63620D	AT5G42520.1	8e-149	BPC6, BBR/BPC6, ATBPC6	basic pentacysteine 6
BBR-BPC	BnaCnng67580D	AT2G21240.1	4e-136	BPC4, BBR, ATBPC4	basic pentacysteine 4
BES1	BnaA01g01040D	AT4G36780.1	0	BEH2	BES1/BZR1 homolog 2
BES1	BnaA01g09700D	AT4G18890.1	0	BEH3	BES1/BZR1 homolog 3
BES1	BnaA02g17120D	AT1G19350.3	6e-14	BES1, BZR2	Brassinosteroid signalling positive regulator (BZR1) family protein
BES1	BnaA02g19020D	AT1G78700.1	7e-169	BEH4	BES1/BZR1 homolog 4
BES1	BnaA02g36650D	AT5G45300.1	0	BMY2, BAM8	beta-amylase 2
BES1	BnaA03g40910D	AT3G50750.1	0	BEH1	BES1/BZR1 homolog 1
BES1	BnaA03g43770D	AT4G18890.1	0	BEH3	BES1/BZR1 homolog 3
BES1	BnaA05g05170D	AT2G45880.1	0	BMY4, BAM7	beta-amylase 7
BES1	BnaA06g13460D	AT1G19350.3	0	BES1, BZR2	Brassinosteroid signalling positive regulator (BZR1) family protein
BES1	BnaA06g13620D	AT1G19350.3	0	BES1, BZR2	Brassinosteroid signalling positive regulator (BZR1) family protein
BES1	BnaA07g21900D	AT1G75080.1	0	BZR1	Brassinosteroid signalling positive regulator (BZR1) family protein
BES1	BnaA07g34330D	AT1G78700.1	0	BEH4	BES1/BZR1 homolog 4
BES1	BnaA08g22080D	AT1G19350.3	0	BES1, BZR2	Brassinosteroid signalling positive regulator (BZR1) family protein
BES1	BnaA09g44210D	AT1G19350.3	0	BES1, BZR2	Brassinosteroid signalling positive regulator (BZR1) family protein
BES1	BnaAnng18240D	AT4G36780.1	0	BEH2	BES1/BZR1 homolog 2
BES1	BnaAnng32010D	AT1G75080.1	6e-100	BZR1	Brassinosteroid signalling positive regulator (BZR1) family protein
BES1	BnaC01g02070D	AT4G36780.1	0	BEH2	BES1/BZR1 homolog 2
BES1	BnaC01g11380D	AT4G18890.1	0	BEH3	BES1/BZR1 homolog 3
BES1	BnaC02g25200D	AT1G78700.1	2e-175	BEH4	BES1/BZR1 homolog 4
BES1	BnaC02g31510D	AT5G45300.1	0	BMY2, BAM8	beta-amylase 2
BES1	BnaC03g62900D	AT4G18890.1	3e-21	BEH3	BES1/BZR1 homolog 3
BES1	BnaC03g78350D	AT1G78700.1	1e-103	BEH4	BES1/BZR1 homolog 4
BES1	BnaC04g04570D	AT2G45880.1	0	BMY4, BAM7	beta-amylase 7
BES1	BnaC06g35880D	AT1G75080.1	1e-66	BZR1	Brassinosteroid signalling positive regulator (BZR1) family protein
BES1	BnaC06g39100D	AT1G78700.1	0	BEH4	BES1/BZR1 homolog 4
BES1	BnaC07g35530D	AT4G18890.1	0	BEH3	BES1/BZR1 homolog 3
BES1	BnaC07g46250D	AT4G36780.1	0	BEH2	BES1/BZR1 homolog 2
BES1	BnaC07g50000D	AT3G50750.1	0	BEH1	BES1/BZR1 homolog 1
BES1	BnaC08g18770D	AT1G19350.3	0	BES1, BZR2	Brassinosteroid signalling positive regulator (BZR1) family protein
BES1	BnaC08g36760D	AT1G19350.3	0	BES1, BZR2	Brassinosteroid signalling positive regulator (BZR1) family protein
BES1	BnaCnng34980D	AT1G75080.1	0	BZR1	Brassinosteroid signalling positive regulator (BZR1) family protein
bHLH	BnaA01g00230D	AT4G37850.1	0		basic helix-loop-helix (bHLH) DNA-binding superfamily protein
bHLH	BnaA01g00730D	AT4G36930.1	0	SPT	basic helix-loop-helix (bHLH) DNA-binding superfamily protein
bHLH	BnaA01g02620D	AT4G34530.1	0	CIB1	cryptochrome-interacting basic-helix-loop-helix 1
bHLH	BnaA01g03160D	AT4G33880.1	0	RSL2	ROOT HAIR DEFECTIVE 6-LIKE 2
bHLH	BnaA01g06170D	AT4G30980.1	0	LRL2	LJRHL1-like 2
bHLH	BnaA01g07020D	AT4G29930.3	0		basic helix-loop-helix (bHLH) DNA-binding superfamily protein
bHLH	BnaA01g07690D	AT4G29100.1	0		basic helix-loop-helix (bHLH) DNA-binding superfamily protein
bHLH	BnaA01g08070D	AT4G28811.1	4e-71		basic helix-loop-helix (bHLH) DNA-binding superfamily protein
bHLH	BnaA01g08090D	AT4G28790.1	1e-20		basic helix-loop-helix (bHLH) DNA-binding superfamily protein
bHLH	BnaA01g08110D	AT4G28800.1	5e-57		basic helix-loop-helix (bHLH) DNA-binding superfamily protein
bHLH	BnaA01g08750D	AT4G17880.1	0		Basic helix-loop-helix (bHLH) DNA-binding family protein
bHLH	BnaA01g17420D	AT4G16430.1	0		basic helix-loop-helix (bHLH) DNA-binding superfamily protein
bHLH	BnaA01g20220D	AT3G47640.1	7e-173	PYE	basic helix-loop-helix (bHLH) DNA-binding superfamily protein
bHLH	BnaA01g21210D	AT3G50330.1	0	HEC2	basic helix-loop-helix (bHLH) DNA-binding superfamily protein
bHLH	BnaA01g22830D	AT1G61660.1	0		basic helix-loop-helix (bHLH) DNA-binding superfamily protein
bHLH	BnaA01g23440D	AT3G24140.1	0	FMA	basic helix-loop-helix (bHLH) DNA-binding superfamily protein
bHLH	BnaA01g23600D	AT3G23690.1	5e-20		basic helix-loop-helix (bHLH) DNA-binding superfamily protein
bHLH	BnaA01g24020D	AT4G14410.1	2e-69	bHLH104	basic helix-loop-helix (bHLH) DNA-binding superfamily protein
bHLH	BnaA01g25810D	AT3G19860.2	0	bHLH121	basic helix-loop-helix (bHLH) DNA-binding superfamily protein
bHLH	BnaA01g26110D	AT3G19500.1	0		basic helix-loop-helix (bHLH) DNA-binding superfamily protein
bHLH	BnaA01g35240D	AT4G25410.1	0		basic helix-loop-helix (bHLH) DNA-binding superfamily protein
bHLH	BnaA01g36300D	AT3G23690.1	5e-158		basic helix-loop-helix (bHLH) DNA-binding superfamily protein
bHLH	BnaA01g36370D	AT3G20640.1	0		basic helix-loop-helix (bHLH) DNA-binding superfamily protein
bHLH	BnaA02g00140D	AT5G09750.1	3e-171	HEC3	basic helix-loop-helix (bHLH) DNA-binding superfamily protein
bHLH	BnaA02g02510D	AT5G15160.1	1e-112	BNQ2, BHLH134	BANQUO 2
bHLH	BnaA02g07950D	AT5G58010.1	0	LRL3	LJRHL1-like 3
bHLH	BnaA02g08320D	AT5G57150.4	0		basic helix-loop-helix (bHLH) DNA-binding superfamily protein
bHLH	BnaA02g08430D	AT5G56960.1	0		basic helix-loop-helix (bHLH) DNA-binding family protein
bHLH	BnaA02g09500D	AT5G54680.1	0	ILR3, bHLH105	basic helix-loop-helix (bHLH) DNA-binding superfamily protein
bHLH	BnaA02g14180D	AT1G68920.1	0		basic helix-loop-helix (bHLH) DNA-binding superfamily protein
bHLH	BnaA02g14220D	AT1G69010.1	0	BIM2	BES1-interacting Myc-like protein 2
bHLH	BnaA02g15360D	AT1G71200.1	1e-125		basic helix-loop-helix (bHLH) DNA-binding superfamily protein
bHLH	BnaA02g15870D	AT1G72210.1	0		basic helix-loop-helix (bHLH) DNA-binding superfamily protein
bHLH	BnaA02g16580D	AT1G73830.1	0	BEE3	BR enhanced expression 3
bHLH	BnaA02g20690D	AT4G02590.1	0	UNE12	basic helix-loop-helix (bHLH) DNA-binding superfamily protein
bHLH	BnaA02g27940D	AT5G54680.1	0	ILR3, bHLH105	basic helix-loop-helix (bHLH) DNA-binding superfamily protein
bHLH	BnaA02g28220D	AT3G26744.1	0	ICE1, ATICE1, SCRM	basic helix-loop-helix (bHLH) DNA-binding superfamily protein
bHLH	BnaA02g30270D	AT5G48560.1	0		basic helix-loop-helix (bHLH) DNA-binding superfamily protein
bHLH	BnaA02g35540D	AT1G66470.1	0	RHD6	ROOT HAIR DEFECTIVE6
bHLH	BnaA02g36990D	AT3G28857.1	1e-97		basic helix-loop-helix (bHLH) DNA-binding family protein
bHLH	BnaA03g02340D	AT5G08130.5	0	BIM1	basic helix-loop-helix (bHLH) DNA-binding superfamily protein
bHLH	BnaA03g05270D	AT5G15160.1	4e-112	BNQ2, BHLH134	BANQUO 2
bHLH	BnaA03g09960D	AT5G58010.1	0	LRL3	LJRHL1-like 3
bHLH	BnaA03g10390D	AT5G57150.4	0		basic helix-loop-helix (bHLH) DNA-binding superfamily protein
bHLH	BnaA03g11750D	AT5G54680.1	0	ILR3, bHLH105	basic helix-loop-helix (bHLH) DNA-binding superfamily protein
bHLH	BnaA03g12390D	AT5G53210.1	0	SPCH	basic helix-loop-helix (bHLH) DNA-binding superfamily protein
bHLH	BnaA03g13450D	AT5G50915.1	3e-163		basic helix-loop-helix (bHLH) DNA-binding superfamily protein
bHLH	BnaA03g16030D	AT2G34820.1	2e-124		basic helix-loop-helix (bHLH) DNA-binding superfamily protein
bHLH	BnaA03g18960D	AT2G40200.1	3e-132		basic helix-loop-helix (bHLH) DNA-binding superfamily protein
bHLH	BnaA03g19970D	AT2G43010.1	0	PIF4, SRL2, AtPIF4	phytochrome interacting factor 4
bHLH	BnaA03g20070D	AT2G43140.2	1e-169		basic helix-loop-helix (bHLH) DNA-binding superfamily protein
bHLH	BnaA03g21570D	AT2G46970.1	0	PIL1	phytochrome interacting factor 3-like 1
bHLH	BnaA03g22200D	AT2G28160.1	0	FIT1, ATBHLH029, FRU, BHLH029, ATBHLH29, ATFIT1	FER-like regulator of iron uptake
bHLH	BnaA03g22920D	AT4G00050.1	0	UNE10	basic helix-loop-helix (bHLH) DNA-binding superfamily protein
bHLH	BnaA03g26100D	AT4G02590.1	0	UNE12	basic helix-loop-helix (bHLH) DNA-binding superfamily protein
bHLH	BnaA03g27180D	AT4G00120.1	4e-100	IND1, GT140, IND, EDA33	basic helix-loop-helix (bHLH) DNA-binding superfamily protein
bHLH	BnaA03g27190D	AT4G00050.1	0	UNE10	basic helix-loop-helix (bHLH) DNA-binding superfamily protein
bHLH	BnaA03g35890D	AT3G20640.1	3e-164		basic helix-loop-helix (bHLH) DNA-binding superfamily protein
bHLH	BnaA03g36230D	AT3G21330.1	0		basic helix-loop-helix (bHLH) DNA-binding superfamily protein
bHLH	BnaA03g37180D	AT3G24140.1	0	FMA	basic helix-loop-helix (bHLH) DNA-binding superfamily protein
bHLH	BnaA03g39400D	AT2G16910.1	0	AMS	basic helix-loop-helix (bHLH) DNA-binding superfamily protein
bHLH	BnaA03g40080D	AT5G61270.1	0	PIF7	phytochrome-interacting factor7
bHLH	BnaA03g42560D	AT4G16430.1	2e-156		basic helix-loop-helix (bHLH) DNA-binding superfamily protein
bHLH	BnaA03g47370D	AT4G25400.1	2e-122		basic helix-loop-helix (bHLH) DNA-binding superfamily protein
bHLH	BnaA03g47380D	AT4G25410.1	0		basic helix-loop-helix (bHLH) DNA-binding superfamily protein
bHLH	BnaA03g49880D	AT4G29930.3	0		basic helix-loop-helix (bHLH) DNA-binding superfamily protein
bHLH	BnaA03g50680D	AT4G33880.1	0	RSL2	ROOT HAIR DEFECTIVE 6-LIKE 2
bHLH	BnaA03g53460D	AT4G36540.1	0	BEE2	BR enhanced expression 2
bHLH	BnaA03g57400D	AT3G06120.1	0	MUTE	basic helix-loop-helix (bHLH) DNA-binding superfamily protein
bHLH	BnaA04g02200D	AT3G57800.1	2e-71		basic helix-loop-helix (bHLH) DNA-binding superfamily protein
bHLH	BnaA04g02870D	AT3G56970.1	4e-22	BHLH038, ORG2	basic helix-loop-helix (bHLH) DNA-binding superfamily protein
bHLH	BnaA04g02890D	AT3G56980.1	0	BHLH039, ORG3	basic helix-loop-helix (bHLH) DNA-binding superfamily protein
bHLH	BnaA04g02900D	AT3G56980.1	0	BHLH039, ORG3	basic helix-loop-helix (bHLH) DNA-binding superfamily protein
bHLH	BnaA04g02910D	AT3G56980.1	3e-161	BHLH039, ORG3	basic helix-loop-helix (bHLH) DNA-binding superfamily protein
bHLH	BnaA04g02950D	AT3G56970.1	0	BHLH038, ORG2	basic helix-loop-helix (bHLH) DNA-binding superfamily protein
bHLH	BnaA04g02960D	AT3G56980.1	3e-132	BHLH039, ORG3	basic helix-loop-helix (bHLH) DNA-binding superfamily protein
bHLH	BnaA04g08800D	AT5G67110.1	6e-84	ALC	basic helix-loop-helix (bHLH) DNA-binding superfamily protein
bHLH	BnaA04g11060D	AT5G41315.1	0	GL3, MYC6.2	basic helix-loop-helix (bHLH) DNA-binding superfamily protein
bHLH	BnaA04g13200D	AT2G22750.2	0		basic helix-loop-helix (bHLH) DNA-binding superfamily protein
bHLH	BnaA04g13220D	AT2G22770.1	0	NAI1	basic helix-loop-helix (bHLH) DNA-binding superfamily protein
bHLH	BnaA04g14210D	AT4G30980.1	4e-40	LRL2	LJRHL1-like 2
bHLH	BnaA04g16280D	AT2G28160.1	0	FIT1, ATBHLH029, FRU, BHLH029, ATBHLH29, ATFIT1	FER-like regulator of iron uptake
bHLH	BnaA04g18110D	AT2G31280.3	0	CPUORF7	conserved peptide upstream open reading frame 7
bHLH	BnaA04g20390D	AT2G34820.1	1e-137		basic helix-loop-helix (bHLH) DNA-binding superfamily protein
bHLH	BnaA04g22490D	AT2G40200.1	0		basic helix-loop-helix (bHLH) DNA-binding superfamily protein
bHLH	BnaA04g23710D	AT2G41130.1	0		basic helix-loop-helix (bHLH) DNA-binding superfamily protein
bHLH	BnaA04g23770D	AT2G41240.1	0	BHLH100	basic helix-loop-helix protein 100
bHLH	BnaA04g24390D	AT2G42280.1	0		basic helix-loop-helix (bHLH) DNA-binding superfamily protein
bHLH	BnaA04g24760D	AT2G43010.1	0	PIF4, SRL2, AtPIF4	phytochrome interacting factor 4
bHLH	BnaA04g24850D	AT2G43140.2	0		basic helix-loop-helix (bHLH) DNA-binding superfamily protein
bHLH	BnaA04g26770D	AT2G46810.1	5e-131		basic helix-loop-helix (bHLH) DNA-binding superfamily protein
bHLH	BnaA04g28790D	AT2G31210.1	0		basic helix-loop-helix (bHLH) DNA-binding superfamily protein
bHLH	BnaA04g28800D	AT2G31220.1	0		basic helix-loop-helix (bHLH) DNA-binding superfamily protein
bHLH	BnaA04g29670D	AT4G16430.1	5e-33		basic helix-loop-helix (bHLH) DNA-binding superfamily protein
bHLH	BnaA05g00920D	AT2G46970.1	0	PIL1	phytochrome interacting factor 3-like 1
bHLH	BnaA05g01070D	AT2G46810.1	2e-115		basic helix-loop-helix (bHLH) DNA-binding superfamily protein
bHLH	BnaA05g01330D	AT2G46510.1	3e-154	ATAIB, AIB	ABA-inducible BHLH-type transcription factor
bHLH	BnaA05g01990D	AT2G41130.1	0		basic helix-loop-helix (bHLH) DNA-binding superfamily protein
bHLH	BnaA05g02720D	AT2G42280.1	3e-118		basic helix-loop-helix (bHLH) DNA-binding superfamily protein
bHLH	BnaA05g02730D	AT2G42300.1	7e-179		basic helix-loop-helix (bHLH) DNA-binding superfamily protein
bHLH	BnaA05g11200D	AT2G31730.1	7e-126		basic helix-loop-helix (bHLH) DNA-binding superfamily protein
bHLH	BnaA05g11510D	AT2G31210.1	0		basic helix-loop-helix (bHLH) DNA-binding superfamily protein
bHLH	BnaA05g11520D	AT2G31220.1	0		basic helix-loop-helix (bHLH) DNA-binding superfamily protein
bHLH	BnaA05g11570D	AT2G31280.3	0	CPUORF7	conserved peptide upstream open reading frame 7
bHLH	BnaA05g16020D	AT1G49770.1	0	RGE1, ZOU	basic helix-loop-helix (bHLH) DNA-binding superfamily protein
bHLH	BnaA05g18020D	AT1G32640.1	7e-146	ATMYC2, RD22BP1, JAI1, JIN1, MYC2, ZBF1	Basic helix-loop-helix (bHLH) DNA-binding family protein
bHLH	BnaA05g18250D	AT1G35460.1	2e-163		basic helix-loop-helix (bHLH) DNA-binding superfamily protein
bHLH	BnaA05g20270D	AT3G20640.1	0		basic helix-loop-helix (bHLH) DNA-binding superfamily protein
bHLH	BnaA05g20570D	AT3G19500.1	0		basic helix-loop-helix (bHLH) DNA-binding superfamily protein
bHLH	BnaA05g30270D	AT3G07340.1	0		basic helix-loop-helix (bHLH) DNA-binding superfamily protein
bHLH	BnaA05g31160D	AT3G06120.1	0	MUTE	basic helix-loop-helix (bHLH) DNA-binding superfamily protein
bHLH	BnaA05g34220D	AT2G41240.1	0	BHLH100	basic helix-loop-helix protein 100
bHLH	BnaA05g35780D	AT1G51070.2	0	bHLH115	basic helix-loop-helix (bHLH) DNA-binding superfamily protein
bHLH	BnaA05g36660D	AT3G21330.1	0		basic helix-loop-helix (bHLH) DNA-binding superfamily protein
bHLH	BnaA06g03090D	AT1G49770.1	0	RGE1, ZOU	basic helix-loop-helix (bHLH) DNA-binding superfamily protein
bHLH	BnaA06g06210D	AT1G59640.2	6e-95	ZCW32, BPE, BPEp	BIG PETAL P
bHLH	BnaA06g06450D	AT1G10586.1	1e-149		basic helix-loop-helix (bHLH) DNA-binding superfamily protein
bHLH	BnaA06g06490D	AT1G10610.1	6e-146		basic helix-loop-helix (bHLH) DNA-binding superfamily protein
bHLH	BnaA06g07480D	AT2G41240.1	0	BHLH100	basic helix-loop-helix protein 100
bHLH	BnaA06g07840D	AT1G12860.1	0	SCRM2, ICE2	basic helix-loop-helix (bHLH) DNA-binding superfamily protein
bHLH	BnaA06g08070D	AT1G12540.1	7e-149		basic helix-loop-helix (bHLH) DNA-binding superfamily protein
bHLH	BnaA06g12520D	AT1G18400.1	0	BEE1	BR enhanced expression 1
bHLH	BnaA06g17190D	AT3G47710.1	2e-99	BNQ3, BHLH161	BANQUO 3
bHLH	BnaA06g20620D	AT3G47640.1	2e-179	PYE	basic helix-loop-helix (bHLH) DNA-binding superfamily protein
bHLH	BnaA06g24550D	AT5G65640.1	0	bHLH093	beta HLH protein 93
bHLH	BnaA06g25320D	AT2G18300.3	0		basic helix-loop-helix (bHLH) DNA-binding superfamily protein
bHLH	BnaA06g30130D	AT5G48560.1	0		basic helix-loop-helix (bHLH) DNA-binding superfamily protein
bHLH	BnaA06g30140D	AT5G48560.1	0		basic helix-loop-helix (bHLH) DNA-binding superfamily protein
bHLH	BnaA06g31260D	AT3G28857.1	2e-104		basic helix-loop-helix (bHLH) DNA-binding family protein
bHLH	BnaA06g33430D	AT3G25710.1	0	BHLH32, ATAIG1, TMO5	basic helix-loop-helix 32
bHLH	BnaA06g36620D	AT5G43650.1	2e-149	BHLH92	basic helix-loop-helix (bHLH) DNA-binding superfamily protein
bHLH	BnaA06g37850D	AT1G09530.1	0	PIF3, POC1, PAP3	phytochrome interacting factor 3
bHLH	BnaA06g37950D	AT1G10120.1	0		basic helix-loop-helix (bHLH) DNA-binding superfamily protein
bHLH	BnaA06g40330D	AT5G46760.1	0		Basic helix-loop-helix (bHLH) DNA-binding family protein
bHLH	BnaA06g40430D	AT5G46690.1	0	bHLH071	beta HLH protein 71
bHLH	BnaA07g00060D	AT2G20180.2	0	PIL5	phytochrome interacting factor 3-like 5
bHLH	BnaA07g02010D	AT2G18300.3	0		basic helix-loop-helix (bHLH) DNA-binding superfamily protein
bHLH	BnaA07g03340D	AT2G16910.1	0	AMS	basic helix-loop-helix (bHLH) DNA-binding superfamily protein
bHLH	BnaA07g05980D	AT3G24140.1	0	FMA	basic helix-loop-helix (bHLH) DNA-binding superfamily protein
bHLH	BnaA07g06260D	AT3G23690.1	0		basic helix-loop-helix (bHLH) DNA-binding superfamily protein
bHLH	BnaA07g06280D	AT3G56980.1	3e-142	BHLH039, ORG3	basic helix-loop-helix (bHLH) DNA-binding superfamily protein
bHLH	BnaA07g06770D	AT3G23210.1	1e-137	bHLH34	basic helix-loop-helix (bHLH) DNA-binding superfamily protein
bHLH	BnaA07g08770D	AT1G27740.1	1e-159	RSL4	root hair defective 6-like 4
bHLH	BnaA07g09310D	AT1G26945.1	1e-122	KDR	basic helix-loop-helix (bHLH) DNA-binding superfamily protein
bHLH	BnaA07g10440D	AT1G22490.1	0		basic helix-loop-helix (bHLH) DNA-binding superfamily protein
bHLH	BnaA07g12110D	AT5G67110.1	1e-150	ALC	basic helix-loop-helix (bHLH) DNA-binding superfamily protein
bHLH	BnaA07g12160D	AT5G67060.1	1e-140	HEC1	basic helix-loop-helix (bHLH) DNA-binding superfamily protein
bHLH	BnaA07g13690D	AT2G28160.1	0	FIT1, ATBHLH029, FRU, BHLH029, ATBHLH29, ATFIT1	FER-like regulator of iron uptake
bHLH	BnaA07g14800D	AT5G39860.1	2e-104	PRE1, BNQ1, BHLH136	basic helix-loop-helix (bHLH) DNA-binding family protein
bHLH	BnaA07g17100D	AT3G56980.1	2e-168	BHLH039, ORG3	basic helix-loop-helix (bHLH) DNA-binding superfamily protein
bHLH	BnaA07g17110D	AT3G56980.1	1e-161	BHLH039, ORG3	basic helix-loop-helix (bHLH) DNA-binding superfamily protein
bHLH	BnaA07g17500D	AT3G57800.1	9e-114		basic helix-loop-helix (bHLH) DNA-binding superfamily protein
bHLH	BnaA07g19130D	AT3G62090.2	5e-161	PIL2, PIF6	phytochrome interacting factor 3-like 2
bHLH	BnaA07g20890D	AT1G66470.1	0	RHD6	ROOT HAIR DEFECTIVE6
bHLH	BnaA07g22200D	AT1G74500.1	5e-116	ATBS1, TMO7, BS1	activation-tagged BRI1(brassinosteroid-insensitive 1)-suppressor 1
bHLH	BnaA07g23140D	AT1G72210.1	0		basic helix-loop-helix (bHLH) DNA-binding superfamily protein
bHLH	BnaA07g24430D	AT1G68810.1	0		basic helix-loop-helix (bHLH) DNA-binding superfamily protein
bHLH	BnaA07g25860D	AT1G66470.1	0	RHD6	ROOT HAIR DEFECTIVE6
bHLH	BnaA07g27420D	AT1G68810.1	0		basic helix-loop-helix (bHLH) DNA-binding superfamily protein
bHLH	BnaA07g27570D	AT1G68920.1	0		basic helix-loop-helix (bHLH) DNA-binding superfamily protein
bHLH	BnaA07g27640D	AT1G69010.1	0	BIM2	BES1-interacting Myc-like protein 2
bHLH	BnaA07g29170D	AT1G71200.1	2e-114		basic helix-loop-helix (bHLH) DNA-binding superfamily protein
bHLH	BnaA07g29930D	AT1G72210.1	0		basic helix-loop-helix (bHLH) DNA-binding superfamily protein
bHLH	BnaA07g31610D	AT1G74500.1	3e-98	ATBS1, TMO7, BS1	activation-tagged BRI1(brassinosteroid-insensitive 1)-suppressor 1
bHLH	BnaA07g38970D	AT1G73830.1	0	BEE3	BR enhanced expression 3
bHLH	BnaA08g06290D	AT1G35460.1	0		basic helix-loop-helix (bHLH) DNA-binding superfamily protein
bHLH	BnaA08g08080D	AT1G31050.1	4e-92		basic helix-loop-helix (bHLH) DNA-binding superfamily protein
bHLH	BnaA08g11400D	AT4G33880.1	0	RSL2	ROOT HAIR DEFECTIVE 6-LIKE 2
bHLH	BnaA08g13500D	AT4G29100.1	0		basic helix-loop-helix (bHLH) DNA-binding superfamily protein
bHLH	BnaA08g15250D	AT4G36540.1	0	BEE2	BR enhanced expression 2
bHLH	BnaA08g15580D	AT4G36930.1	0	SPT	basic helix-loop-helix (bHLH) DNA-binding superfamily protein
bHLH	BnaA08g15990D	AT4G38070.1	0		basic helix-loop-helix (bHLH) DNA-binding superfamily protein
bHLH	BnaA08g16000D	AT4G38070.1	1e-159		basic helix-loop-helix (bHLH) DNA-binding superfamily protein
bHLH	BnaA08g18780D	AT1G27740.1	0	RSL4	root hair defective 6-like 4
bHLH	BnaA08g18830D	AT1G27660.1	0		basic helix-loop-helix (bHLH) DNA-binding superfamily protein
bHLH	BnaA08g19410D	AT1G25330.1	0		basic helix-loop-helix (bHLH) DNA-binding superfamily protein
bHLH	BnaA08g20020D	AT1G26945.1	1e-127	KDR	basic helix-loop-helix (bHLH) DNA-binding superfamily protein
bHLH	BnaA08g20810D	AT1G22490.1	0		basic helix-loop-helix (bHLH) DNA-binding superfamily protein
bHLH	BnaA08g24520D	AT1G12860.1	0	SCRM2, ICE2	basic helix-loop-helix (bHLH) DNA-binding superfamily protein
bHLH	BnaA08g25680D	AT1G10586.1	3e-141		basic helix-loop-helix (bHLH) DNA-binding superfamily protein
bHLH	BnaA08g25980D	AT1G10120.1	0		basic helix-loop-helix (bHLH) DNA-binding superfamily protein
bHLH	BnaA08g30870D	AT4G25410.1	0		basic helix-loop-helix (bHLH) DNA-binding superfamily protein
bHLH	BnaA08g31080D	AT4G37850.1	0		basic helix-loop-helix (bHLH) DNA-binding superfamily protein
bHLH	BnaA09g00910D	AT4G02590.1	0	UNE12	basic helix-loop-helix (bHLH) DNA-binding superfamily protein
bHLH	BnaA09g02380D	AT3G28857.1	5e-101		basic helix-loop-helix (bHLH) DNA-binding family protein
bHLH	BnaA09g06160D	AT5G62610.1	0		basic helix-loop-helix (bHLH) DNA-binding superfamily protein
bHLH	BnaA09g07590D	AT5G67060.1	2e-123	HEC1	basic helix-loop-helix (bHLH) DNA-binding superfamily protein
bHLH	BnaA09g08420D	AT2G14760.3	0		basic helix-loop-helix (bHLH) DNA-binding superfamily protein
bHLH	BnaA09g09600D	AT2G18300.3	0		basic helix-loop-helix (bHLH) DNA-binding superfamily protein
bHLH	BnaA09g11090D	AT1G63650.1	0	EGL3, EGL1, ATMYC-2	basic helix-loop-helix (bHLH) DNA-binding superfamily protein
bHLH	BnaA09g12420D	AT1G63650.1	0	EGL3, EGL1, ATMYC-2	basic helix-loop-helix (bHLH) DNA-binding superfamily protein
bHLH	BnaA09g13660D	AT1G61660.1	0		basic helix-loop-helix (bHLH) DNA-binding superfamily protein
bHLH	BnaA09g16560D	AT5G43650.1	5e-145	BHLH92	basic helix-loop-helix (bHLH) DNA-binding superfamily protein
bHLH	BnaA09g18120D	AT5G46690.1	0	bHLH071	beta HLH protein 71
bHLH	BnaA09g18160D	AT5G46760.1	0		Basic helix-loop-helix (bHLH) DNA-binding family protein
bHLH	BnaA09g18200D	AT5G46760.1	4e-09		Basic helix-loop-helix (bHLH) DNA-binding family protein
bHLH	BnaA09g19880D	AT4G05170.1	0		basic helix-loop-helix (bHLH) DNA-binding superfamily protein
bHLH	BnaA09g22810D	AT4G09820.1	0	TT8, BHLH42	basic helix-loop-helix (bHLH) DNA-binding superfamily protein
bHLH	BnaA09g25430D	AT1G31050.1	0		basic helix-loop-helix (bHLH) DNA-binding superfamily protein
bHLH	BnaA09g27770D	AT1G27740.1	2e-144	RSL4	root hair defective 6-like 4
bHLH	BnaA09g29410D	AT1G26945.1	1e-116	KDR	basic helix-loop-helix (bHLH) DNA-binding superfamily protein
bHLH	BnaA09g30620D	AT1G22490.1	0		basic helix-loop-helix (bHLH) DNA-binding superfamily protein
bHLH	BnaA09g36310D	AT3G56980.1	6e-149	BHLH039, ORG3	basic helix-loop-helix (bHLH) DNA-binding superfamily protein
bHLH	BnaA09g36320D	AT3G56970.1	1e-140	BHLH038, ORG2	basic helix-loop-helix (bHLH) DNA-binding superfamily protein
bHLH	BnaA09g37060D	AT3G57800.1	3e-134		basic helix-loop-helix (bHLH) DNA-binding superfamily protein
bHLH	BnaA09g37540D	AT3G59060.2	0	PIL6, PIF5	phytochrome interacting factor 3-like 6
bHLH	BnaA09g39670D	AT3G62090.2	0	PIL2, PIF6	phytochrome interacting factor 3-like 2
bHLH	BnaA09g41470D	AT2G24260.1	0	LRL1	LJRHL1-like 1
bHLH	BnaA09g42390D	AT2G22750.2	0		basic helix-loop-helix (bHLH) DNA-binding superfamily protein
bHLH	BnaA09g48040D	AT1G10610.1	3e-159		basic helix-loop-helix (bHLH) DNA-binding superfamily protein
bHLH	BnaA09g48070D	AT1G10586.1	5e-148		basic helix-loop-helix (bHLH) DNA-binding superfamily protein
bHLH	BnaA09g48450D	AT1G09530.1	0	PIF3, POC1, PAP3	phytochrome interacting factor 3
bHLH	BnaA09g51900D	AT4G00480.2	0	ATMYC1, myc1	basic helix-loop-helix (bHLH) DNA-binding superfamily protein
bHLH	BnaA09g51970D	AT4G01460.1	0		basic helix-loop-helix (bHLH) DNA-binding superfamily protein
bHLH	BnaA09g53560D	AT5G46760.1	1e-09		Basic helix-loop-helix (bHLH) DNA-binding family protein
bHLH	BnaA09g57260D	AT1G10120.1	0		basic helix-loop-helix (bHLH) DNA-binding superfamily protein
bHLH	BnaA10g00610D	AT1G01260.1	4e-149		basic helix-loop-helix (bHLH) DNA-binding superfamily protein
bHLH	BnaA10g01630D	AT1G03040.1	0		basic helix-loop-helix (bHLH) DNA-binding superfamily protein
bHLH	BnaA10g03490D	AT1G05710.2	9e-81		basic helix-loop-helix (bHLH) DNA-binding superfamily protein
bHLH	BnaA10g03540D	AT1G05805.1	0		basic helix-loop-helix (bHLH) DNA-binding superfamily protein
bHLH	BnaA10g04110D	AT1G06170.1	0		basic helix-loop-helix (bHLH) DNA-binding superfamily protein
bHLH	BnaA10g06580D	AT5G53210.1	0	SPCH	basic helix-loop-helix (bHLH) DNA-binding superfamily protein
bHLH	BnaA10g07750D	AT5G51780.1	1e-119		basic helix-loop-helix (bHLH) DNA-binding superfamily protein
bHLH	BnaA10g08510D	AT5G54680.1	0	ILR3, bHLH105	basic helix-loop-helix (bHLH) DNA-binding superfamily protein
bHLH	BnaA10g11180D	AT5G57150.4	0		basic helix-loop-helix (bHLH) DNA-binding superfamily protein
bHLH	BnaA10g21700D	AT5G10570.1	3e-157		basic helix-loop-helix (bHLH) DNA-binding superfamily protein
bHLH	BnaA10g23230D	AT5G08130.5	0	BIM1	basic helix-loop-helix (bHLH) DNA-binding superfamily protein
bHLH	BnaA10g27640D	AT5G01310.1	0	APTX	APRATAXIN-like
bHLH	BnaA10g29390D	AT5G58010.1	7e-179	LRL3	LJRHL1-like 3
bHLH	BnaAnng03080D	AT3G06120.1	0	MUTE	basic helix-loop-helix (bHLH) DNA-binding superfamily protein
bHLH	BnaAnng03680D	AT3G50330.1	0	HEC2	basic helix-loop-helix (bHLH) DNA-binding superfamily protein
bHLH	BnaAnng04960D	AT5G65640.1	0	bHLH093	beta HLH protein 93
bHLH	BnaAnng06580D	AT5G08130.5	1e-13	BIM1	basic helix-loop-helix (bHLH) DNA-binding superfamily protein
bHLH	BnaAnng08070D	AT5G51780.1	2e-153		basic helix-loop-helix (bHLH) DNA-binding superfamily protein
bHLH	BnaAnng08390D	AT4G36060.1	3e-107	bHLH11	basic helix-loop-helix (bHLH) DNA-binding superfamily protein
bHLH	BnaAnng13930D	AT5G01310.1	2e-113	APTX	APRATAXIN-like
bHLH	BnaAnng19120D	AT5G67060.1	0	HEC1	basic helix-loop-helix (bHLH) DNA-binding superfamily protein
bHLH	BnaAnng20430D	AT4G00050.1	0	UNE10	basic helix-loop-helix (bHLH) DNA-binding superfamily protein
bHLH	BnaAnng22630D	AT2G43140.2	1e-134		basic helix-loop-helix (bHLH) DNA-binding superfamily protein
bHLH	BnaAnng24240D	AT2G34820.1	1e-161		basic helix-loop-helix (bHLH) DNA-binding superfamily protein
bHLH	BnaAnng24260D	AT4G21330.1	9e-177	DYT1	basic helix-loop-helix (bHLH) DNA-binding superfamily protein
bHLH	BnaAnng24280D	AT4G21340.1	0	B70	basic helix-loop-helix (bHLH) DNA-binding superfamily protein
bHLH	BnaAnng25330D	AT1G05710.2	4e-84		basic helix-loop-helix (bHLH) DNA-binding superfamily protein
bHLH	BnaAnng30830D	AT1G74500.1	5e-111	ATBS1, TMO7, BS1	activation-tagged BRI1(brassinosteroid-insensitive 1)-suppressor 1
bHLH	BnaAnng39960D	AT1G63650.1	0	EGL3, EGL1, ATMYC-2	basic helix-loop-helix (bHLH) DNA-binding superfamily protein
bHLH	BnaC01g01170D	AT4G37850.1	0		basic helix-loop-helix (bHLH) DNA-binding superfamily protein
bHLH	BnaC01g01720D	AT4G36930.1	0	SPT	basic helix-loop-helix (bHLH) DNA-binding superfamily protein
bHLH	BnaC01g03860D	AT4G34530.1	0	CIB1	cryptochrome-interacting basic-helix-loop-helix 1
bHLH	BnaC01g04420D	AT4G33880.1	0	RSL2	ROOT HAIR DEFECTIVE 6-LIKE 2
bHLH	BnaC01g07430D	AT4G30980.1	0	LRL2	LJRHL1-like 2
bHLH	BnaC01g08450D	AT4G29930.3	0		basic helix-loop-helix (bHLH) DNA-binding superfamily protein
bHLH	BnaC01g09640D	AT4G28800.1	4e-78		basic helix-loop-helix (bHLH) DNA-binding superfamily protein
bHLH	BnaC01g09660D	AT4G28800.1	2e-141		basic helix-loop-helix (bHLH) DNA-binding superfamily protein
bHLH	BnaC01g09690D	AT4G28800.1	3e-60		basic helix-loop-helix (bHLH) DNA-binding superfamily protein
bHLH	BnaC01g10420D	AT4G17880.1	0		Basic helix-loop-helix (bHLH) DNA-binding family protein
bHLH	BnaC01g12730D	AT4G21330.1	2e-168	DYT1	basic helix-loop-helix (bHLH) DNA-binding superfamily protein
bHLH	BnaC01g17320D	AT4G25410.1	0		basic helix-loop-helix (bHLH) DNA-binding superfamily protein
bHLH	BnaC01g21460D	AT3G21330.1	5e-07		basic helix-loop-helix (bHLH) DNA-binding superfamily protein
bHLH	BnaC01g21650D	AT4G16430.1	0		basic helix-loop-helix (bHLH) DNA-binding superfamily protein
bHLH	BnaC01g26610D	AT3G50330.1	0	HEC2	basic helix-loop-helix (bHLH) DNA-binding superfamily protein
bHLH	BnaC01g29610D	AT1G61660.1	0		basic helix-loop-helix (bHLH) DNA-binding superfamily protein
bHLH	BnaC01g33010D	AT3G19860.2	0	bHLH121	basic helix-loop-helix (bHLH) DNA-binding superfamily protein
bHLH	BnaC01g33350D	AT3G19500.1	0		basic helix-loop-helix (bHLH) DNA-binding superfamily protein
bHLH	BnaC01g40470D	AT2G43010.1	0	PIF4, SRL2, AtPIF4	phytochrome interacting factor 4
bHLH	BnaC01g41100D	AT4G21340.1	0	B70	basic helix-loop-helix (bHLH) DNA-binding superfamily protein
bHLH	BnaC01g42730D	AT3G47640.1	8e-108	PYE	basic helix-loop-helix (bHLH) DNA-binding superfamily protein
bHLH	BnaC02g05910D	AT5G15160.1	8e-114	BNQ2, BHLH134	BANQUO 2
bHLH	BnaC02g09630D	AT4G00050.1	2e-69	UNE10	basic helix-loop-helix (bHLH) DNA-binding superfamily protein
bHLH	BnaC02g11040D	AT5G58010.1	0	LRL3	LJRHL1-like 3
bHLH	BnaC02g11780D	AT5G57150.4	0		basic helix-loop-helix (bHLH) DNA-binding superfamily protein
bHLH	BnaC02g11970D	AT5G56960.1	0		basic helix-loop-helix (bHLH) DNA-binding family protein
bHLH	BnaC02g14500D	AT5G53210.1	0	SPCH	basic helix-loop-helix (bHLH) DNA-binding superfamily protein
bHLH	BnaC02g15540D	AT5G51780.1	8e-147		basic helix-loop-helix (bHLH) DNA-binding superfamily protein
bHLH	BnaC02g16560D	AT5G67060.1	0	HEC1	basic helix-loop-helix (bHLH) DNA-binding superfamily protein
bHLH	BnaC02g18590D	AT1G68810.1	5e-81		basic helix-loop-helix (bHLH) DNA-binding superfamily protein
bHLH	BnaC02g18790D	AT1G68920.1	0		basic helix-loop-helix (bHLH) DNA-binding superfamily protein
bHLH	BnaC02g18880D	AT1G69010.1	0	BIM2	BES1-interacting Myc-like protein 2
bHLH	BnaC02g20610D	AT1G71200.1	6e-124		basic helix-loop-helix (bHLH) DNA-binding superfamily protein
bHLH	BnaC02g21190D	AT1G72210.1	0		basic helix-loop-helix (bHLH) DNA-binding superfamily protein
bHLH	BnaC02g22370D	AT1G73830.1	1e-87	BEE3	BR enhanced expression 3
bHLH	BnaC02g22470D	AT1G73830.1	8e-167	BEE3	BR enhanced expression 3
bHLH	BnaC02g27040D	AT4G02590.1	0	UNE12	basic helix-loop-helix (bHLH) DNA-binding superfamily protein
bHLH	BnaC02g34930D	AT5G67110.1	3e-89	ALC	basic helix-loop-helix (bHLH) DNA-binding superfamily protein
bHLH	BnaC02g35640D	AT3G25710.1	0	BHLH32, ATAIG1, TMO5	basic helix-loop-helix 32
bHLH	BnaC02g36310D	AT3G26744.1	0	ICE1, ATICE1, SCRM	basic helix-loop-helix (bHLH) DNA-binding superfamily protein
bHLH	BnaC02g37550D	AT3G28857.1	5e-96		basic helix-loop-helix (bHLH) DNA-binding family protein
bHLH	BnaC02g38670D	AT5G48560.1	0		basic helix-loop-helix (bHLH) DNA-binding superfamily protein
bHLH	BnaC02g41800D	AT5G08130.5	1e-13	BIM1	basic helix-loop-helix (bHLH) DNA-binding superfamily protein
bHLH	BnaC03g01590D	AT5G04150.1	2e-166	BHLH101	basic helix-loop-helix (bHLH) DNA-binding superfamily protein
bHLH	BnaC03g03390D	AT5G08130.5	0	BIM1	basic helix-loop-helix (bHLH) DNA-binding superfamily protein
bHLH	BnaC03g05370D	AT2G43010.1	0	PIF4, SRL2, AtPIF4	phytochrome interacting factor 4
bHLH	BnaC03g06810D	AT5G15160.1	4e-112	BNQ2, BHLH134	BANQUO 2
bHLH	BnaC03g12620D	AT5G58010.1	0	LRL3	LJRHL1-like 3
bHLH	BnaC03g13080D	AT5G57150.4	0		basic helix-loop-helix (bHLH) DNA-binding superfamily protein
bHLH	BnaC03g14420D	AT5G54680.1	0	ILR3, bHLH105	basic helix-loop-helix (bHLH) DNA-binding superfamily protein
bHLH	BnaC03g15150D	AT5G53210.1	0	SPCH	basic helix-loop-helix (bHLH) DNA-binding superfamily protein
bHLH	BnaC03g16290D	AT5G50915.1	1e-166		basic helix-loop-helix (bHLH) DNA-binding superfamily protein
bHLH	BnaC03g17700D	AT2G31730.1	7e-121		basic helix-loop-helix (bHLH) DNA-binding superfamily protein
bHLH	BnaC03g19220D	AT2G34820.1	9e-163		basic helix-loop-helix (bHLH) DNA-binding superfamily protein
bHLH	BnaC03g23140D	AT2G41130.1	0		basic helix-loop-helix (bHLH) DNA-binding superfamily protein
bHLH	BnaC03g23970D	AT2G43010.1	0	PIF4, SRL2, AtPIF4	phytochrome interacting factor 4
bHLH	BnaC03g24060D	AT2G43140.2	8e-172		basic helix-loop-helix (bHLH) DNA-binding superfamily protein
bHLH	BnaC03g26990D	AT4G00050.1	0	UNE10	basic helix-loop-helix (bHLH) DNA-binding superfamily protein
bHLH	BnaC03g30830D	AT4G02590.1	0	UNE12	basic helix-loop-helix (bHLH) DNA-binding superfamily protein
bHLH	BnaC03g32090D	AT4G00480.2	0	ATMYC1, myc1	basic helix-loop-helix (bHLH) DNA-binding superfamily protein
bHLH	BnaC03g32180D	AT4G00120.1	1e-120	IND1, GT140, IND, EDA33	basic helix-loop-helix (bHLH) DNA-binding superfamily protein
bHLH	BnaC03g32190D	AT4G00050.1	0	UNE10	basic helix-loop-helix (bHLH) DNA-binding superfamily protein
bHLH	BnaC03g34570D	AT3G06120.1	0	MUTE	basic helix-loop-helix (bHLH) DNA-binding superfamily protein
bHLH	BnaC03g41710D	AT3G20640.1	0		basic helix-loop-helix (bHLH) DNA-binding superfamily protein
bHLH	BnaC03g42070D	AT3G21330.1	0		basic helix-loop-helix (bHLH) DNA-binding superfamily protein
bHLH	BnaC03g43470D	AT3G24140.1	0	FMA	basic helix-loop-helix (bHLH) DNA-binding superfamily protein
bHLH	BnaC03g46740D	AT2G16910.1	0	AMS	basic helix-loop-helix (bHLH) DNA-binding superfamily protein
bHLH	BnaC03g46920D	AT2G28160.1	0	FIT1, ATBHLH029, FRU, BHLH029, ATBHLH29, ATFIT1	FER-like regulator of iron uptake
bHLH	BnaC03g53500D	AT3G47640.1	4e-175	PYE	basic helix-loop-helix (bHLH) DNA-binding superfamily protein
bHLH	BnaC03g57010D	AT1G12860.1	0	SCRM2, ICE2	basic helix-loop-helix (bHLH) DNA-binding superfamily protein
bHLH	BnaC03g57170D	AT3G47710.1	5e-101	BNQ3, BHLH161	BANQUO 3
bHLH	BnaC03g57760D	AT1G27740.1	1e-160	RSL4	root hair defective 6-like 4
bHLH	BnaC03g58040D	AT1G27660.1	0		basic helix-loop-helix (bHLH) DNA-binding superfamily protein
bHLH	BnaC03g58100D	AT1G27740.1	0	RSL4	root hair defective 6-like 4
bHLH	BnaC03g61070D	AT4G38070.1	0		basic helix-loop-helix (bHLH) DNA-binding superfamily protein
bHLH	BnaC03g61210D	AT4G37850.1	0		basic helix-loop-helix (bHLH) DNA-binding superfamily protein
bHLH	BnaC03g61610D	AT4G36930.1	0	SPT	basic helix-loop-helix (bHLH) DNA-binding superfamily protein
bHLH	BnaC03g64200D	AT4G21330.1	1e-160	DYT1	basic helix-loop-helix (bHLH) DNA-binding superfamily protein
bHLH	BnaC03g65970D	AT4G34530.1	7e-104	CIB1	cryptochrome-interacting basic-helix-loop-helix 1
bHLH	BnaC03g66310D	AT4G33880.1	0	RSL2	ROOT HAIR DEFECTIVE 6-LIKE 2
bHLH	BnaC03g68160D	AT4G29930.3	2e-88		basic helix-loop-helix (bHLH) DNA-binding superfamily protein
bHLH	BnaC03g68170D	AT4G29930.3	1e-30		basic helix-loop-helix (bHLH) DNA-binding superfamily protein
bHLH	BnaC03g72400D	AT2G46970.1	8e-44	PIL1	phytochrome interacting factor 3-like 1
bHLH	BnaC03g76640D	AT4G36540.1	0	BEE2	BR enhanced expression 2
bHLH	BnaC04g00610D	AT2G46810.1	8e-124		basic helix-loop-helix (bHLH) DNA-binding superfamily protein
bHLH	BnaC04g01630D	AT2G41130.1	0		basic helix-loop-helix (bHLH) DNA-binding superfamily protein
bHLH	BnaC04g01760D	AT2G41240.1	8e-121	BHLH100	basic helix-loop-helix protein 100
bHLH	BnaC04g02580D	AT2G42280.1	7e-120		basic helix-loop-helix (bHLH) DNA-binding superfamily protein
bHLH	BnaC04g02590D	AT2G42300.1	0		basic helix-loop-helix (bHLH) DNA-binding superfamily protein
bHLH	BnaC04g02750D	AT2G43140.2	0		basic helix-loop-helix (bHLH) DNA-binding superfamily protein
bHLH	BnaC04g12910D	AT2G31730.1	2e-132		basic helix-loop-helix (bHLH) DNA-binding superfamily protein
bHLH	BnaC04g13170D	AT2G31730.1	1e-06		basic helix-loop-helix (bHLH) DNA-binding superfamily protein
bHLH	BnaC04g13380D	AT2G31280.3	0	CPUORF7	conserved peptide upstream open reading frame 7
bHLH	BnaC04g13520D	AT2G31220.1	0		basic helix-loop-helix (bHLH) DNA-binding superfamily protein
bHLH	BnaC04g13540D	AT2G31210.1	0		basic helix-loop-helix (bHLH) DNA-binding superfamily protein
bHLH	BnaC04g16120D	AT2G28160.1	0	FIT1, ATBHLH029, FRU, BHLH029, ATBHLH29, ATFIT1	FER-like regulator of iron uptake
bHLH	BnaC04g17560D	AT3G24140.1	4e-77	FMA	basic helix-loop-helix (bHLH) DNA-binding superfamily protein
bHLH	BnaC04g23220D	AT3G59060.2	0	PIL6, PIF5	phytochrome interacting factor 3-like 6
bHLH	BnaC04g24020D	AT3G57800.1	9e-93		basic helix-loop-helix (bHLH) DNA-binding superfamily protein
bHLH	BnaC04g24030D	AT3G57800.1	1e-128		basic helix-loop-helix (bHLH) DNA-binding superfamily protein
bHLH	BnaC04g24670D	AT3G56980.1	1e-176	BHLH039, ORG3	basic helix-loop-helix (bHLH) DNA-binding superfamily protein
bHLH	BnaC04g24680D	AT3G56980.1	1e-71	BHLH039, ORG3	basic helix-loop-helix (bHLH) DNA-binding superfamily protein
bHLH	BnaC04g24690D	AT3G56980.1	0	BHLH039, ORG3	basic helix-loop-helix (bHLH) DNA-binding superfamily protein
bHLH	BnaC04g24710D	AT3G56980.1	0	BHLH039, ORG3	basic helix-loop-helix (bHLH) DNA-binding superfamily protein
bHLH	BnaC04g28710D	AT4G14410.1	0	bHLH104	basic helix-loop-helix (bHLH) DNA-binding superfamily protein
bHLH	BnaC04g31090D	AT5G67110.1	1e-52	ALC	basic helix-loop-helix (bHLH) DNA-binding superfamily protein
bHLH	BnaC04g35300D	AT2G22750.2	0		basic helix-loop-helix (bHLH) DNA-binding superfamily protein
bHLH	BnaC04g35320D	AT2G22770.1	0	NAI1	basic helix-loop-helix (bHLH) DNA-binding superfamily protein
bHLH	BnaC04g36660D	AT2G24260.1	9e-132	LRL1	LJRHL1-like 1
bHLH	BnaC04g36670D	AT2G24260.1	4e-130	LRL1	LJRHL1-like 1
bHLH	BnaC04g39550D	AT2G28160.1	0	FIT1, ATBHLH029, FRU, BHLH029, ATBHLH29, ATFIT1	FER-like regulator of iron uptake
bHLH	BnaC04g42030D	AT2G31210.1	0		basic helix-loop-helix (bHLH) DNA-binding superfamily protein
bHLH	BnaC04g42040D	AT2G31210.1	0		basic helix-loop-helix (bHLH) DNA-binding superfamily protein
bHLH	BnaC04g42050D	AT2G31220.1	0		basic helix-loop-helix (bHLH) DNA-binding superfamily protein
bHLH	BnaC04g42170D	AT2G31280.3	0	CPUORF7	conserved peptide upstream open reading frame 7
bHLH	BnaC04g46850D	AT2G40200.1	0		basic helix-loop-helix (bHLH) DNA-binding superfamily protein
bHLH	BnaC04g47550D	AT2G41240.1	0	BHLH100	basic helix-loop-helix protein 100
bHLH	BnaC04g48190D	AT2G42280.1	0		basic helix-loop-helix (bHLH) DNA-binding superfamily protein
bHLH	BnaC04g48630D	AT2G43010.1	0	PIF4, SRL2, AtPIF4	phytochrome interacting factor 4
bHLH	BnaC04g50860D	AT2G46510.1	4e-59	ATAIB, AIB	ABA-inducible BHLH-type transcription factor
bHLH	BnaC04g51620D	AT2G46810.1	2e-135		basic helix-loop-helix (bHLH) DNA-binding superfamily protein
bHLH	BnaC04g52060D	AT2G46970.1	0	PIL1	phytochrome interacting factor 3-like 1
bHLH	BnaC04g52120D	AT2G46510.1	1e-133	ATAIB, AIB	ABA-inducible BHLH-type transcription factor
bHLH	BnaC04g56860D	AT2G41130.1	0		basic helix-loop-helix (bHLH) DNA-binding superfamily protein
bHLH	BnaC05g01660D	AT1G03040.1	0		basic helix-loop-helix (bHLH) DNA-binding superfamily protein
bHLH	BnaC05g03860D	AT1G05710.2	2e-77		basic helix-loop-helix (bHLH) DNA-binding superfamily protein
bHLH	BnaC05g03920D	AT1G05805.1	0		basic helix-loop-helix (bHLH) DNA-binding superfamily protein
bHLH	BnaC05g03980D	AT1G05805.1	0		basic helix-loop-helix (bHLH) DNA-binding superfamily protein
bHLH	BnaC05g04240D	AT1G06170.1	0		basic helix-loop-helix (bHLH) DNA-binding superfamily protein
bHLH	BnaC05g07080D	AT1G09530.1	0	PIF3, POC1, PAP3	phytochrome interacting factor 3
bHLH	BnaC05g07820D	AT1G10120.1	0		basic helix-loop-helix (bHLH) DNA-binding superfamily protein
bHLH	BnaC05g07950D	AT1G59640.2	1e-96	ZCW32, BPE, BPEp	BIG PETAL P
bHLH	BnaC05g08100D	AT1G10610.1	1e-147		basic helix-loop-helix (bHLH) DNA-binding superfamily protein
bHLH	BnaC05g09250D	AT1G12860.1	0	SCRM2, ICE2	basic helix-loop-helix (bHLH) DNA-binding superfamily protein
bHLH	BnaC05g11290D	AT5G08130.5	3e-64	BIM1	basic helix-loop-helix (bHLH) DNA-binding superfamily protein
bHLH	BnaC05g17780D	AT1G22490.1	0		basic helix-loop-helix (bHLH) DNA-binding superfamily protein
bHLH	BnaC05g19730D	AT3G57800.1	9e-26		basic helix-loop-helix (bHLH) DNA-binding superfamily protein
bHLH	BnaC05g21490D	AT1G27740.1	2e-144	RSL4	root hair defective 6-like 4
bHLH	BnaC05g27050D	AT1G51070.2	0	bHLH115	basic helix-loop-helix (bHLH) DNA-binding superfamily protein
bHLH	BnaC05g28450D	AT1G32640.1	1e-147	ATMYC2, RD22BP1, JAI1, JIN1, MYC2, ZBF1	Basic helix-loop-helix (bHLH) DNA-binding family protein
bHLH	BnaC05g32220D	AT3G20640.1	0		basic helix-loop-helix (bHLH) DNA-binding superfamily protein
bHLH	BnaC05g33340D	AT3G19500.1	0		basic helix-loop-helix (bHLH) DNA-binding superfamily protein
bHLH	BnaC05g44630D	AT3G07340.1	0		basic helix-loop-helix (bHLH) DNA-binding superfamily protein
bHLH	BnaC05g45700D	AT3G06120.1	8e-172	MUTE	basic helix-loop-helix (bHLH) DNA-binding superfamily protein
bHLH	BnaC05g50040D	AT1G18400.1	0	BEE1	BR enhanced expression 1
bHLH	BnaC06g01430D	AT2G18300.3	0		basic helix-loop-helix (bHLH) DNA-binding superfamily protein
bHLH	BnaC06g04380D	AT1G51140.1	0		basic helix-loop-helix (bHLH) DNA-binding superfamily protein
bHLH	BnaC06g11220D	AT3G24140.1	1e-72	FMA	basic helix-loop-helix (bHLH) DNA-binding superfamily protein
bHLH	BnaC06g13020D	AT1G66470.1	0	RHD6	ROOT HAIR DEFECTIVE6
bHLH	BnaC06g16100D	AT3G57800.1	2e-84		basic helix-loop-helix (bHLH) DNA-binding superfamily protein
bHLH	BnaC06g22930D	AT1G74500.1	5e-121	ATBS1, TMO7, BS1	activation-tagged BRI1(brassinosteroid-insensitive 1)-suppressor 1
bHLH	BnaC06g22940D	AT1G74500.1	5e-121	ATBS1, TMO7, BS1	activation-tagged BRI1(brassinosteroid-insensitive 1)-suppressor 1
bHLH	BnaC06g24170D	AT1G72210.1	0		basic helix-loop-helix (bHLH) DNA-binding superfamily protein
bHLH	BnaC06g25560D	AT1G68810.1	0		basic helix-loop-helix (bHLH) DNA-binding superfamily protein
bHLH	BnaC06g29600D	AT1G68810.1	0		basic helix-loop-helix (bHLH) DNA-binding superfamily protein
bHLH	BnaC06g29840D	AT1G68920.1	0		basic helix-loop-helix (bHLH) DNA-binding superfamily protein
bHLH	BnaC06g29910D	AT1G69010.1	0	BIM2	BES1-interacting Myc-like protein 2
bHLH	BnaC06g32310D	AT1G71200.1	2e-139		basic helix-loop-helix (bHLH) DNA-binding superfamily protein
bHLH	BnaC06g33250D	AT1G72210.1	0		basic helix-loop-helix (bHLH) DNA-binding superfamily protein
bHLH	BnaC06g34680D	AT1G73830.1	0	BEE3	BR enhanced expression 3
bHLH	BnaC06g42980D	AT3G62090.2	0	PIL2, PIF6	phytochrome interacting factor 3-like 2
bHLH	BnaC06g43500D	AT1G66470.1	0	RHD6	ROOT HAIR DEFECTIVE6
bHLH	BnaC07g00780D	AT2G20180.2	3e-180	PIL5	phytochrome interacting factor 3-like 5
bHLH	BnaC07g03450D	AT2G18300.3	0		basic helix-loop-helix (bHLH) DNA-binding superfamily protein
bHLH	BnaC07g05950D	AT2G16910.1	0	AMS	basic helix-loop-helix (bHLH) DNA-binding superfamily protein
bHLH	BnaC07g07390D	AT3G24140.1	0	FMA	basic helix-loop-helix (bHLH) DNA-binding superfamily protein
bHLH	BnaC07g07840D	AT3G23690.1	0		basic helix-loop-helix (bHLH) DNA-binding superfamily protein
bHLH	BnaC07g07850D	AT3G56980.1	5e-150	BHLH039, ORG3	basic helix-loop-helix (bHLH) DNA-binding superfamily protein
bHLH	BnaC07g11710D	AT1G27740.1	3e-138	RSL4	root hair defective 6-like 4
bHLH	BnaC07g11730D	AT1G27740.1	2e-91	RSL4	root hair defective 6-like 4
bHLH	BnaC07g12550D	AT1G26945.1	5e-121	KDR	basic helix-loop-helix (bHLH) DNA-binding superfamily protein
bHLH	BnaC07g13680D	AT1G22490.1	0		basic helix-loop-helix (bHLH) DNA-binding superfamily protein
bHLH	BnaC07g16290D	AT5G67110.1	5e-159	ALC	basic helix-loop-helix (bHLH) DNA-binding superfamily protein
bHLH	BnaC07g16340D	AT5G67060.1	2e-139	HEC1	basic helix-loop-helix (bHLH) DNA-binding superfamily protein
bHLH	BnaC07g17250D	AT5G43650.1	1e-160	BHLH92	basic helix-loop-helix (bHLH) DNA-binding superfamily protein
bHLH	BnaC07g19360D	AT5G46690.1	0	bHLH071	beta HLH protein 71
bHLH	BnaC07g19420D	AT5G46760.1	0		Basic helix-loop-helix (bHLH) DNA-binding family protein
bHLH	BnaC07g22860D	AT3G25710.1	0	BHLH32, ATAIG1, TMO5	basic helix-loop-helix 32
bHLH	BnaC07g26580D	AT5G48560.1	0		basic helix-loop-helix (bHLH) DNA-binding superfamily protein
bHLH	BnaC07g31140D	AT5G61270.1	0	PIF7	phytochrome-interacting factor7
bHLH	BnaC07g33660D	AT4G16430.1	2e-136		basic helix-loop-helix (bHLH) DNA-binding superfamily protein
bHLH	BnaC07g39620D	AT4G25400.1	2e-135		basic helix-loop-helix (bHLH) DNA-binding superfamily protein
bHLH	BnaC07g39630D	AT4G25410.1	5e-179		basic helix-loop-helix (bHLH) DNA-binding superfamily protein
bHLH	BnaC07g41730D	AT4G29100.1	0		basic helix-loop-helix (bHLH) DNA-binding superfamily protein
bHLH	BnaC07g42240D	AT4G29930.3	0		basic helix-loop-helix (bHLH) DNA-binding superfamily protein
bHLH	BnaC07g44570D	AT4G33880.1	0	RSL2	ROOT HAIR DEFECTIVE 6-LIKE 2
bHLH	BnaC07g45960D	AT4G36060.1	3e-112	bHLH11	basic helix-loop-helix (bHLH) DNA-binding superfamily protein
bHLH	BnaC08g01480D	AT1G05710.2	9e-86		basic helix-loop-helix (bHLH) DNA-binding superfamily protein
bHLH	BnaC08g05990D	AT1G22490.1	0		basic helix-loop-helix (bHLH) DNA-binding superfamily protein
bHLH	BnaC08g06800D	AT1G35460.1	0		basic helix-loop-helix (bHLH) DNA-binding superfamily protein
bHLH	BnaC08g07580D	AT1G32640.1	1e-173	ATMYC2, RD22BP1, JAI1, JIN1, MYC2, ZBF1	Basic helix-loop-helix (bHLH) DNA-binding family protein
bHLH	BnaC08g13440D	AT4G29100.1	0		basic helix-loop-helix (bHLH) DNA-binding superfamily protein
bHLH	BnaC08g13990D	AT1G10120.1	0		basic helix-loop-helix (bHLH) DNA-binding superfamily protein
bHLH	BnaC08g14400D	AT1G10586.1	2e-137		basic helix-loop-helix (bHLH) DNA-binding superfamily protein
bHLH	BnaC08g21730D	AT3G50330.1	0	HEC2	basic helix-loop-helix (bHLH) DNA-binding superfamily protein
bHLH	BnaC08g27880D	AT3G56970.1	5e-150	BHLH038, ORG2	basic helix-loop-helix (bHLH) DNA-binding superfamily protein
bHLH	BnaC08g28800D	AT3G57800.1	2e-141		basic helix-loop-helix (bHLH) DNA-binding superfamily protein
bHLH	BnaC08g29580D	AT3G59060.2	0	PIL6, PIF5	phytochrome interacting factor 3-like 6
bHLH	BnaC08g31840D	AT3G61950.1	2e-89		basic helix-loop-helix (bHLH) DNA-binding superfamily protein
bHLH	BnaC08g32020D	AT3G62090.2	0	PIL2, PIF6	phytochrome interacting factor 3-like 2
bHLH	BnaC08g34050D	AT2G24260.1	0	LRL1	LJRHL1-like 1
bHLH	BnaC08g34850D	AT2G22750.2	0		basic helix-loop-helix (bHLH) DNA-binding superfamily protein
bHLH	BnaC08g42390D	AT1G10120.1	0		basic helix-loop-helix (bHLH) DNA-binding superfamily protein
bHLH	BnaC08g42700D	AT1G09530.1	0	PIF3, POC1, PAP3	phytochrome interacting factor 3
bHLH	BnaC08g48550D	AT1G26945.1	9e-132	KDR	basic helix-loop-helix (bHLH) DNA-binding superfamily protein
bHLH	BnaC08g49160D	AT2G22770.1	0	NAI1	basic helix-loop-helix (bHLH) DNA-binding superfamily protein
bHLH	BnaC08g49840D	AT1G10610.1	3e-138		basic helix-loop-helix (bHLH) DNA-binding superfamily protein
bHLH	BnaC09g00040D	AT4G02590.1	0	UNE12	basic helix-loop-helix (bHLH) DNA-binding superfamily protein
bHLH	BnaC09g01910D	AT3G28857.1	5e-96		basic helix-loop-helix (bHLH) DNA-binding family protein
bHLH	BnaC09g05700D	AT5G62610.1	0		basic helix-loop-helix (bHLH) DNA-binding superfamily protein
bHLH	BnaC09g07530D	AT5G67060.1	4e-135	HEC1	basic helix-loop-helix (bHLH) DNA-binding superfamily protein
bHLH	BnaC09g08720D	AT2G14760.3	0		basic helix-loop-helix (bHLH) DNA-binding superfamily protein
bHLH	BnaC09g09710D	AT2G18300.3	0		basic helix-loop-helix (bHLH) DNA-binding superfamily protein
bHLH	BnaC09g10990D	AT1G62975.1	0		basic helix-loop-helix (bHLH) DNA-binding superfamily protein
bHLH	BnaC09g11380D	AT1G63650.1	0	EGL3, EGL1, ATMYC-2	basic helix-loop-helix (bHLH) DNA-binding superfamily protein
bHLH	BnaC09g12820D	AT1G63650.1	0	EGL3, EGL1, ATMYC-2	basic helix-loop-helix (bHLH) DNA-binding superfamily protein
bHLH	BnaC09g19550D	AT5G46690.1	3e-156	bHLH071	beta HLH protein 71
bHLH	BnaC09g19610D	AT5G46760.1	1e-169		Basic helix-loop-helix (bHLH) DNA-binding family protein
bHLH	BnaC09g19710D	AT5G46760.1	2e-11		Basic helix-loop-helix (bHLH) DNA-binding family protein
bHLH	BnaC09g21880D	AT4G05170.1	0		basic helix-loop-helix (bHLH) DNA-binding superfamily protein
bHLH	BnaC09g24860D	AT4G09820.1	1e-63	TT8, BHLH42	basic helix-loop-helix (bHLH) DNA-binding superfamily protein
bHLH	BnaC09g24870D	AT4G09820.1	0	TT8, BHLH42	basic helix-loop-helix (bHLH) DNA-binding superfamily protein
bHLH	BnaC09g29480D	AT5G53210.1	0	SPCH	basic helix-loop-helix (bHLH) DNA-binding superfamily protein
bHLH	BnaC09g31010D	AT5G54680.1	0	ILR3, bHLH105	basic helix-loop-helix (bHLH) DNA-binding superfamily protein
bHLH	BnaC09g45970D	AT5G10570.1	3e-63		basic helix-loop-helix (bHLH) DNA-binding superfamily protein
bHLH	BnaC09g45980D	AT5G10570.1	2e-155		basic helix-loop-helix (bHLH) DNA-binding superfamily protein
bHLH	BnaC09g46950D	AT5G09750.1	4e-165	HEC3	basic helix-loop-helix (bHLH) DNA-binding superfamily protein
bHLH	BnaC09g47800D	AT5G08130.5	0	BIM1	basic helix-loop-helix (bHLH) DNA-binding superfamily protein
bHLH	BnaC09g52800D	AT5G51780.1	8e-142		basic helix-loop-helix (bHLH) DNA-binding superfamily protein
bHLH	BnaC09g53380D	AT5G57150.4	2e-162		basic helix-loop-helix (bHLH) DNA-binding superfamily protein
bHLH	BnaC09g53390D	AT5G57150.4	3e-92		basic helix-loop-helix (bHLH) DNA-binding superfamily protein
bHLH	BnaC09g53530D	AT5G56960.1	0		basic helix-loop-helix (bHLH) DNA-binding family protein
bHLH	BnaCnng01580D	AT4G01460.1	0		basic helix-loop-helix (bHLH) DNA-binding superfamily protein
bHLH	BnaCnng02290D	AT4G00480.2	0	ATMYC1, myc1	basic helix-loop-helix (bHLH) DNA-binding superfamily protein
bHLH	BnaCnng03930D	AT5G01310.1	0	APTX	APRATAXIN-like
bHLH	BnaCnng04710D	AT1G25330.1	0		basic helix-loop-helix (bHLH) DNA-binding superfamily protein
bHLH	BnaCnng08490D	AT1G72210.1	0		basic helix-loop-helix (bHLH) DNA-binding superfamily protein
bHLH	BnaCnng10760D	AT3G20640.1	0		basic helix-loop-helix (bHLH) DNA-binding superfamily protein
bHLH	BnaCnng10960D	AT1G31050.1	0		basic helix-loop-helix (bHLH) DNA-binding superfamily protein
bHLH	BnaCnng17300D	AT4G14410.1	0	bHLH104	basic helix-loop-helix (bHLH) DNA-binding superfamily protein
bHLH	BnaCnng19670D	AT5G43650.1	8e-168	BHLH92	basic helix-loop-helix (bHLH) DNA-binding superfamily protein
bHLH	BnaCnng22590D	AT2G34820.1	9e-14		basic helix-loop-helix (bHLH) DNA-binding superfamily protein
bHLH	BnaCnng26150D	AT1G49770.1	0	RGE1, ZOU	basic helix-loop-helix (bHLH) DNA-binding superfamily protein
bHLH	BnaCnng28140D	AT1G10586.1	3e-141		basic helix-loop-helix (bHLH) DNA-binding superfamily protein
bHLH	BnaCnng29920D	AT3G23690.1	0		basic helix-loop-helix (bHLH) DNA-binding superfamily protein
bHLH	BnaCnng33960D	AT5G41315.1	0	GL3, MYC6.2	basic helix-loop-helix (bHLH) DNA-binding superfamily protein
bHLH	BnaCnng37600D	AT1G35460.1	0		basic helix-loop-helix (bHLH) DNA-binding superfamily protein
bHLH	BnaCnng37830D	AT1G59640.2	5e-48	ZCW32, BPE, BPEp	BIG PETAL P
bHLH	BnaCnng38450D	AT1G66470.1	0	RHD6	ROOT HAIR DEFECTIVE6
bHLH	BnaCnng38940D	AT1G61660.1	0		basic helix-loop-helix (bHLH) DNA-binding superfamily protein
bHLH	BnaCnng39100D	AT3G21330.1	0		basic helix-loop-helix (bHLH) DNA-binding superfamily protein
bHLH	BnaCnng39760D	AT5G58010.1	9e-173	LRL3	LJRHL1-like 3
bHLH	BnaCnng42180D	AT3G28857.1	7e-100		basic helix-loop-helix (bHLH) DNA-binding family protein
bHLH	BnaCnng43800D	AT4G25410.1	0		basic helix-loop-helix (bHLH) DNA-binding superfamily protein
bHLH	BnaCnng44210D	AT3G24140.1	0	FMA	basic helix-loop-helix (bHLH) DNA-binding superfamily protein
bHLH	BnaCnng45350D	AT5G09750.1	2e-168	HEC3	basic helix-loop-helix (bHLH) DNA-binding superfamily protein
bHLH	BnaCnng49830D	AT1G10586.1	5e-148		basic helix-loop-helix (bHLH) DNA-binding superfamily protein
bHLH	BnaCnng52850D	AT5G01310.1	2e-108	APTX	APRATAXIN-like
bHLH	BnaCnng53100D	AT4G29100.1	0		basic helix-loop-helix (bHLH) DNA-binding superfamily protein
bHLH	BnaCnng55460D	AT3G59060.2	0	PIL6, PIF5	phytochrome interacting factor 3-like 6
bHLH	BnaCnng57560D	AT3G56980.1	0	BHLH039, ORG3	basic helix-loop-helix (bHLH) DNA-binding superfamily protein
bHLH	BnaCnng61200D	AT5G15160.1	5e-116	BNQ2, BHLH134	BANQUO 2
bHLH	BnaCnng62790D	AT1G35460.1	2e-159		basic helix-loop-helix (bHLH) DNA-binding superfamily protein
bHLH	BnaCnng64770D	AT3G56980.1	0	BHLH039, ORG3	basic helix-loop-helix (bHLH) DNA-binding superfamily protein
bHLH	BnaCnng66200D	AT5G65640.1	0	bHLH093	beta HLH protein 93
bHLH	BnaCnng66260D	AT1G49770.1	0	RGE1, ZOU	basic helix-loop-helix (bHLH) DNA-binding superfamily protein
bHLH	BnaCnng67160D	AT2G43140.2	1e-87		basic helix-loop-helix (bHLH) DNA-binding superfamily protein
bHLH	BnaCnng68660D	AT4G00480.2	0	ATMYC1, myc1	basic helix-loop-helix (bHLH) DNA-binding superfamily protein
bHLH	BnaCnng73080D	AT3G56980.1	3e-94	BHLH039, ORG3	basic helix-loop-helix (bHLH) DNA-binding superfamily protein
bHLH	BnaUnng04210D	AT3G56980.1	3e-147	BHLH039, ORG3	basic helix-loop-helix (bHLH) DNA-binding superfamily protein
bHLH	BnaUnng04340D	AT3G56980.1	3e-157	BHLH039, ORG3	basic helix-loop-helix (bHLH) DNA-binding superfamily protein
bZIP	BnaA01g00310D	AT4G37730.1	0	AtbZIP7, bZIP7	basic leucine-zipper 7
bZIP	BnaA01g01100D	AT4G36730.1	0	GBF1	G-box binding factor 1
bZIP	BnaA01g01640D	AT4G35900.1	3e-43	FD, FD-1, atbzip14	Basic-leucine zipper (bZIP) transcription factor family protein
bZIP	BnaA01g21580D	AT1G58110.1	6e-170		Basic-leucine zipper (bZIP) transcription factor family protein
bZIP	BnaA01g26200D	AT3G19290.3	1e-142	ABF4	ABRE binding factor 4
bZIP	BnaA01g27940D	AT3G17609.2	3e-140	HYH	HY5-homolog
bZIP	BnaA01g30760D	AT3G12250.4	0	TGA6, BZIP45	TGACG motif-binding factor 6
bZIP	BnaA01g31420D	AT3G10800.1	3e-175	BZIP28	Basic-leucine zipper (bZIP) transcription factor family protein
bZIP	BnaA02g00310D	AT5G10030.1	0	TGA4, OBF4	TGACG motif-binding factor 4
bZIP	BnaA02g00920D	AT5G11260.1	9e-161	HY5, TED 5	Basic-leucine zipper (bZIP) transcription factor family protein
bZIP	BnaA02g02830D	AT5G15830.1	0	AtbZIP3, bZIP3	basic leucine-zipper 3
bZIP	BnaA02g20110D	AT1G13600.1	0	AtbZIP58, bZIP58	basic leucine-zipper 58
bZIP	BnaA02g27460D	AT2G04038.1	2e-132	AtbZIP48, bZIP48	basic leucine-zipper 48
bZIP	BnaA02g31000D	AT5G28770.2	0	BZO2H3	bZIP transcription factor family protein
bZIP	BnaA02g32330D	AT5G24800.1	0	ATBZIP9, BZO2H2, BZIP9	basic leucine zipper 9
bZIP	BnaA03g05670D	AT5G15830.1	4e-150	AtbZIP3, bZIP3	basic leucine-zipper 3
bZIP	BnaA03g19810D	AT2G42380.2	2e-159	ATBZIP34, BZIP34	Basic-leucine zipper (bZIP) transcription factor family protein
bZIP	BnaA03g32170D	AT3G12250.4	0	TGA6, BZIP45	TGACG motif-binding factor 6
bZIP	BnaA03g34610D	AT3G17609.2	4e-159	HYH	HY5-homolog
bZIP	BnaA03g35190D	AT3G19290.3	7e-120	ABF4	ABRE binding factor 4
bZIP	BnaA03g39300D	AT4G35040.1	4e-66	bZIP19	Basic-leucine zipper (bZIP) transcription factor family protein
bZIP	BnaA03g54260D	AT4G37730.1	5e-175	AtbZIP7, bZIP7	basic leucine-zipper 7
bZIP	BnaA03g56410D	AT2G35530.1	0	bZIP16, AtbZIP16	basic region/leucine zipper transcription factor 16
bZIP	BnaA04g02670D	AT3G56660.1	5e-58	BZIP49	basic region/leucine zipper motif protein 49
bZIP	BnaA04g02780D	AT3G56850.1	2e-110	AREB3, DPBF3	ABA-responsive element binding protein 3
bZIP	BnaA04g05810D	AT3G51960.2	2e-177	ATBZIP24, BZIP24	basic leucine zipper 24
bZIP	BnaA04g12020D	AT2G21230.3	2e-136		Basic-leucine zipper (bZIP) transcription factor family protein
bZIP	BnaA04g18340D	AT2G31370.3	6e-170		Basic-leucine zipper (bZIP) transcription factor family protein
bZIP	BnaA04g20520D	AT2G35530.1	3e-123	bZIP16, AtbZIP16	basic region/leucine zipper transcription factor 16
bZIP	BnaA04g23410D	AT2G40620.1	0		Basic-leucine zipper (bZIP) transcription factor family protein
bZIP	BnaA04g23630D	AT2G40950.1	0	BZIP17	Basic-leucine zipper (bZIP) transcription factor family protein
bZIP	BnaA04g23690D	AT2G41070.1	1e-170	EEL, ATBZIP12, DPBF4	Basic-leucine zipper (bZIP) transcription factor family protein
bZIP	BnaA04g27730D	AT3G54620.1	4e-125	ATBZIP25, BZO2H4, BZIP25	basic leucine zipper 25
bZIP	BnaA05g01520D	AT2G46270.1	0	GBF3	G-box binding factor 3
bZIP	BnaA05g01800D	AT2G40620.1	0		Basic-leucine zipper (bZIP) transcription factor family protein
bZIP	BnaA05g01970D	AT2G41070.1	1e-180	EEL, ATBZIP12, DPBF4	Basic-leucine zipper (bZIP) transcription factor family protein
bZIP	BnaA05g02840D	AT2G42380.2	3e-152	ATBZIP34, BZIP34	Basic-leucine zipper (bZIP) transcription factor family protein
bZIP	BnaA05g08020D	AT2G36270.1	6e-151	ABI5, GIA1	Basic-leucine zipper (bZIP) transcription factor family protein
bZIP	BnaA05g08520D	AT2G35530.1	0	bZIP16, AtbZIP16	basic region/leucine zipper transcription factor 16
bZIP	BnaA05g11370D	AT2G31370.3	0		Basic-leucine zipper (bZIP) transcription factor family protein
bZIP	BnaA05g20870D	AT3G19290.3	2e-164	ABF4	ABRE binding factor 4
bZIP	BnaA05g22650D	AT3G17609.2	2e-156	HYH	HY5-homolog
bZIP	BnaA05g26790D	AT3G12250.4	0	TGA6, BZIP45	TGACG motif-binding factor 6
bZIP	BnaA06g04770D	AT1G08320.1	0	TGA9, bZIP21	bZIP transcription factor family protein
bZIP	BnaA06g08590D	AT1G13600.1	0	AtbZIP58, bZIP58	basic leucine-zipper 58
bZIP	BnaA06g13700D	AT1G19490.1	0		Basic-leucine zipper (bZIP) transcription factor family protein
bZIP	BnaA06g16590D	AT4G38900.1	2e-17		Basic-leucine zipper (bZIP) transcription factor family protein
bZIP	BnaA06g23550D	AT3G54620.1	1e-46	ATBZIP25, BZO2H4, BZIP25	basic leucine zipper 25
bZIP	BnaA06g24140D	AT5G65210.2	0	TGA1	bZIP transcription factor family protein
bZIP	BnaA06g27230D	AT5G24800.1	0	ATBZIP9, BZO2H2, BZIP9	basic leucine zipper 9
bZIP	BnaA06g29270D	AT5G28770.2	0	BZO2H3	bZIP transcription factor family protein
bZIP	BnaA06g33560D	AT2G04038.1	5e-143	AtbZIP48, bZIP48	basic leucine-zipper 48
bZIP	BnaA06g37290D	AT4G38900.1	0		Basic-leucine zipper (bZIP) transcription factor family protein
bZIP	BnaA06g39730D	AT3G30530.1	0	ATBZIP42, bZIP42	basic leucine-zipper 42
bZIP	BnaA07g03000D	AT2G17770.2	3e-42	BZIP27	basic region/leucine zipper motif 27
bZIP	BnaA07g16990D	AT3G56850.1	8e-138	AREB3, DPBF3	ABA-responsive element binding protein 3
bZIP	BnaA07g20770D	AT1G77920.1	0		bZIP transcription factor family protein
bZIP	BnaA07g27320D	AT1G68640.1	0	PAN	bZIP transcription factor family protein
bZIP	BnaA07g33790D	AT1G77920.1	0		bZIP transcription factor family protein
bZIP	BnaA07g37910D	AT3G58120.1	6e-127	ATBZIP61, BZIP61	Basic-leucine zipper (bZIP) transcription factor family protein
bZIP	BnaA08g04620D	AT1G42990.1	5e-30	ATBZIP60, BZIP60	basic region/leucine zipper motif 60
bZIP	BnaA08g04710D	AT1G43700.1	1e-131	VIP1, SUE3	VIRE2-interacting protein 1
bZIP	BnaA08g14840D	AT4G35900.1	5e-140	FD, FD-1, atbzip14	Basic-leucine zipper (bZIP) transcription factor family protein
bZIP	BnaA08g15400D	AT4G36730.1	0	GBF1	G-box binding factor 1
bZIP	BnaA08g16860D	AT4G38900.1	7e-161		Basic-leucine zipper (bZIP) transcription factor family protein
bZIP	BnaA08g20970D	AT1G22070.1	0	TGA3	TGA1A-related gene 3
bZIP	BnaA08g28440D	AT1G06070.1	7e-180		Basic-leucine zipper (bZIP) transcription factor family protein
bZIP	BnaA08g28740D	AT1G06850.1	0	AtbZIP52, bZIP52	basic leucine-zipper 52
bZIP	BnaA09g00170D	AT4G01120.1	0	GBF2, ATBZIP54	G-box binding factor 2
bZIP	BnaA09g00980D	AT4G02640.2	0	BZO2H1	bZIP transcription factor family protein
bZIP	BnaA09g07120D	AT5G65210.2	0	TGA1	bZIP transcription factor family protein
bZIP	BnaA09g14950D	AT1G58110.1	0		Basic-leucine zipper (bZIP) transcription factor family protein
bZIP	BnaA09g19470D	AT2G04038.1	6e-128	AtbZIP48, bZIP48	basic leucine-zipper 48
bZIP	BnaA09g24610D	AT1G32150.1	0	bZIP68, AtbZIP68	basic region/leucine zipper transcription factor 68
bZIP	BnaA09g24670D	AT3G10800.1	0	BZIP28	Basic-leucine zipper (bZIP) transcription factor family protein
bZIP	BnaA09g30910D	AT1G22070.1	0	TGA3	TGA1A-related gene 3
bZIP	BnaA09g34460D	AT3G54620.1	0	ATBZIP25, BZO2H4, BZIP25	basic leucine zipper 25
bZIP	BnaA09g36130D	AT3G56850.1	5e-85	AREB3, DPBF3	ABA-responsive element binding protein 3
bZIP	BnaA09g37270D	AT3G58120.1	2e-179	ATBZIP61, BZIP61	Basic-leucine zipper (bZIP) transcription factor family protein
bZIP	BnaA09g48940D	AT1G08320.1	0	TGA9, bZIP21	bZIP transcription factor family protein
bZIP	BnaA09g49720D	AT1G06850.1	0	AtbZIP52, bZIP52	basic leucine-zipper 52
bZIP	BnaA10g02300D	AT1G03970.1	2e-84	GBF4	G-box binding factor 4
bZIP	BnaA10g04020D	AT1G06070.1	0		Basic-leucine zipper (bZIP) transcription factor family protein
bZIP	BnaA10g18440D	AT5G15830.1	1e-159	AtbZIP3, bZIP3	basic leucine-zipper 3
bZIP	BnaA10g21200D	AT5G11260.1	8e-171	HY5, TED 5	Basic-leucine zipper (bZIP) transcription factor family protein
bZIP	BnaA10g22150D	AT5G10030.1	0	TGA4, OBF4	TGACG motif-binding factor 4
bZIP	BnaA10g24020D	AT5G06950.1	0	AHBP-1B, TGA2	bZIP transcription factor family protein
bZIP	BnaA10g24100D	AT5G06839.3	0	TGA10, bZIP65	bZIP transcription factor family protein
bZIP	BnaA10g28780D	AT1G45249.3	2e-130	ABF2	abscisic acid responsive elements-binding factor 2
bZIP	BnaAnng01920D	AT5G06960.1	0	OBF5, TGA5	OCS-element binding factor 5
bZIP	BnaAnng04720D	AT5G65210.2	0	TGA1	bZIP transcription factor family protein
bZIP	BnaAnng07530D	AT2G36270.1	8e-165	ABI5, GIA1	Basic-leucine zipper (bZIP) transcription factor family protein
bZIP	BnaAnng08290D	AT4G35900.1	2e-154	FD, FD-1, atbzip14	Basic-leucine zipper (bZIP) transcription factor family protein
bZIP	BnaAnng11690D	AT4G35040.1	2e-124	bZIP19	Basic-leucine zipper (bZIP) transcription factor family protein
bZIP	BnaAnng26550D	AT4G34000.1	1e-177	ABF3, DPBF5	abscisic acid responsive elements-binding factor 3
bZIP	BnaAnng33510D	AT5G06839.3	6e-54	TGA10, bZIP65	bZIP transcription factor family protein
bZIP	BnaAnng36310D	AT5G06839.3	2e-113	TGA10, bZIP65	bZIP transcription factor family protein
bZIP	BnaC01g01320D	AT4G37730.1	0	AtbZIP7, bZIP7	basic leucine-zipper 7
bZIP	BnaC01g02130D	AT4G36730.1	0	GBF1	G-box binding factor 1
bZIP	BnaC01g02720D	AT4G35900.1	7e-164	FD, FD-1, atbzip14	Basic-leucine zipper (bZIP) transcription factor family protein
bZIP	BnaC01g03460D	AT4G35040.1	3e-137	bZIP19	Basic-leucine zipper (bZIP) transcription factor family protein
bZIP	BnaC01g04330D	AT4G34000.1	2e-179	ABF3, DPBF5	abscisic acid responsive elements-binding factor 3
bZIP	BnaC01g27680D	AT1G58110.1	6e-175		Basic-leucine zipper (bZIP) transcription factor family protein
bZIP	BnaC01g30400D	AT1G13600.1	0	AtbZIP58, bZIP58	basic leucine-zipper 58
bZIP	BnaC01g43800D	AT3G19290.3	3e-129	ABF4	ABRE binding factor 4
bZIP	BnaC02g00560D	AT5G10030.1	0	TGA4, OBF4	TGACG motif-binding factor 4
bZIP	BnaC02g01780D	AT5G06960.1	0	OBF5, TGA5	OCS-element binding factor 5
bZIP	BnaC02g06270D	AT5G15830.1	0	AtbZIP3, bZIP3	basic leucine-zipper 3
bZIP	BnaC02g28440D	AT2G40620.1	2e-33		Basic-leucine zipper (bZIP) transcription factor family protein
bZIP	BnaC02g35400D	AT2G04038.1	2e-132	AtbZIP48, bZIP48	basic leucine-zipper 48
bZIP	BnaC02g38190D	AT3G30530.1	0	ATBZIP42, bZIP42	basic leucine-zipper 42
bZIP	BnaC02g39310D	AT5G28770.2	0	BZO2H3	bZIP transcription factor family protein
bZIP	BnaC02g41050D	AT5G24800.1	0	ATBZIP9, BZO2H2, BZIP9	basic leucine zipper 9
bZIP	BnaC02g43620D	AT5G65210.2	0	TGA1	bZIP transcription factor family protein
bZIP	BnaC03g07230D	AT5G15830.1	3e-151	AtbZIP3, bZIP3	basic leucine-zipper 3
bZIP	BnaC03g07400D	AT5G15830.1	5e-164	AtbZIP3, bZIP3	basic leucine-zipper 3
bZIP	BnaC03g10840D	AT2G42380.2	7e-149	ATBZIP34, BZIP34	Basic-leucine zipper (bZIP) transcription factor family protein
bZIP	BnaC03g21720D	AT3G54620.1	6e-91	ATBZIP25, BZO2H4, BZIP25	basic leucine zipper 25
bZIP	BnaC03g23710D	AT2G42380.2	8e-163	ATBZIP34, BZIP34	Basic-leucine zipper (bZIP) transcription factor family protein
bZIP	BnaC03g25660D	AT2G46270.1	0	GBF3	G-box binding factor 3
bZIP	BnaC03g37460D	AT3G12250.4	0	TGA6, BZIP45	TGACG motif-binding factor 6
bZIP	BnaC03g46620D	AT4G35040.1	2e-93	bZIP19	Basic-leucine zipper (bZIP) transcription factor family protein
bZIP	BnaC03g49070D	AT5G65210.2	0	TGA1	bZIP transcription factor family protein
bZIP	BnaC03g54810D	AT3G44460.1	0	DPBF2, AtbZIP67	Basic-leucine zipper (bZIP) transcription factor family protein
bZIP	BnaC03g60240D	AT4G38900.1	2e-161		Basic-leucine zipper (bZIP) transcription factor family protein
bZIP	BnaC03g61840D	AT4G36730.1	0	GBF1	G-box binding factor 1
bZIP	BnaC03g65600D	AT4G35040.1	4e-171	bZIP19	Basic-leucine zipper (bZIP) transcription factor family protein
bZIP	BnaC03g76870D	AT4G35900.1	0	FD, FD-1, atbzip14	Basic-leucine zipper (bZIP) transcription factor family protein
bZIP	BnaC04g01070D	AT2G46270.1	0	GBF3	G-box binding factor 3
bZIP	BnaC04g01480D	AT2G40620.1	0		Basic-leucine zipper (bZIP) transcription factor family protein
bZIP	BnaC04g09030D	AT2G36270.1	4e-167	ABI5, GIA1	Basic-leucine zipper (bZIP) transcription factor family protein
bZIP	BnaC04g09600D	AT2G35530.1	0	bZIP16, AtbZIP16	basic region/leucine zipper transcription factor 16
bZIP	BnaC04g24820D	AT3G56850.1	3e-172	AREB3, DPBF3	ABA-responsive element binding protein 3
bZIP	BnaC04g33670D	AT2G21230.3	2e-125		Basic-leucine zipper (bZIP) transcription factor family protein
bZIP	BnaC04g42420D	AT2G31370.3	0		Basic-leucine zipper (bZIP) transcription factor family protein
bZIP	BnaC04g44430D	AT2G35530.1	4e-29	bZIP16, AtbZIP16	basic region/leucine zipper transcription factor 16
bZIP	BnaC04g44470D	AT2G35530.1	1e-77	bZIP16, AtbZIP16	basic region/leucine zipper transcription factor 16
bZIP	BnaC04g47290D	AT2G40620.1	0		Basic-leucine zipper (bZIP) transcription factor family protein
bZIP	BnaC04g52230D	AT2G40950.1	7e-177	BZIP17	Basic-leucine zipper (bZIP) transcription factor family protein
bZIP	BnaC04g52290D	AT2G41070.1	0	EEL, ATBZIP12, DPBF4	Basic-leucine zipper (bZIP) transcription factor family protein
bZIP	BnaC04g52770D	AT2G42380.2	3e-152	ATBZIP34, BZIP34	Basic-leucine zipper (bZIP) transcription factor family protein
bZIP	BnaC04g54600D	AT2G40950.1	9e-72	BZIP17	Basic-leucine zipper (bZIP) transcription factor family protein
bZIP	BnaC04g56770D	AT2G40950.1	0	BZIP17	Basic-leucine zipper (bZIP) transcription factor family protein
bZIP	BnaC04g56840D	AT2G41070.1	3e-152	EEL, ATBZIP12, DPBF4	Basic-leucine zipper (bZIP) transcription factor family protein
bZIP	BnaC05g04130D	AT1G06070.1	0		Basic-leucine zipper (bZIP) transcription factor family protein
bZIP	BnaC05g06030D	AT1G08320.1	0	TGA9, bZIP21	bZIP transcription factor family protein
bZIP	BnaC05g15020D	AT1G19490.1	0		Basic-leucine zipper (bZIP) transcription factor family protein
bZIP	BnaC05g17700D	AT1G22070.1	0	TGA3	TGA1A-related gene 3
bZIP	BnaC05g24270D	AT1G32150.1	0	bZIP68, AtbZIP68	basic region/leucine zipper transcription factor 68
bZIP	BnaC05g33570D	AT3G19290.3	9e-159	ABF4	ABRE binding factor 4
bZIP	BnaC05g40810D	AT3G12250.4	0	TGA6, BZIP45	TGACG motif-binding factor 6
bZIP	BnaC05g51490D	AT1G43700.1	0	VIP1, SUE3	VIRE2-interacting protein 1
bZIP	BnaC06g00420D	AT1G45249.3	3e-74	ABF2	abscisic acid responsive elements-binding factor 2
bZIP	BnaC06g15330D	AT3G54620.1	2e-78	ATBZIP25, BZO2H4, BZIP25	basic leucine zipper 25
bZIP	BnaC06g16270D	AT3G58120.1	0	ATBZIP61, BZIP61	Basic-leucine zipper (bZIP) transcription factor family protein
bZIP	BnaC06g20630D	AT1G77920.1	0		bZIP transcription factor family protein
bZIP	BnaC06g30310D	AT1G68640.1	0	PAN	bZIP transcription factor family protein
bZIP	BnaC06g38430D	AT1G77920.1	0		bZIP transcription factor family protein
bZIP	BnaC07g26080D	AT3G30530.1	0	ATBZIP42, bZIP42	basic leucine-zipper 42
bZIP	BnaC07g27440D	AT5G28770.2	0	BZO2H3	bZIP transcription factor family protein
bZIP	BnaC07g29750D	AT5G24800.1	0	ATBZIP9, BZO2H2, BZIP9	basic leucine zipper 9
bZIP	BnaC07g44670D	AT4G34000.1	0	ABF3, DPBF5	abscisic acid responsive elements-binding factor 3
bZIP	BnaC07g45850D	AT4G35900.1	9e-143	FD, FD-1, atbzip14	Basic-leucine zipper (bZIP) transcription factor family protein
bZIP	BnaC07g46750D	AT4G37730.1	0	AtbZIP7, bZIP7	basic leucine-zipper 7
bZIP	BnaC07g47540D	AT4G38900.1	1e-167		Basic-leucine zipper (bZIP) transcription factor family protein
bZIP	BnaC07g48460D	AT1G19490.1	6e-33		Basic-leucine zipper (bZIP) transcription factor family protein
bZIP	BnaC08g01660D	AT1G06070.1	0		Basic-leucine zipper (bZIP) transcription factor family protein
bZIP	BnaC08g01910D	AT1G06850.1	0	AtbZIP52, bZIP52	basic leucine-zipper 52
bZIP	BnaC08g05560D	AT1G43700.1	6e-145	VIP1, SUE3	VIRE2-interacting protein 1
bZIP	BnaC08g05600D	AT1G42990.1	3e-28	ATBZIP60, BZIP60	basic region/leucine zipper motif 60
bZIP	BnaC08g07800D	AT1G32150.1	3e-109	bZIP68, AtbZIP68	basic region/leucine zipper transcription factor 68
bZIP	BnaC08g20170D	AT1G22070.1	0	TGA3	TGA1A-related gene 3
bZIP	BnaC08g21370D	AT3G49760.1	8e-97	AtbZIP5, bZIP5	basic leucine-zipper 5
bZIP	BnaC08g25370D	AT3G54620.1	0	ATBZIP25, BZO2H4, BZIP25	basic leucine zipper 25
bZIP	BnaC08g27660D	AT3G56850.1	6e-149	AREB3, DPBF3	ABA-responsive element binding protein 3
bZIP	BnaC08g29000D	AT3G58120.1	0	ATBZIP61, BZIP61	Basic-leucine zipper (bZIP) transcription factor family protein
bZIP	BnaC08g40240D	AT1G13600.1	9e-151	AtbZIP58, bZIP58	basic leucine-zipper 58
bZIP	BnaC08g43230D	AT1G08320.1	0	TGA9, bZIP21	bZIP transcription factor family protein
bZIP	BnaC08g44990D	AT1G06850.1	0	AtbZIP52, bZIP52	basic leucine-zipper 52
bZIP	BnaC08g47440D	AT2G40950.1	1e-77	BZIP17	Basic-leucine zipper (bZIP) transcription factor family protein
bZIP	BnaC09g00090D	AT4G02640.2	0	BZO2H1	bZIP transcription factor family protein
bZIP	BnaC09g06840D	AT5G65210.2	0	TGA1	bZIP transcription factor family protein
bZIP	BnaC09g09560D	AT2G17770.2	3e-71	BZIP27	basic region/leucine zipper motif 27
bZIP	BnaC09g15210D	AT1G59530.1	5e-103	ATBZIP4, bZIP4	basic leucine-zipper 4
bZIP	BnaC09g15590D	AT1G58110.1	0		Basic-leucine zipper (bZIP) transcription factor family protein
bZIP	BnaC09g19600D	AT2G40950.1	4e-124	BZIP17	Basic-leucine zipper (bZIP) transcription factor family protein
bZIP	BnaC09g22200D	AT2G04038.1	1e-124	AtbZIP48, bZIP48	basic leucine-zipper 48
bZIP	BnaC09g34980D	AT5G06839.3	6e-30	TGA10, bZIP65	bZIP transcription factor family protein
bZIP	BnaC09g42010D	AT5G15830.1	3e-166	AtbZIP3, bZIP3	basic leucine-zipper 3
bZIP	BnaC09g45380D	AT5G11260.1	8e-176	HY5, TED 5	Basic-leucine zipper (bZIP) transcription factor family protein
bZIP	BnaC09g46670D	AT5G10030.1	0	TGA4, OBF4	TGACG motif-binding factor 4
bZIP	BnaC09g48640D	AT5G06950.1	0	AHBP-1B, TGA2	bZIP transcription factor family protein
bZIP	BnaC09g48720D	AT5G06839.3	0	TGA10, bZIP65	bZIP transcription factor family protein
bZIP	BnaCnng01910D	AT4G01120.1	0	GBF2, ATBZIP54	G-box binding factor 2
bZIP	BnaCnng04010D	AT3G44460.1	0	DPBF2, AtbZIP67	Basic-leucine zipper (bZIP) transcription factor family protein
bZIP	BnaCnng20400D	AT3G56850.1	1e-155	AREB3, DPBF3	ABA-responsive element binding protein 3
bZIP	BnaCnng22950D	AT3G12250.4	0	TGA6, BZIP45	TGACG motif-binding factor 6
bZIP	BnaCnng29250D	AT3G54620.1	0	ATBZIP25, BZO2H4, BZIP25	basic leucine zipper 25
bZIP	BnaCnng30720D	AT2G31370.3	0		Basic-leucine zipper (bZIP) transcription factor family protein
bZIP	BnaCnng36700D	AT3G51960.2	4e-179	ATBZIP24, BZIP24	basic leucine zipper 24
bZIP	BnaCnng38290D	AT3G56660.1	3e-114	BZIP49	basic region/leucine zipper motif protein 49
bZIP	BnaCnng41320D	AT3G19290.3	7e-160	ABF4	ABRE binding factor 4
bZIP	BnaCnng60880D	AT3G49760.1	7e-93	AtbZIP5, bZIP5	basic leucine-zipper 5
bZIP	BnaCnng67350D	AT5G06839.3	0	TGA10, bZIP65	bZIP transcription factor family protein
bZIP	BnaCnng73390D	AT2G04038.1	3e-141	AtbZIP48, bZIP48	basic leucine-zipper 48
bZIP	BnaUnng03970D	AT5G06839.3	0	TGA10, bZIP65	bZIP transcription factor family protein
C2H2	BnaA01g02140D	AT4G35280.1	9e-173		C2H2-like zinc finger protein
C2H2	BnaA01g14840D	AT4G25610.1	0		C2H2-like zinc finger protein
C2H2	BnaA01g16280D	AT4G27240.1	0		zinc finger (C2H2 type) family protein
C2H2	BnaA01g17100D	AT4G16610.1	5e-114		C2H2-like zinc finger protein
C2H2	BnaA01g21030D	AT3G49930.1	4e-101		C2H2 and C2HC zinc fingers superfamily protein
C2H2	BnaA01g26030D	AT3G19580.1	4e-116	AZF2, ZF2	zinc-finger protein 2
C2H2	BnaA01g31690D	AT3G10470.1	1e-116		C2H2-type zinc finger family protein
C2H2	BnaA01g31700D	AT3G10470.1	1e-25		C2H2-type zinc finger family protein
C2H2	BnaA01g36760D	AT3G20880.1	0	WIP4	WIP domain protein 4
C2H2	BnaA01g37250D	AT3G13810.2	0	IDD11	indeterminate(ID)-domain 11
C2H2	BnaA02g06040D	AT5G22890.1	0		C2H2 and C2HC zinc fingers superfamily protein
C2H2	BnaA02g06050D	AT5G22890.1	0		C2H2 and C2HC zinc fingers superfamily protein
C2H2	BnaA02g06780D	AT5G59820.1	9e-131	RHL41, ZAT12	C2H2-type zinc finger family protein
C2H2	BnaA02g06790D	AT5G59820.1	9e-131	RHL41, ZAT12	C2H2-type zinc finger family protein
C2H2	BnaA02g15740D	AT1G72050.2	0	TFIIIA	transcription factor IIIA
C2H2	BnaA02g16850D	AT1G74250.1	0		DNAJ heat shock N-terminal domain-containing protein
C2H2	BnaA02g17410D	AT1G75710.1	0		C2H2-like zinc finger protein
C2H2	BnaA02g20720D	AT4G02670.1	0	AtIDD12, IDD12	indeterminate(ID)-domain 12
C2H2	BnaA02g22520D	AT5G44160.1	7e-101	NUC	C2H2-like zinc finger protein
C2H2	BnaA02g26100D	AT2G01940.3	0	SGR5, ATIDD15	C2H2-like zinc finger protein
C2H2	BnaA02g26190D	AT2G02070.1	0	AtIDD5, IDD5	indeterminate(ID)-domain 5
C2H2	BnaA02g26200D	AT2G02080.1	2e-150	AtIDD4, IDD4	indeterminate(ID)-domain 4
C2H2	BnaA02g32170D	AT5G25160.1	0	ZFP3	zinc finger protein 3
C2H2	BnaA02g33680D	AT5G63280.1	0		C2H2-like zinc finger protein
C2H2	BnaA02g35340D	AT5G57520.1	2e-162	ZFP2, ATZFP2	zinc finger protein 2
C2H2	BnaA03g00770D	AT5G03150.1	0	JKD	C2H2-like zinc finger protein
C2H2	BnaA03g00910D	AT5G03510.1	2e-118		C2H2-type zinc finger family protein
C2H2	BnaA03g01240D	AT5G04390.1	4e-132		C2H2-type zinc finger family protein
C2H2	BnaA03g01830D	AT5G06070.1	2e-154	RBE, RAB	C2H2 and C2HC zinc fingers superfamily protein
C2H2	BnaA03g04650D	AT5G14010.1	1e-39	KNU	C2H2 and C2HC zinc fingers superfamily protein
C2H2	BnaA03g04740D	AT5G14140.1	0		zinc ion binding;nucleic acid binding;zinc ion binding
C2H2	BnaA03g09250D	AT5G59820.1	2e-131	RHL41, ZAT12	C2H2-type zinc finger family protein
C2H2	BnaA03g11040D	AT5G56200.1	4e-68		C2H2 type zinc finger transcription factor family
C2H2	BnaA03g12900D	AT5G52010.1	0		C2H2-like zinc finger protein
C2H2	BnaA03g13270D	AT4G06634.1	0		zinc finger (C2H2 type) family protein
C2H2	BnaA03g17210D	AT2G37430.1	6e-148		C2H2 and C2HC zinc fingers superfamily protein
C2H2	BnaA03g19660D	AT2G41940.1	2e-164	ZFP8	zinc finger protein 8
C2H2	BnaA03g21040D	AT2G45120.1	1e-126		C2H2-like zinc finger protein
C2H2	BnaA03g25040D	AT4G12240.1	5e-161		zinc finger (C2H2 type) family protein
C2H2	BnaA03g33060D	AT3G13810.2	0	IDD11	indeterminate(ID)-domain 11
C2H2	BnaA03g35310D	AT3G19580.1	1e-155	AZF2, ZF2	zinc-finger protein 2
C2H2	BnaA03g40650D	AT3G49930.1	2e-63		C2H2 and C2HC zinc fingers superfamily protein
C2H2	BnaA03g43370D	AT4G17810.1	1e-175		C2H2 and C2HC zinc fingers superfamily protein
C2H2	BnaA03g46860D	AT5G03510.1	5e-45		C2H2-type zinc finger family protein
C2H2	BnaA03g47550D	AT4G25610.1	0		C2H2-like zinc finger protein
C2H2	BnaA03g53220D	AT4G35280.1	0		C2H2-like zinc finger protein
C2H2	BnaA03g58060D	AT4G16610.1	3e-126		C2H2-like zinc finger protein
C2H2	BnaA04g01250D	AT3G60580.1	1e-67		C2H2-like zinc finger protein
C2H2	BnaA04g02270D	AT3G57670.1	0	NTT, WIP2	C2H2-type zinc finger family protein
C2H2	BnaA04g04520D	AT3G53820.1	3e-125		C2H2 and C2HC zinc fingers superfamily protein
C2H2	BnaA04g04630D	AT3G53600.1	1e-124		C2H2-type zinc finger family protein
C2H2	BnaA04g08840D	AT5G22890.1	0		C2H2 and C2HC zinc fingers superfamily protein
C2H2	BnaA04g16320D	AT2G28200.1	1e-81		C2H2-type zinc finger family protein
C2H2	BnaA04g16510D	AT5G22890.1	0		C2H2 and C2HC zinc fingers superfamily protein
C2H2	BnaA04g16610D	AT2G28710.1	3e-135		C2H2-type zinc finger family protein
C2H2	BnaA04g21410D	AT2G37430.1	6e-148		C2H2 and C2HC zinc fingers superfamily protein
C2H2	BnaA04g24110D	AT2G41835.1	0		zinc finger (C2H2 type, AN1-like) family protein
C2H2	BnaA04g24230D	AT2G41940.1	0	ZFP8	zinc finger protein 8
C2H2	BnaA04g24460D	AT2G42410.1	0	ZFP11, ATZFP11	zinc finger protein 11
C2H2	BnaA04g26050D	AT2G45120.1	2e-109		C2H2-like zinc finger protein
C2H2	BnaA04g28490D	AT2G29660.1	0		zinc finger (C2H2 type) family protein
C2H2	BnaA04g29160D	AT2G37740.1	0	ATZFP10, ZFP10	zinc-finger protein 10
C2H2	BnaA05g02550D	AT2G41940.1	0	ZFP8	zinc finger protein 8
C2H2	BnaA05g02860D	AT2G42410.1	3e-161	ZFP11, ATZFP11	zinc finger protein 11
C2H2	BnaA05g07070D	AT2G37430.1	9e-176		C2H2 and C2HC zinc fingers superfamily protein
C2H2	BnaA05g12370D	AT2G29660.1	0		zinc finger (C2H2 type) family protein
C2H2	BnaA05g15460D	AT1G51220.1	0	WIP5	WIP domain protein 5
C2H2	BnaA05g25580D	AT3G13810.2	0	IDD11	indeterminate(ID)-domain 11
C2H2	BnaA05g28380D	AT3G10470.1	4e-142		C2H2-type zinc finger family protein
C2H2	BnaA05g34900D	AT2G37740.1	1e-141	ATZFP10, ZFP10	zinc-finger protein 10
C2H2	BnaA06g02430D	AT1G51220.1	0	WIP5	WIP domain protein 5
C2H2	BnaA06g04730D	AT1G08290.1	0	WIP3	WIP domain protein 3
C2H2	BnaA06g07460D	AT1G13290.1	0	DOT5, WIP6	C2H2-like zinc finger protein
C2H2	BnaA06g16550D	AT3G48430.1	0	REF6	relative of early flowering 6
C2H2	BnaA06g18210D	AT3G46080.1	1e-60		C2H2-type zinc finger family protein
C2H2	BnaA06g19890D	AT3G46070.1	2e-47		C2H2-type zinc finger family protein
C2H2	BnaA06g25060D	AT5G67450.1	3e-177	AZF1, ZF1	zinc-finger protein 1
C2H2	BnaA06g27510D	AT5G25160.1	2e-134	ZFP3	zinc finger protein 3
C2H2	BnaA06g34330D	AT2G02080.1	0	AtIDD4, IDD4	indeterminate(ID)-domain 4
C2H2	BnaA06g34340D	AT2G02070.1	0	AtIDD5, IDD5	indeterminate(ID)-domain 5
C2H2	BnaA06g34390D	AT2G01940.3	0	SGR5, ATIDD15	C2H2-like zinc finger protein
C2H2	BnaA06g36290D	AT5G44160.1	0	NUC	C2H2-like zinc finger protein
C2H2	BnaA06g36670D	AT5G43540.1	3e-119		C2H2 and C2HC zinc fingers superfamily protein
C2H2	BnaA06g36830D	AT5G43170.1	1e-64	AZF3, ZF3	zinc-finger protein 3
C2H2	BnaA06g38780D	AT3G45260.1	0		C2H2-like zinc finger protein
C2H2	BnaA07g01680D	AT2G15740.1	4e-50		C2H2-like zinc finger protein
C2H2	BnaA07g09440D	AT1G26610.1	4e-163		C2H2-like zinc finger protein
C2H2	BnaA07g09460D	AT1G26590.1	1e-73		C2H2-like zinc finger protein
C2H2	BnaA07g13700D	AT2G28200.1	7e-84		C2H2-type zinc finger family protein
C2H2	BnaA07g14080D	AT2G28710.1	1e-133		C2H2-type zinc finger family protein
C2H2	BnaA07g17430D	AT3G57670.1	1e-09	NTT, WIP2	C2H2-type zinc finger family protein
C2H2	BnaA07g17440D	AT3G57670.1	0	NTT, WIP2	C2H2-type zinc finger family protein
C2H2	BnaA07g18760D	AT3G60580.1	6e-145		C2H2-like zinc finger protein
C2H2	BnaA07g20030D	AT1G80730.1	0	ZFP1, ATZFP1	zinc-finger protein 1
C2H2	BnaA07g22330D	AT1G74250.1	4e-123		DNAJ heat shock N-terminal domain-containing protein
C2H2	BnaA07g23270D	AT1G72050.2	0	TFIIIA	transcription factor IIIA
C2H2	BnaA07g24790D	AT1G68130.1	0	AtIDD14, IDD14	indeterminate(ID)-domain 14
C2H2	BnaA07g26850D	AT1G68130.1	0	AtIDD14, IDD14	indeterminate(ID)-domain 14
C2H2	BnaA07g35350D	AT1G80730.1	7e-168	ZFP1, ATZFP1	zinc-finger protein 1
C2H2	BnaA07g36690D	AT1G24625.1	5e-169	ZFP7	zinc finger protein 7
C2H2	BnaA07g37940D	AT1G66140.1	7e-09	ZFP4	zinc finger protein 4
C2H2	BnaA08g00700D	AT1G55110.1	1e-68	AtIDD7, IDD7	indeterminate(ID)-domain 7
C2H2	BnaA08g06410D	AT1G34370.2	0	STOP1	C2H2 and C2HC zinc fingers superfamily protein
C2H2	BnaA08g18790D	AT1G27730.1	2e-174	STZ, ZAT10	salt tolerance zinc finger
C2H2	BnaA08g19250D	AT1G25250.1	0	AtIDD16, IDD16	indeterminate(ID)-domain 16
C2H2	BnaA08g19790D	AT1G26610.1	9e-34		C2H2-like zinc finger protein
C2H2	BnaA08g19810D	AT1G26610.1	3e-128		C2H2-like zinc finger protein
C2H2	BnaA08g25740D	AT1G10480.1	2e-177	ZFP5	zinc finger protein 5
C2H2	BnaA08g30310D	AT4G16610.1	1e-145		C2H2-like zinc finger protein
C2H2	BnaA08g31130D	AT1G24625.1	0	ZFP7	zinc finger protein 7
C2H2	BnaA09g04660D	AT5G25160.1	1e-161	ZFP3	zinc finger protein 3
C2H2	BnaA09g07340D	AT5G67450.1	7e-113	AZF1, ZF1	zinc-finger protein 1
C2H2	BnaA09g16550D	AT5G43540.1	8e-111		C2H2 and C2HC zinc fingers superfamily protein
C2H2	BnaA09g18800D	AT2G01940.3	0	SGR5, ATIDD15	C2H2-like zinc finger protein
C2H2	BnaA09g18950D	AT2G02070.1	0	AtIDD5, IDD5	indeterminate(ID)-domain 5
C2H2	BnaA09g18960D	AT2G02080.1	5e-152	AtIDD4, IDD4	indeterminate(ID)-domain 4
C2H2	BnaA09g24680D	AT1G14580.1	1e-63		C2H2-like zinc finger protein
C2H2	BnaA09g25530D	AT1G30970.1	3e-104	SUF4	zinc finger (C2H2 type) family protein
C2H2	BnaA09g27780D	AT1G27730.1	4e-155	STZ, ZAT10	salt tolerance zinc finger
C2H2	BnaA09g29020D	AT1G26610.1	2e-31		C2H2-like zinc finger protein
C2H2	BnaA09g29040D	AT1G26610.1	8e-170		C2H2-like zinc finger protein
C2H2	BnaA09g31310D	AT3G50700.1	0	AtIDD2, IDD2	indeterminate(ID)-domain 2
C2H2	BnaA09g36780D	AT3G57480.1	9e-137		zinc finger (C2H2 type, AN1-like) family protein
C2H2	BnaA09g36970D	AT3G57670.1	0	NTT, WIP2	C2H2-type zinc finger family protein
C2H2	BnaA09g37260D	AT3G58070.1	2e-124	GIS	C2H2 and C2HC zinc fingers superfamily protein
C2H2	BnaA09g38600D	AT3G60580.1	3e-87		C2H2-like zinc finger protein
C2H2	BnaA09g46350D	AT1G13290.1	2e-110	DOT5, WIP6	C2H2-like zinc finger protein
C2H2	BnaA09g48150D	AT1G10480.1	8e-177	ZFP5	zinc finger protein 5
C2H2	BnaA09g48950D	AT1G08290.1	0	WIP3	WIP domain protein 3
C2H2	BnaA09g50820D	AT1G03840.1	0	MGP	C2H2 and C2HC zinc fingers superfamily protein
C2H2	BnaA09g52630D	AT5G66730.1	0		C2H2-like zinc finger protein
C2H2	BnaA09g54430D	AT1G25250.1	0	AtIDD16, IDD16	indeterminate(ID)-domain 16
C2H2	BnaA09g56910D	AT1G14580.1	0		C2H2-like zinc finger protein
C2H2	BnaA09g56990D	AT1G14580.1	0		C2H2-like zinc finger protein
C2H2	BnaA10g02200D	AT1G03840.1	0	MGP	C2H2 and C2HC zinc fingers superfamily protein
C2H2	BnaA10g05820D	AT4G06634.1	0		zinc finger (C2H2 type) family protein
C2H2	BnaA10g10360D	AT5G56200.1	0		C2H2 type zinc finger transcription factor family
C2H2	BnaA10g10420D	AT5G56200.1	0		C2H2 type zinc finger transcription factor family
C2H2	BnaA10g12780D	AT5G59820.1	9e-136	RHL41, ZAT12	C2H2-type zinc finger family protein
C2H2	BnaA10g19620D	AT5G14010.1	4e-44	KNU	C2H2 and C2HC zinc fingers superfamily protein
C2H2	BnaA10g21440D	AT5G10970.1	3e-172		C2H2 and C2HC zinc fingers superfamily protein
C2H2	BnaA10g24490D	AT5G06070.1	7e-173	RBE, RAB	C2H2 and C2HC zinc fingers superfamily protein
C2H2	BnaA10g25770D	AT5G04390.1	8e-149		C2H2-type zinc finger family protein
C2H2	BnaA10g25980D	AT5G04240.1	0	ELF6	Zinc finger (C2H2 type) family protein
C2H2	BnaA10g26510D	AT5G03510.1	1e-161		C2H2-type zinc finger family protein
C2H2	BnaA10g26770D	AT5G03150.1	0	JKD	C2H2-like zinc finger protein
C2H2	BnaAnng00060D	AT5G01860.1	2e-114		C2H2 and C2HC zinc fingers superfamily protein
C2H2	BnaAnng00680D	AT5G03510.1	2e-173		C2H2-type zinc finger family protein
C2H2	BnaAnng01790D	AT5G06650.1	1e-110	GIS2	C2H2 and C2HC zinc fingers superfamily protein
C2H2	BnaAnng02100D	AT1G34790.1	0	TT1, WIP1	C2H2 and C2HC zinc fingers superfamily protein
C2H2	BnaAnng02260D	AT1G34370.2	0	STOP1	C2H2 and C2HC zinc fingers superfamily protein
C2H2	BnaAnng05120D	AT5G67450.1	2e-152	AZF1, ZF1	zinc-finger protein 1
C2H2	BnaAnng06980D	AT5G61470.1	4e-31		C2H2-like zinc finger protein
C2H2	BnaAnng09010D	AT1G75710.1	0		C2H2-like zinc finger protein
C2H2	BnaAnng11220D	AT1G30970.1	4e-162	SUF4	zinc finger (C2H2 type) family protein
C2H2	BnaAnng17660D	AT5G04390.1	2e-50		C2H2-type zinc finger family protein
C2H2	BnaAnng21010D	AT5G56200.1	5e-147		C2H2 type zinc finger transcription factor family
C2H2	BnaAnng24690D	AT4G02670.1	7e-173	AtIDD12, IDD12	indeterminate(ID)-domain 12
C2H2	BnaAnng30120D	AT3G57480.1	0		zinc finger (C2H2 type, AN1-like) family protein
C2H2	BnaAnng35610D	AT1G55110.1	0	AtIDD7, IDD7	indeterminate(ID)-domain 7
C2H2	BnaAnng38730D	AT1G80730.1	0	ZFP1, ATZFP1	zinc-finger protein 1
C2H2	BnaAnng39470D	AT3G53820.1	1e-104		C2H2 and C2HC zinc fingers superfamily protein
C2H2	BnaAnng41150D	AT2G02080.1	1e-125	AtIDD4, IDD4	indeterminate(ID)-domain 4
C2H2	BnaC01g03270D	AT4G35280.1	6e-163		C2H2-like zinc finger protein
C2H2	BnaC01g10340D	AT4G17810.1	5e-179		C2H2 and C2HC zinc fingers superfamily protein
C2H2	BnaC01g17480D	AT4G25610.1	0		C2H2-like zinc finger protein
C2H2	BnaC01g19380D	AT4G27240.1	0		zinc finger (C2H2 type) family protein
C2H2	BnaC01g19850D	AT4G16610.1	3e-101		C2H2-like zinc finger protein
C2H2	BnaC01g23930D	AT3G44750.1	7e-35	HD2A, ATHD2A, HDA3, HDT1	histone deacetylase 3
C2H2	BnaC01g24440D	AT3G46070.1	5e-29		C2H2-type zinc finger family protein
C2H2	BnaC01g26360D	AT3G49930.1	2e-94		C2H2 and C2HC zinc fingers superfamily protein
C2H2	BnaC01g26370D	AT3G49930.1	5e-95		C2H2 and C2HC zinc fingers superfamily protein
C2H2	BnaC01g32390D	AT3G20880.1	0	WIP4	WIP domain protein 4
C2H2	BnaC01g33270D	AT3G19580.1	1e-115	AZF2, ZF2	zinc-finger protein 2
C2H2	BnaC01g37430D	AT3G13810.2	2e-178	IDD11	indeterminate(ID)-domain 11
C2H2	BnaC01g43060D	AT3G45260.1	4e-145		C2H2-like zinc finger protein
C2H2	BnaC02g01910D	AT5G06650.1	4e-110	GIS2	C2H2 and C2HC zinc fingers superfamily protein
C2H2	BnaC02g03060D	AT5G03510.1	0		C2H2-type zinc finger family protein
C2H2	BnaC02g03330D	AT5G03150.1	0	JKD	C2H2-like zinc finger protein
C2H2	BnaC02g12400D	AT5G56200.1	1e-143		C2H2 type zinc finger transcription factor family
C2H2	BnaC02g16730D	AT5G67450.1	1e-139	AZF1, ZF1	zinc-finger protein 1
C2H2	BnaC02g21000D	AT1G72050.2	0	TFIIIA	transcription factor IIIA
C2H2	BnaC02g22840D	AT1G74250.1	0		DNAJ heat shock N-terminal domain-containing protein
C2H2	BnaC02g23540D	AT1G75710.1	0		C2H2-like zinc finger protein
C2H2	BnaC02g27150D	AT4G02670.1	0	AtIDD12, IDD12	indeterminate(ID)-domain 12
C2H2	BnaC02g30780D	AT5G44160.1	4e-78	NUC	C2H2-like zinc finger protein
C2H2	BnaC02g30790D	AT5G44160.1	2e-170	NUC	C2H2-like zinc finger protein
C2H2	BnaC02g34190D	AT2G01940.3	0	SGR5, ATIDD15	C2H2-like zinc finger protein
C2H2	BnaC02g34300D	AT2G02070.1	0	AtIDD5, IDD5	indeterminate(ID)-domain 5
C2H2	BnaC02g34330D	AT2G02080.1	0	AtIDD4, IDD4	indeterminate(ID)-domain 4
C2H2	BnaC02g40850D	AT5G25160.1	0	ZFP3	zinc finger protein 3
C2H2	BnaC02g42440D	AT5G63280.1	0		C2H2-like zinc finger protein
C2H2	BnaC02g44440D	AT5G57520.1	2e-157	ZFP2, ATZFP2	zinc finger protein 2
C2H2	BnaC02g46550D	AT1G80730.1	0	ZFP1, ATZFP1	zinc-finger protein 1
C2H2	BnaC03g01080D	AT5G03150.1	0	JKD	C2H2-like zinc finger protein
C2H2	BnaC03g01240D	AT5G03510.1	3e-117		C2H2-type zinc finger family protein
C2H2	BnaC03g06180D	AT5G14010.1	6e-38	KNU	C2H2 and C2HC zinc fingers superfamily protein
C2H2	BnaC03g06280D	AT5G14140.1	0		zinc ion binding;nucleic acid binding;zinc ion binding
C2H2	BnaC03g07060D	AT5G01860.1	1e-84		C2H2 and C2HC zinc fingers superfamily protein
C2H2	BnaC03g11570D	AT5G59820.1	1e-134	RHL41, ZAT12	C2H2-type zinc finger family protein
C2H2	BnaC03g12900D	AT5G57520.1	4e-164	ZFP2, ATZFP2	zinc finger protein 2
C2H2	BnaC03g13780D	AT5G56200.1	5e-82		C2H2 type zinc finger transcription factor family
C2H2	BnaC03g16080D	AT4G06634.1	0		zinc finger (C2H2 type) family protein
C2H2	BnaC03g23550D	AT2G41940.1	6e-169	ZFP8	zinc finger protein 8
C2H2	BnaC03g25100D	AT2G45120.1	2e-35		C2H2-like zinc finger protein
C2H2	BnaC03g29480D	AT4G12240.1	0		zinc finger (C2H2 type) family protein
C2H2	BnaC03g38150D	AT3G13810.2	0	IDD11	indeterminate(ID)-domain 11
C2H2	BnaC03g48520D	AT5G67450.1	1e-165	AZF1, ZF1	zinc-finger protein 1
C2H2	BnaC03g55250D	AT3G45260.1	0		C2H2-like zinc finger protein
C2H2	BnaC03g55590D	AT3G46080.1	4e-60		C2H2-type zinc finger family protein
C2H2	BnaC03g57380D	AT1G26610.1	2e-116		C2H2-like zinc finger protein
C2H2	BnaC03g57420D	AT1G26610.1	1e-33		C2H2-like zinc finger protein
C2H2	BnaC03g58080D	AT1G27730.1	0	STZ, ZAT10	salt tolerance zinc finger
C2H2	BnaC03g70160D	AT1G55110.1	7e-47	AtIDD7, IDD7	indeterminate(ID)-domain 7
C2H2	BnaC03g71210D	AT5G04390.1	9e-129		C2H2-type zinc finger family protein
C2H2	BnaC03g73930D	AT3G19580.1	2e-159	AZF2, ZF2	zinc-finger protein 2
C2H2	BnaC03g75620D	AT1G25250.1	0	AtIDD16, IDD16	indeterminate(ID)-domain 16
C2H2	BnaC04g07880D	AT2G37430.1	2e-172		C2H2 and C2HC zinc fingers superfamily protein
C2H2	BnaC04g15010D	AT2G29660.1	0		zinc finger (C2H2 type) family protein
C2H2	BnaC04g15490D	AT2G28710.1	5e-138		C2H2-type zinc finger family protein
C2H2	BnaC04g22120D	AT3G60580.1	4e-156		C2H2-like zinc finger protein
C2H2	BnaC04g27120D	AT3G53600.1	4e-94		C2H2-type zinc finger family protein
C2H2	BnaC04g39930D	AT2G28710.1	1e-128		C2H2-type zinc finger family protein
C2H2	BnaC04g40700D	AT2G29660.1	0		zinc finger (C2H2 type) family protein
C2H2	BnaC04g45160D	AT2G37430.1	3e-151		C2H2 and C2HC zinc fingers superfamily protein
C2H2	BnaC04g45450D	AT2G37740.1	7e-88	ATZFP10, ZFP10	zinc-finger protein 10
C2H2	BnaC04g47860D	AT2G41835.1	0		zinc finger (C2H2 type, AN1-like) family protein
C2H2	BnaC04g48020D	AT2G41940.1	0	ZFP8	zinc finger protein 8
C2H2	BnaC04g48270D	AT2G42410.1	0	ZFP11, ATZFP11	zinc finger protein 11
C2H2	BnaC04g50110D	AT2G45120.1	2e-109		C2H2-like zinc finger protein
C2H2	BnaC04g52740D	AT2G42410.1	3e-171	ZFP11, ATZFP11	zinc finger protein 11
C2H2	BnaC04g53690D	AT2G37740.1	1e-146	ATZFP10, ZFP10	zinc-finger protein 10
C2H2	BnaC04g55680D	AT3G53820.1	2e-117		C2H2 and C2HC zinc fingers superfamily protein
C2H2	BnaC05g02110D	AT1G03840.1	0	MGP	C2H2 and C2HC zinc fingers superfamily protein
C2H2	BnaC05g05960D	AT1G08290.1	0	WIP3	WIP domain protein 3
C2H2	BnaC05g08940D	AT1G13290.1	0	DOT5, WIP6	C2H2-like zinc finger protein
C2H2	BnaC05g20240D	AT1G26610.1	0		C2H2-like zinc finger protein
C2H2	BnaC05g20260D	AT1G26610.1	2e-35		C2H2-like zinc finger protein
C2H2	BnaC05g20810D	AT1G25250.1	0	AtIDD16, IDD16	indeterminate(ID)-domain 16
C2H2	BnaC05g21480D	AT1G27730.1	2e-153	STZ, ZAT10	salt tolerance zinc finger
C2H2	BnaC05g27160D	AT1G51220.1	0	WIP5	WIP domain protein 5
C2H2	BnaC05g31400D	AT3G20880.1	0	WIP4	WIP domain protein 4
C2H2	BnaC05g34640D	AT3G50700.1	0	AtIDD2, IDD2	indeterminate(ID)-domain 2
C2H2	BnaC05g42550D	AT3G10470.1	2e-145		C2H2-type zinc finger family protein
C2H2	BnaC06g04490D	AT1G51220.1	0	WIP5	WIP domain protein 5
C2H2	BnaC06g08250D	AT1G34370.2	0	STOP1	C2H2 and C2HC zinc fingers superfamily protein
C2H2	BnaC06g08390D	AT1G34790.1	0	TT1, WIP1	C2H2 and C2HC zinc fingers superfamily protein
C2H2	BnaC06g14860D	AT3G53600.1	5e-128		C2H2-type zinc finger family protein
C2H2	BnaC06g19460D	AT1G80730.1	0	ZFP1, ATZFP1	zinc-finger protein 1
C2H2	BnaC06g23170D	AT1G74250.1	4e-59		DNAJ heat shock N-terminal domain-containing protein
C2H2	BnaC06g26110D	AT1G68130.1	0	AtIDD14, IDD14	indeterminate(ID)-domain 14
C2H2	BnaC06g26120D	AT1G68130.1	0	AtIDD14, IDD14	indeterminate(ID)-domain 14
C2H2	BnaC06g27430D	AT1G66140.1	1e-75	ZFP4	zinc finger protein 4
C2H2	BnaC06g36370D	AT1G75710.1	0		C2H2-like zinc finger protein
C2H2	BnaC06g40250D	AT1G80730.1	0	ZFP1, ATZFP1	zinc-finger protein 1
C2H2	BnaC06g42710D	AT3G57670.1	0	NTT, WIP2	C2H2-type zinc finger family protein
C2H2	BnaC06g42720D	AT3G57670.1	2e-17	NTT, WIP2	C2H2-type zinc finger family protein
C2H2	BnaC07g09150D	AT5G22890.1	0		C2H2 and C2HC zinc fingers superfamily protein
C2H2	BnaC07g10980D	AT1G24625.1	1e-165	ZFP7	zinc finger protein 7
C2H2	BnaC07g12290D	AT1G26610.1	3e-39		C2H2-like zinc finger protein
C2H2	BnaC07g12310D	AT1G26610.1	1e-153		C2H2-like zinc finger protein
C2H2	BnaC07g16940D	AT5G43170.1	7e-73	AZF3, ZF3	zinc-finger protein 3
C2H2	BnaC07g17180D	AT5G43540.1	2e-117		C2H2 and C2HC zinc fingers superfamily protein
C2H2	BnaC07g17680D	AT5G44160.1	0	NUC	C2H2-like zinc finger protein
C2H2	BnaC07g21460D	AT2G02070.1	0	AtIDD5, IDD5	indeterminate(ID)-domain 5
C2H2	BnaC07g21470D	AT2G02080.1	0	AtIDD4, IDD4	indeterminate(ID)-domain 4
C2H2	BnaC07g31210D	AT5G61470.1	2e-34		C2H2-like zinc finger protein
C2H2	BnaC07g33900D	AT4G16610.1	7e-123		C2H2-like zinc finger protein
C2H2	BnaC07g34840D	AT4G17810.1	5e-179		C2H2 and C2HC zinc fingers superfamily protein
C2H2	BnaC07g39800D	AT4G25610.1	0		C2H2-like zinc finger protein
C2H2	BnaC07g45510D	AT4G35280.1	0		C2H2-like zinc finger protein
C2H2	BnaC07g48230D	AT3G23130.1	0	SUP, FON1, FLO10	C2H2 and C2HC zinc fingers superfamily protein
C2H2	BnaC07g48900D	AT2G01940.3	0	SGR5, ATIDD15	C2H2-like zinc finger protein
C2H2	BnaC08g06930D	AT1G34370.2	0	STOP1	C2H2 and C2HC zinc fingers superfamily protein
C2H2	BnaC08g08430D	AT4G35280.1	2e-96		C2H2-like zinc finger protein
C2H2	BnaC08g09340D	AT1G30970.1	2e-174	SUF4	zinc finger (C2H2 type) family protein
C2H2	BnaC08g14290D	AT1G10480.1	1e-175	ZFP5	zinc finger protein 5
C2H2	BnaC08g28680D	AT3G57670.1	0	NTT, WIP2	C2H2-type zinc finger family protein
C2H2	BnaC08g28990D	AT3G58070.1	5e-130	GIS	C2H2 and C2HC zinc fingers superfamily protein
C2H2	BnaC08g30750D	AT3G60580.1	2e-75		C2H2-like zinc finger protein
C2H2	BnaC08g39480D	AT1G14580.1	0		C2H2-like zinc finger protein
C2H2	BnaC08g43240D	AT1G08290.1	0	WIP3	WIP domain protein 3
C2H2	BnaC08g47940D	AT4G16610.1	1e-140		C2H2-like zinc finger protein
C2H2	BnaC09g04120D	AT5G25160.1	1e-93	ZFP3	zinc finger protein 3
C2H2	BnaC09g07240D	AT5G67450.1	9e-27	AZF1, ZF1	zinc-finger protein 1
C2H2	BnaC09g07830D	AT5G66730.1	0		C2H2-like zinc finger protein
C2H2	BnaC09g14270D	AT5G63280.1	5e-61		C2H2-like zinc finger protein
C2H2	BnaC09g20970D	AT2G02080.1	0	AtIDD4, IDD4	indeterminate(ID)-domain 4
C2H2	BnaC09g26370D	AT5G66730.1	6e-61		C2H2-like zinc finger protein
C2H2	BnaC09g27320D	AT4G06634.1	0		zinc finger (C2H2 type) family protein
C2H2	BnaC09g35160D	AT5G59820.1	5e-128	RHL41, ZAT12	C2H2-type zinc finger family protein
C2H2	BnaC09g36170D	AT5G22890.1	0		C2H2 and C2HC zinc fingers superfamily protein
C2H2	BnaC09g36180D	AT5G22890.1	0		C2H2 and C2HC zinc fingers superfamily protein
C2H2	BnaC09g45550D	AT5G10970.1	1e-170		C2H2 and C2HC zinc fingers superfamily protein
C2H2	BnaC09g49350D	AT5G06070.1	3e-167	RBE, RAB	C2H2 and C2HC zinc fingers superfamily protein
C2H2	BnaC09g50520D	AT5G04390.1	8e-149		C2H2-type zinc finger family protein
C2H2	BnaC09g52310D	AT2G01940.3	0	SGR5, ATIDD15	C2H2-like zinc finger protein
C2H2	BnaC09g53240D	AT2G45120.1	5e-57		C2H2-like zinc finger protein
C2H2	BnaCnng02770D	AT5G03510.1	6e-169		C2H2-type zinc finger family protein
C2H2	BnaCnng03050D	AT5G03150.1	0	JKD	C2H2-like zinc finger protein
C2H2	BnaCnng04850D	AT1G24625.1	0	ZFP7	zinc finger protein 7
C2H2	BnaCnng07660D	AT1G72050.2	0	TFIIIA	transcription factor IIIA
C2H2	BnaCnng09530D	AT3G48430.1	0	REF6	relative of early flowering 6
C2H2	BnaCnng10240D	AT5G04240.1	0	ELF6	Zinc finger (C2H2 type) family protein
C2H2	BnaCnng11040D	AT1G30970.1	3e-109	SUF4	zinc finger (C2H2 type) family protein
C2H2	BnaCnng19040D	AT1G66140.1	0	ZFP4	zinc finger protein 4
C2H2	BnaCnng19660D	AT5G43540.1	4e-109		C2H2 and C2HC zinc fingers superfamily protein
C2H2	BnaCnng20570D	AT5G04340.1	3e-127	C2H2, CZF2, ZAT6	zinc finger of Arabidopsis thaliana 6
C2H2	BnaCnng28590D	AT3G13810.2	0	IDD11	indeterminate(ID)-domain 11
C2H2	BnaCnng31700D	AT1G66140.1	2e-10	ZFP4	zinc finger protein 4
C2H2	BnaCnng35190D	AT2G18490.1	1e-38		C2H2-like zinc finger protein
C2H2	BnaCnng35210D	AT2G18490.1	2e-41		C2H2-like zinc finger protein
C2H2	BnaCnng38560D	AT3G57480.1	0		zinc finger (C2H2 type, AN1-like) family protein
C2H2	BnaCnng44070D	AT2G41940.1	8e-164	ZFP8	zinc finger protein 8
C2H2	BnaCnng48130D	AT2G37430.1	1e-154		C2H2 and C2HC zinc fingers superfamily protein
C2H2	BnaCnng53120D	AT5G66730.1	9e-170		C2H2-like zinc finger protein
C2H2	BnaCnng54780D	AT1G10480.1	1e-179	ZFP5	zinc finger protein 5
C2H2	BnaCnng61920D	AT5G22890.1	0		C2H2 and C2HC zinc fingers superfamily protein
C2H2	BnaCnng66450D	AT2G28200.1	5e-85		C2H2-type zinc finger family protein
C2H2	BnaCnng66930D	AT1G55110.1	9e-161	AtIDD7, IDD7	indeterminate(ID)-domain 7
C2H2	BnaCnng71010D	AT5G04390.1	3e-47		C2H2-type zinc finger family protein
C2H2	BnaCnng72130D	AT3G53820.1	1e-104		C2H2 and C2HC zinc fingers superfamily protein
C2H2	BnaCnng73530D	AT3G60580.1	3e-128		C2H2-like zinc finger protein
C2H2	BnaCnng75030D	AT1G72050.2	6e-86	TFIIIA	transcription factor IIIA
C2H2	BnaCnng76910D	AT1G03840.1	0	MGP	C2H2 and C2HC zinc fingers superfamily protein
C2H2	BnaUnng02710D	AT4G17810.1	5e-174		C2H2 and C2HC zinc fingers superfamily protein
C2H2	BnaUnng03360D	AT5G06070.1	2e-139	RBE, RAB	C2H2 and C2HC zinc fingers superfamily protein
C2H2	BnaUnng03680D	AT5G61470.1	4e-31		C2H2-like zinc finger protein
C3H	BnaA01g14740D	AT4G25440.1	0	ZFWD1	zinc finger WD40 repeat protein 1
C3H	BnaA01g26190D	AT3G19360.1	0		Zinc finger (CCCH-type) family protein
C3H	BnaA01g30400D	AT3G12680.1	1e-15	HUA1	floral homeotic protein (HUA1)
C3H	BnaA01g36550D	AT3G21810.1	0		Zinc finger C-x8-C-x5-C-x3-H type family protein
C3H	BnaA02g35100D	AT5G18550.1	0		Zinc finger C-x8-C-x5-C-x3-H type family protein
C3H	BnaA03g07170D	AT5G18550.1	0		Zinc finger C-x8-C-x5-C-x3-H type family protein
C3H	BnaA03g12910D	AT5G51980.2	0		Transducin/WD40 repeat-like superfamily protein
C3H	BnaA03g15190D	AT2G32930.2	1e-123	ZFN2	zinc finger nuclease 2
C3H	BnaA03g15630D	AT2G33835.1	1e-92	FES1	Zinc finger C-x8-C-x5-C-x3-H type family protein
C3H	BnaA03g18900D	AT2G40140.1	9e-139	CZF1, ZFAR1, SZF2, ATSZF2	zinc finger (CCCH-type) family protein
C3H	BnaA03g18910D	AT2G40140.1	4e-74	CZF1, ZFAR1, SZF2, ATSZF2	zinc finger (CCCH-type) family protein
C3H	BnaA03g19640D	AT2G41900.1	2e-122		CCCH-type zinc finger protein with ARM repeat domain
C3H	BnaA03g28140D	AT3G02830.1	0	ZFN1	zinc finger protein 1
C3H	BnaA03g29420D	AT3G06410.1	0		Zinc finger C-x8-C-x5-C-x3-H type family protein
C3H	BnaA03g30350D	AT3G08505.2	0		zinc finger (CCCH-type/C3HC4-type RING finger) family protein
C3H	BnaA03g32110D	AT3G12130.1	0		KH domain-containing protein / zinc finger (CCCH type) family protein
C3H	BnaA03g35240D	AT3G19360.1	0		Zinc finger (CCCH-type) family protein
C3H	BnaA03g41160D	AT3G51120.1	0		DNA binding;zinc ion binding;nucleic acid binding;nucleic acid binding
C3H	BnaA03g41170D	AT3G51120.1	3e-131		DNA binding;zinc ion binding;nucleic acid binding;nucleic acid binding
C3H	BnaA04g10220D	AT5G40880.1	0		WD-40 repeat family protein / zfwd3 protein (ZFWD3)
C3H	BnaA04g24200D	AT2G41900.1	0		CCCH-type zinc finger protein with ARM repeat domain
C3H	BnaA05g00190D	AT2G47850.1	0		Zinc finger C-x8-C-x5-C-x3-H type family protein
C3H	BnaA05g08590D	AT2G35430.1	1e-56		Zinc finger C-x8-C-x5-C-x3-H type family protein
C3H	BnaA05g09820D	AT2G33835.1	5e-134	FES1	Zinc finger C-x8-C-x5-C-x3-H type family protein
C3H	BnaA05g26510D	AT3G12680.1	0	HUA1	floral homeotic protein (HUA1)
C3H	BnaA05g26890D	AT3G12130.1	0		KH domain-containing protein / zinc finger (CCCH type) family protein
C3H	BnaA05g28580D	AT3G55980.1	0	SZF1, ATSZF1	salt-inducible zinc finger 1
C3H	BnaA05g30930D	AT3G06410.1	0		Zinc finger C-x8-C-x5-C-x3-H type family protein
C3H	BnaA05g33310D	AT3G02830.1	0	ZFN1	zinc finger protein 1
C3H	BnaA05g34540D	AT2G40140.1	0	CZF1, ZFAR1, SZF2, ATSZF2	zinc finger (CCCH-type) family protein
C3H	BnaA05g35010D	AT2G32930.2	0	ZFN2	zinc finger nuclease 2
C3H	BnaA05g35950D	AT1G32360.1	1e-77		Zinc finger (CCCH-type) family protein
C3H	BnaA06g06110D	AT1G10320.1	2e-146		Zinc finger C-x8-C-x5-C-x3-H type family protein
C3H	BnaA06g16540D	AT3G48440.1	0		Zinc finger C-x8-C-x5-C-x3-H type family protein
C3H	BnaA06g22640D	AT5G63260.2	0		Zinc finger C-x8-C-x5-C-x3-H type family protein
C3H	BnaA07g00160D	AT2G20280.1	0		Zinc finger C-x8-C-x5-C-x3-H type family protein
C3H	BnaA07g00960D	AT2G19810.1	0		CCCH-type zinc finger family protein
C3H	BnaA07g13920D	AT2G28450.1	0		zinc finger (CCCH-type) family protein
C3H	BnaA07g24700D	AT1G68200.1	3e-48		Zinc finger C-x8-C-x5-C-x3-H type family protein
C3H	BnaA07g26050D	AT1G66810.1	2e-119		Zinc finger C-x8-C-x5-C-x3-H type family protein
C3H	BnaA07g26900D	AT1G68200.1	0		Zinc finger C-x8-C-x5-C-x3-H type family protein
C3H	BnaA07g32050D	AT1G75340.1	2e-116		Zinc finger C-x8-C-x5-C-x3-H type family protein
C3H	BnaA08g25830D	AT1G10320.1	0		Zinc finger C-x8-C-x5-C-x3-H type family protein
C3H	BnaA08g27570D	AT1G03790.1	0	SOM	Zinc finger C-x8-C-x5-C-x3-H type family protein
C3H	BnaA09g08740D	AT2G16485.1	0		nucleic acid binding;zinc ion binding;DNA binding
C3H	BnaA09g08750D	AT2G16485.1	0		nucleic acid binding;zinc ion binding;DNA binding
C3H	BnaA09g10160D	AT2G20280.1	0		Zinc finger C-x8-C-x5-C-x3-H type family protein
C3H	BnaA09g17030D	AT5G44260.1	0		Zinc finger C-x8-C-x5-C-x3-H type family protein
C3H	BnaA09g24410D	AT1G32360.1	5e-136		Zinc finger (CCCH-type) family protein
C3H	BnaA09g41200D	AT2G24830.1	0		zinc finger (CCCH-type) family protein / D111/G-patch domain-containing protein
C3H	BnaA09g43820D	AT2G20280.1	0		Zinc finger C-x8-C-x5-C-x3-H type family protein
C3H	BnaA09g43830D	AT2G20280.1	8e-86		Zinc finger C-x8-C-x5-C-x3-H type family protein
C3H	BnaA09g54650D	AT3G51120.1	0		DNA binding;zinc ion binding;nucleic acid binding;nucleic acid binding
C3H	BnaA10g00560D	AT1G01350.1	0		Zinc finger (CCCH-type/C3HC4-type RING finger) family protein
C3H	BnaA10g02150D	AT1G03790.1	0	SOM	Zinc finger C-x8-C-x5-C-x3-H type family protein
C3H	BnaA10g07640D	AT5G51980.2	0		Transducin/WD40 repeat-like superfamily protein
C3H	BnaA10g16390D	AT5G18550.1	2e-180		Zinc finger C-x8-C-x5-C-x3-H type family protein
C3H	BnaA10g23940D	AT5G07500.1	0	PEI1	Zinc finger C-x8-C-x5-C-x3-H type family protein
C3H	BnaA10g29460D	AT5G58620.1	3e-125		zinc finger (CCCH-type) family protein
C3H	BnaA10g30000D	AT5G12850.1	0		CCCH-type zinc finger protein with ARM repeat domain
C3H	BnaAnng03230D	AT3G06410.1	0		Zinc finger C-x8-C-x5-C-x3-H type family protein
C3H	BnaAnng09240D	AT3G12130.1	2e-144		KH domain-containing protein / zinc finger (CCCH type) family protein
C3H	BnaAnng12470D	AT1G04990.2	0		Zinc finger C-x8-C-x5-C-x3-H type family protein
C3H	BnaAnng12770D	AT3G02830.1	0	ZFN1	zinc finger protein 1
C3H	BnaAnng23060D	AT2G24830.1	0		zinc finger (CCCH-type) family protein / D111/G-patch domain-containing protein
C3H	BnaAnng37140D	AT2G24830.1	0		zinc finger (CCCH-type) family protein / D111/G-patch domain-containing protein
C3H	BnaC01g23510D	AT3G51120.1	0		DNA binding;zinc ion binding;nucleic acid binding;nucleic acid binding
C3H	BnaC01g33510D	AT3G19360.1	0		Zinc finger (CCCH-type) family protein
C3H	BnaC01g39490D	AT3G08505.2	0		zinc finger (CCCH-type/C3HC4-type RING finger) family protein
C3H	BnaC01g41630D	AT4G25440.1	0	ZFWD1	zinc finger WD40 repeat protein 1
C3H	BnaC02g04370D	AT5G12850.1	3e-111		CCCH-type zinc finger protein with ARM repeat domain
C3H	BnaC02g08160D	AT5G18550.1	0		Zinc finger C-x8-C-x5-C-x3-H type family protein
C3H	BnaC03g09090D	AT5G18550.1	0		Zinc finger C-x8-C-x5-C-x3-H type family protein
C3H	BnaC03g15740D	AT5G51980.2	0		Transducin/WD40 repeat-like superfamily protein
C3H	BnaC03g18320D	AT2G32930.2	1e-132	ZFN2	zinc finger nuclease 2
C3H	BnaC03g18830D	AT2G33835.1	2e-131	FES1	Zinc finger C-x8-C-x5-C-x3-H type family protein
C3H	BnaC03g22460D	AT2G40140.1	0	CZF1, ZFAR1, SZF2, ATSZF2	zinc finger (CCCH-type) family protein
C3H	BnaC03g23530D	AT2G41900.1	1e-134		CCCH-type zinc finger protein with ARM repeat domain
C3H	BnaC03g26190D	AT2G47850.1	0		Zinc finger C-x8-C-x5-C-x3-H type family protein
C3H	BnaC03g33170D	AT3G02830.1	0	ZFN1	zinc finger protein 1
C3H	BnaC03g34690D	AT3G06410.1	0		Zinc finger C-x8-C-x5-C-x3-H type family protein
C3H	BnaC03g35670D	AT3G08505.2	0		zinc finger (CCCH-type/C3HC4-type RING finger) family protein
C3H	BnaC03g37400D	AT3G12130.1	0		KH domain-containing protein / zinc finger (CCCH type) family protein
C3H	BnaC03g40930D	AT3G19360.1	3e-128		Zinc finger (CCCH-type) family protein
C3H	BnaC03g51070D	AT5G63260.2	0		Zinc finger C-x8-C-x5-C-x3-H type family protein
C3H	BnaC04g00080D	AT2G47850.1	0		Zinc finger C-x8-C-x5-C-x3-H type family protein
C3H	BnaC04g09690D	AT2G35430.1	4e-96		Zinc finger C-x8-C-x5-C-x3-H type family protein
C3H	BnaC04g11770D	AT2G32930.2	0	ZFN2	zinc finger nuclease 2
C3H	BnaC04g15760D	AT2G28450.1	0		zinc finger (CCCH-type) family protein
C3H	BnaC04g32370D	AT5G40880.1	0		WD-40 repeat family protein / zfwd3 protein (ZFWD3)
C3H	BnaC04g32390D	AT5G40880.1	0		WD-40 repeat family protein / zfwd3 protein (ZFWD3)
C3H	BnaC04g32400D	AT5G40880.1	1e-116		WD-40 repeat family protein / zfwd3 protein (ZFWD3)
C3H	BnaC04g43420D	AT2G32930.2	2e-112	ZFN2	zinc finger nuclease 2
C3H	BnaC04g47990D	AT2G41900.1	0		CCCH-type zinc finger protein with ARM repeat domain
C3H	BnaC05g00630D	AT1G01350.1	0		Zinc finger (CCCH-type/C3HC4-type RING finger) family protein
C3H	BnaC05g02070D	AT1G03790.1	0	SOM	Zinc finger C-x8-C-x5-C-x3-H type family protein
C3H	BnaC05g03020D	AT1G04990.2	0		Zinc finger C-x8-C-x5-C-x3-H type family protein
C3H	BnaC05g07860D	AT1G10320.1	9e-79		Zinc finger C-x8-C-x5-C-x3-H type family protein
C3H	BnaC05g24480D	AT1G32360.1	3e-168		Zinc finger (CCCH-type) family protein
C3H	BnaC05g40550D	AT3G12680.1	0	HUA1	floral homeotic protein (HUA1)
C3H	BnaC05g40960D	AT3G12130.1	0		KH domain-containing protein / zinc finger (CCCH type) family protein
C3H	BnaC05g45410D	AT3G06410.1	0		Zinc finger C-x8-C-x5-C-x3-H type family protein
C3H	BnaC06g09320D	AT4G25440.1	2e-69	ZFWD1	zinc finger WD40 repeat protein 1
C3H	BnaC06g27780D	AT1G66810.1	2e-139		Zinc finger C-x8-C-x5-C-x3-H type family protein
C3H	BnaC06g29350D	AT1G68200.1	0		Zinc finger C-x8-C-x5-C-x3-H type family protein
C3H	BnaC06g36110D	AT1G75340.1	1e-107		Zinc finger C-x8-C-x5-C-x3-H type family protein
C3H	BnaC07g00710D	AT2G20280.1	0		Zinc finger C-x8-C-x5-C-x3-H type family protein
C3H	BnaC07g01380D	AT2G19810.1	0		CCCH-type zinc finger family protein
C3H	BnaC07g17750D	AT5G44260.1	0		Zinc finger C-x8-C-x5-C-x3-H type family protein
C3H	BnaC07g32070D	AT3G51120.1	0		DNA binding;zinc ion binding;nucleic acid binding;nucleic acid binding
C3H	BnaC08g00330D	AT1G03790.1	0	SOM	Zinc finger C-x8-C-x5-C-x3-H type family protein
C3H	BnaC08g14160D	AT1G10320.1	0		Zinc finger C-x8-C-x5-C-x3-H type family protein
C3H	BnaC08g26910D	AT3G55980.1	0	SZF1, ATSZF1	salt-inducible zinc finger 1
C3H	BnaC08g33760D	AT2G24830.1	0		zinc finger (CCCH-type) family protein / D111/G-patch domain-containing protein
C3H	BnaC08g36390D	AT2G20280.1	0		Zinc finger C-x8-C-x5-C-x3-H type family protein
C3H	BnaC08g48800D	AT3G51120.1	0		DNA binding;zinc ion binding;nucleic acid binding;nucleic acid binding
C3H	BnaC09g09020D	AT2G16485.1	0		nucleic acid binding;zinc ion binding;DNA binding
C3H	BnaC09g10320D	AT2G20280.1	0		Zinc finger C-x8-C-x5-C-x3-H type family protein
C3H	BnaC09g18100D	AT5G44260.1	5e-139		Zinc finger C-x8-C-x5-C-x3-H type family protein
C3H	BnaC09g33920D	AT5G58620.1	1e-118		zinc finger (CCCH-type) family protein
C3H	BnaC09g39260D	AT5G18550.1	8e-36		Zinc finger C-x8-C-x5-C-x3-H type family protein
C3H	BnaC09g44180D	AT5G12850.1	0		CCCH-type zinc finger protein with ARM repeat domain
C3H	BnaC09g47920D	AT5G07500.1	0	PEI1	Zinc finger C-x8-C-x5-C-x3-H type family protein
C3H	BnaCnng05170D	AT2G33835.1	2e-142	FES1	Zinc finger C-x8-C-x5-C-x3-H type family protein
C3H	BnaCnng05980D	AT3G02830.1	0	ZFN1	zinc finger protein 1
C3H	BnaCnng09540D	AT3G48440.1	0		Zinc finger C-x8-C-x5-C-x3-H type family protein
C3H	BnaCnng27960D	AT2G40140.1	0	CZF1, ZFAR1, SZF2, ATSZF2	zinc finger (CCCH-type) family protein
C3H	BnaCnng32770D	AT5G51980.2	0		Transducin/WD40 repeat-like superfamily protein
C3H	BnaCnng36030D	AT2G28450.1	0		zinc finger (CCCH-type) family protein
C3H	BnaCnng36040D	AT2G28450.1	0		zinc finger (CCCH-type) family protein
C3H	BnaCnng43600D	AT3G21810.1	8e-165		Zinc finger C-x8-C-x5-C-x3-H type family protein
C3H	BnaCnng56860D	AT3G02830.1	0	ZFN1	zinc finger protein 1
C3H	BnaCnng58340D	AT2G24830.1	0		zinc finger (CCCH-type) family protein / D111/G-patch domain-containing protein
C3H	BnaCnng78050D	AT5G06770.1	2e-38		KH domain-containing protein / zinc finger (CCCH type) family protein
C3H	BnaUnng04360D	AT3G51120.1	2e-42		DNA binding;zinc ion binding;nucleic acid binding;nucleic acid binding
CAMTA	BnaA02g13050D	AT1G67310.1	0		Calmodulin-binding transcription activator protein with CG-1 and Ankyrin domains
CAMTA	BnaA04g12770D	AT2G22300.1	0	CAMTA3, SR1	signal responsive 1
CAMTA	BnaA04g14570D	AT3G16940.1	0		calmodulin binding;transcription regulators
CAMTA	BnaA05g22990D	AT3G16940.1	0		calmodulin binding;transcription regulators
CAMTA	BnaA07g25100D	AT1G67310.1	4e-176		Calmodulin-binding transcription activator protein with CG-1 and Ankyrin domains
CAMTA	BnaA07g26320D	AT1G67310.1	0		Calmodulin-binding transcription activator protein with CG-1 and Ankyrin domains
CAMTA	BnaA08g06080D	AT4G16150.1	0		calmodulin binding;transcription regulators
CAMTA	BnaA09g06760D	AT5G64220.1	0		Calmodulin-binding transcription activator protein with CG-1 and Ankyrin domains
CAMTA	BnaA09g42730D	AT2G22300.1	0	CAMTA3, SR1	signal responsive 1
CAMTA	BnaA10g14940D	AT5G09410.3	0	EICBP.B	ethylene induced calmodulin binding protein
CAMTA	BnaA10g22560D	AT5G09410.3	0	EICBP.B	ethylene induced calmodulin binding protein
CAMTA	BnaC02g17820D	AT5G64220.1	9e-81		Calmodulin-binding transcription activator protein with CG-1 and Ankyrin domains
CAMTA	BnaC02g30530D	AT5G64220.1	6e-85		Calmodulin-binding transcription activator protein with CG-1 and Ankyrin domains
CAMTA	BnaC02g45620D	AT1G67310.1	0		Calmodulin-binding transcription activator protein with CG-1 and Ankyrin domains
CAMTA	BnaC02g46140D	AT5G64220.1	3e-79		Calmodulin-binding transcription activator protein with CG-1 and Ankyrin domains
CAMTA	BnaC04g34700D	AT2G22300.1	0	CAMTA3, SR1	signal responsive 1
CAMTA	BnaC05g34940D	AT5G09410.3	2e-20	EICBP.B	ethylene induced calmodulin binding protein
CAMTA	BnaC05g36450D	AT3G16940.1	0		calmodulin binding;transcription regulators
CAMTA	BnaC06g26850D	AT1G67310.1	9e-178		Calmodulin-binding transcription activator protein with CG-1 and Ankyrin domains
CAMTA	BnaC06g28390D	AT1G67310.1	0		Calmodulin-binding transcription activator protein with CG-1 and Ankyrin domains
CAMTA	BnaC08g35210D	AT2G22300.1	0	CAMTA3, SR1	signal responsive 1
CAMTA	BnaC08g47670D	AT4G16150.1	0		calmodulin binding;transcription regulators
CAMTA	BnaC08g48230D	AT4G16150.1	0		calmodulin binding;transcription regulators
CAMTA	BnaC09g06280D	AT5G64220.1	0		Calmodulin-binding transcription activator protein with CG-1 and Ankyrin domains
CAMTA	BnaC09g47120D	AT5G09410.3	0	EICBP.B	ethylene induced calmodulin binding protein
CO-like	BnaA01g36580D	AT3G21880.1	4e-108		B-box type zinc finger protein with CCT domain
CO-like	BnaA02g13920D	AT1G68520.1	0		B-box type zinc finger protein with CCT domain
CO-like	BnaA02g30040D	AT5G48250.1	1e-161		B-box type zinc finger protein with CCT domain
CO-like	BnaA02g35200D	AT5G57660.1	0	ATCOL5, COL5	CONSTANS-like 5
CO-like	BnaA03g30130D	AT3G07650.1	1e-162	COL9	CONSTANS-like 9
CO-like	BnaA04g14640D	AT2G24790.1	1e-106	COL3, ATCOL3	CONSTANS-like 3
CO-like	BnaA04g24860D	AT1G28050.1	8e-105		B-box type zinc finger protein with CCT domain
CO-like	BnaA05g00150D	AT2G47890.1	5e-116		B-box type zinc finger protein with CCT domain
CO-like	BnaA05g29980D	AT3G07650.1	0	COL9	CONSTANS-like 9
CO-like	BnaA05g36570D	AT1G49130.1	0		B-box type zinc finger protein with CCT domain
CO-like	BnaA06g27360D	AT5G24930.1	5e-121	ATCOL4, COL4	CONSTANS-like 4
CO-like	BnaA07g08670D	AT1G28050.1	2e-89		B-box type zinc finger protein with CCT domain
CO-like	BnaA07g24620D	AT1G68520.1	7e-148		B-box type zinc finger protein with CCT domain
CO-like	BnaA08g18650D	AT1G28050.1	2e-140		B-box type zinc finger protein with CCT domain
CO-like	BnaA10g11600D	AT5G57660.1	3e-127	ATCOL5, COL5	CONSTANS-like 5
CO-like	BnaA10g18430D	AT5G15840.1	0	CO, FG	B-box type zinc finger protein with CCT domain
CO-like	BnaAnng25560D	AT1G25440.1	0		B-box type zinc finger protein with CCT domain
CO-like	BnaAnng28480D	AT1G28050.1	4e-103		B-box type zinc finger protein with CCT domain
CO-like	BnaAnng38870D	AT3G02380.1	5e-121	COL2, ATCOL2	CONSTANS-like 2
CO-like	BnaAnng39160D	AT3G02380.1	5e-131	COL2, ATCOL2	CONSTANS-like 2
CO-like	BnaC01g39760D	AT3G07650.1	0	COL9	CONSTANS-like 9
CO-like	BnaC02g11400D	AT5G57660.1	2e-113	ATCOL5, COL5	CONSTANS-like 5
CO-like	BnaC02g18310D	AT1G68520.1	0		B-box type zinc finger protein with CCT domain
CO-like	BnaC02g38460D	AT5G48250.1	9e-144		B-box type zinc finger protein with CCT domain
CO-like	BnaC03g32910D	AT3G02380.1	2e-78	COL2, ATCOL2	CONSTANS-like 2
CO-like	BnaC03g35440D	AT3G07650.1	1e-171	COL9	CONSTANS-like 9
CO-like	BnaC03g58230D	AT1G28050.1	2e-131		B-box type zinc finger protein with CCT domain
CO-like	BnaC04g00040D	AT2G47890.1	7e-65		B-box type zinc finger protein with CCT domain
CO-like	BnaC04g37230D	AT2G24790.1	1e-106	COL3, ATCOL3	CONSTANS-like 3
CO-like	BnaC05g44310D	AT3G07650.1	0	COL9	CONSTANS-like 9
CO-like	BnaC05g50730D	AT1G25440.1	0		B-box type zinc finger protein with CCT domain
CO-like	BnaC06g25850D	AT1G68520.1	2e-143		B-box type zinc finger protein with CCT domain
CO-like	BnaC07g26320D	AT5G48250.1	0		B-box type zinc finger protein with CCT domain
CO-like	BnaC07g29680D	AT5G24930.1	4e-122	ATCOL4, COL4	CONSTANS-like 4
CO-like	BnaC09g32640D	AT5G57660.1	0	ATCOL5, COL5	CONSTANS-like 5
CO-like	BnaC09g41990D	AT5G15840.1	0	CO, FG	B-box type zinc finger protein with CCT domain
CO-like	BnaCnng04690D	AT1G25440.1	1e-82		B-box type zinc finger protein with CCT domain
CO-like	BnaCnng16410D	AT1G28050.1	3e-107		B-box type zinc finger protein with CCT domain
CO-like	BnaCnng43560D	AT3G21880.1	9e-149		B-box type zinc finger protein with CCT domain
CO-like	BnaCnng51750D	AT1G28050.1	8e-100		B-box type zinc finger protein with CCT domain
CO-like	BnaCnng63700D	AT3G02380.1	6e-31	COL2, ATCOL2	CONSTANS-like 2
CPP	BnaA01g07920D	AT4G29000.1	0		Tesmin/TSO1-like CXC domain-containing protein
CPP	BnaA01g18960D	AT4G14770.1	0	TCX2, ATTCX2	TESMIN/TSO1-like CXC 2
CPP	BnaA01g24520D	AT3G22780.1	6e-120	TSO1, ATTSO1	Tesmin/TSO1-like CXC domain-containing protein
CPP	BnaA03g36790D	AT3G22780.1	0	TSO1, ATTSO1	Tesmin/TSO1-like CXC domain-containing protein
CPP	BnaA04g10170D	AT2G20110.2	7e-67		Tesmin/TSO1-like CXC domain-containing protein
CPP	BnaA05g16930D	AT3G22780.1	0	TSO1, ATTSO1	Tesmin/TSO1-like CXC domain-containing protein
CPP	BnaA05g16940D	AT3G22760.1	0	SOL1	Tesmin/TSO1-like CXC domain-containing protein
CPP	BnaA06g27870D	AT5G25790.1	0		Tesmin/TSO1-like CXC domain-containing protein
CPP	BnaA07g00040D	AT2G20110.2	0		Tesmin/TSO1-like CXC domain-containing protein
CPP	BnaA08g30730D	AT4G29000.1	0		Tesmin/TSO1-like CXC domain-containing protein
CPP	BnaA09g04480D	AT5G25790.1	2e-96		Tesmin/TSO1-like CXC domain-containing protein
CPP	BnaAnng24750D	AT4G29000.1	0		Tesmin/TSO1-like CXC domain-containing protein
CPP	BnaAnng37830D	AT4G29000.1	0		Tesmin/TSO1-like CXC domain-containing protein
CPP	BnaC01g22810D	AT4G14770.1	0	TCX2, ATTCX2	TESMIN/TSO1-like CXC 2
CPP	BnaC03g18250D	AT4G14770.1	4e-97	TCX2, ATTCX2	TESMIN/TSO1-like CXC 2
CPP	BnaC03g42960D	AT3G22780.1	0	TSO1, ATTSO1	Tesmin/TSO1-like CXC domain-containing protein
CPP	BnaC07g00810D	AT2G20110.2	0		Tesmin/TSO1-like CXC domain-containing protein
CPP	BnaC07g29080D	AT5G25790.1	0		Tesmin/TSO1-like CXC domain-containing protein
CPP	BnaC07g41650D	AT4G29000.1	0		Tesmin/TSO1-like CXC domain-containing protein
CPP	BnaC08g13260D	AT4G29000.1	0		Tesmin/TSO1-like CXC domain-containing protein
CPP	BnaCnng27630D	AT3G22780.1	0	TSO1, ATTSO1	Tesmin/TSO1-like CXC domain-containing protein
CPP	BnaCnng27640D	AT3G22760.1	2e-157	SOL1	Tesmin/TSO1-like CXC domain-containing protein
CPP	BnaCnng43510D	AT3G22760.1	0	SOL1	Tesmin/TSO1-like CXC domain-containing protein
CPP	BnaCnng43520D	AT3G22780.1	5e-145	TSO1, ATTSO1	Tesmin/TSO1-like CXC domain-containing protein
CPP	BnaCnng48380D	AT5G25790.1	0		Tesmin/TSO1-like CXC domain-containing protein
CPP	BnaCnng56700D	AT3G22760.1	0	SOL1	Tesmin/TSO1-like CXC domain-containing protein
DBB	BnaA01g05290D	AT4G39070.1	2e-129		B-box zinc finger family protein
DBB	BnaA02g17290D	AT1G75540.1	8e-49	STH2	salt tolerance homolog2
DBB	BnaA02g18950D	AT1G78600.2	3e-148	LZF1	light-regulated zinc finger protein 1
DBB	BnaA04g18330D	AT2G31380.1	0	STH	salt tolerance homologue
DBB	BnaA05g11360D	AT2G31380.1	0	STH	salt tolerance homologue
DBB	BnaA06g37240D	AT4G38960.3	2e-141		B-box type zinc finger family protein
DBB	BnaA07g21640D	AT1G75540.1	4e-137	STH2	salt tolerance homolog2
DBB	BnaA07g34250D	AT1G78600.2	7e-134	LZF1	light-regulated zinc finger protein 1
DBB	BnaA08g16780D	AT4G39070.1	0		B-box zinc finger family protein
DBB	BnaA08g16830D	AT4G38960.3	3e-165		B-box type zinc finger family protein
DBB	BnaA08g28420D	AT1G06040.1	0	STO	B-box zinc finger family protein
DBB	BnaA09g22570D	AT4G10240.1	8e-156		B-box zinc finger family protein
DBB	BnaA09g50090D	AT1G06040.1	2e-118	STO	B-box zinc finger family protein
DBB	BnaA10g03990D	AT1G06040.1	0	STO	B-box zinc finger family protein
DBB	BnaAnng09120D	AT1G75540.1	0	STH2	salt tolerance homolog2
DBB	BnaAnng29690D	AT1G78600.2	9e-153	LZF1	light-regulated zinc finger protein 1
DBB	BnaC01g00140D	AT4G39070.1	1e-131		B-box zinc finger family protein
DBB	BnaC02g23750D	AT1G75540.1	0	STH2	salt tolerance homolog2
DBB	BnaC02g25060D	AT1G78600.2	6e-150	LZF1	light-regulated zinc finger protein 1
DBB	BnaC03g60270D	AT4G38960.3	3e-160		B-box type zinc finger family protein
DBB	BnaC03g60330D	AT4G39070.1	0		B-box zinc finger family protein
DBB	BnaC04g42410D	AT2G31380.1	0	STH	salt tolerance homologue
DBB	BnaC06g20350D	AT1G78600.2	9e-153	LZF1	light-regulated zinc finger protein 1
DBB	BnaC06g22310D	AT1G75540.1	2e-140	STH2	salt tolerance homolog2
DBB	BnaC06g30820D	AT1G78600.2	7e-159	LZF1	light-regulated zinc finger protein 1
DBB	BnaC06g36260D	AT1G75540.1	0	STH2	salt tolerance homolog2
DBB	BnaC06g39020D	AT1G78600.2	3e-162	LZF1	light-regulated zinc finger protein 1
DBB	BnaC07g47480D	AT4G38960.3	3e-131		B-box type zinc finger family protein
DBB	BnaC08g01640D	AT1G06040.1	0	STO	B-box zinc finger family protein
DBB	BnaC08g35830D	AT2G21320.1	3e-146		B-box zinc finger family protein
DBB	BnaC08g44590D	AT1G06040.1	5e-125	STO	B-box zinc finger family protein
DBB	BnaC09g24580D	AT4G10240.1	8e-156		B-box zinc finger family protein
DBB	BnaCnng30730D	AT2G31380.1	0	STH	salt tolerance homologue
Dof	BnaA01g00130D	AT4G38000.1	4e-151	DOF4.7	DNA binding with one finger 4.7
Dof	BnaA01g10890D	AT4G21030.1	7e-24	ATDOF4.2, ATDOF4;2	Dof-type zinc finger domain-containing protein
Dof	BnaA01g10930D	AT4G21080.1	2e-44		Dof-type zinc finger domain-containing protein
Dof	BnaA01g10950D	AT1G64620.1	6e-11		Dof-type zinc finger DNA-binding family protein
Dof	BnaA01g21270D	AT3G50410.1	3e-92	OBP1	OBF binding protein 1
Dof	BnaA02g06470D	AT5G60200.1	0	TMO6	TARGET OF MONOPTEROS 6
Dof	BnaA03g09070D	AT5G60200.1	0	TMO6	TARGET OF MONOPTEROS 6
Dof	BnaA03g17300D	AT2G37590.1	6e-119	ATDOF2.4, DOF2.4	DNA binding with one finger 2.4
Dof	BnaA03g21490D	AT2G46590.2	0	DAG2	Dof-type zinc finger DNA-binding family protein
Dof	BnaA03g36180D	AT1G51700.1	8e-58	ADOF1, DOF1	DOF zinc finger protein 1
Dof	BnaA03g39760D	AT5G60850.1	6e-170	OBP4	OBF binding protein 4
Dof	BnaA03g40810D	AT3G50410.1	3e-122	OBP1	OBF binding protein 1
Dof	BnaA03g41790D	AT3G61850.4	9e-28	DAG1	Dof-type zinc finger DNA-binding family protein
Dof	BnaA03g54830D	AT5G02460.1	0		Dof-type zinc finger DNA-binding family protein
Dof	BnaA03g58570D	AT1G47655.1	1e-16		Dof-type zinc finger DNA-binding family protein
Dof	BnaA04g00520D	AT3G61850.4	0	DAG1	Dof-type zinc finger DNA-binding family protein
Dof	BnaA04g03660D	AT3G55370.3	0	OBP3	OBF-binding protein 3
Dof	BnaA04g09490D	AT5G39660.1	0	CDF2	cycling DOF factor 2
Dof	BnaA04g16440D	AT2G28510.1	6e-129		Dof-type zinc finger DNA-binding family protein
Dof	BnaA04g16710D	AT2G28810.1	0		Dof-type zinc finger DNA-binding family protein
Dof	BnaA04g19980D	AT2G34140.1	2e-107		Dof-type zinc finger DNA-binding family protein
Dof	BnaA04g27160D	AT2G46590.2	0	DAG2	Dof-type zinc finger DNA-binding family protein
Dof	BnaA04g29070D	AT2G37590.1	4e-157	ATDOF2.4, DOF2.4	DNA binding with one finger 2.4
Dof	BnaA05g01260D	AT2G46590.2	0	DAG2	Dof-type zinc finger DNA-binding family protein
Dof	BnaA05g06930D	AT2G37590.1	0	ATDOF2.4, DOF2.4	DNA binding with one finger 2.4
Dof	BnaA05g15330D	AT1G51700.1	7e-67	ADOF1, DOF1	DOF zinc finger protein 1
Dof	BnaA05g36740D	AT1G51700.1	3e-56	ADOF1, DOF1	DOF zinc finger protein 1
Dof	BnaA06g15080D	AT1G21340.1	0		Dof-type zinc finger DNA-binding family protein
Dof	BnaA06g21870D	AT5G62430.1	6e-120	CDF1	cycling DOF factor 1
Dof	BnaA06g22420D	AT5G62940.1	0	HCA2, DOF5.6	Dof-type zinc finger DNA-binding family protein
Dof	BnaA06g24480D	AT5G65590.1	6e-65		Dof-type zinc finger DNA-binding family protein
Dof	BnaA06g24490D	AT5G65590.1	6e-168		Dof-type zinc finger DNA-binding family protein
Dof	BnaA07g08180D	AT1G29160.1	1e-164		Dof-type zinc finger DNA-binding family protein
Dof	BnaA07g08490D	AT1G28310.2	0		Dof-type zinc finger DNA-binding family protein
Dof	BnaA07g12230D	AT5G66940.1	2e-173		Dof-type zinc finger DNA-binding family protein
Dof	BnaA07g14740D	AT5G39660.1	0	CDF2	cycling DOF factor 2
Dof	BnaA07g24230D	AT1G69570.1	0		Dof-type zinc finger DNA-binding family protein
Dof	BnaA07g28120D	AT1G69570.1	7e-180		Dof-type zinc finger DNA-binding family protein
Dof	BnaA07g37300D	AT1G21340.1	0		Dof-type zinc finger DNA-binding family protein
Dof	BnaA08g01830D	AT1G51700.1	1e-100	ADOF1, DOF1	DOF zinc finger protein 1
Dof	BnaA08g03730D	AT5G66940.1	2e-34		Dof-type zinc finger DNA-binding family protein
Dof	BnaA08g15120D	AT4G24060.1	0		Dof-type zinc finger DNA-binding family protein
Dof	BnaA08g18130D	AT1G29160.1	1e-179		Dof-type zinc finger DNA-binding family protein
Dof	BnaA08g18420D	AT1G28310.2	0		Dof-type zinc finger DNA-binding family protein
Dof	BnaA08g19870D	AT1G26790.1	0		Dof-type zinc finger DNA-binding family protein
Dof	BnaA08g29080D	AT1G07640.3	0	OBP2	Dof-type zinc finger DNA-binding family protein
Dof	BnaA09g05460D	AT5G60850.1	9e-93	OBP4	OBF binding protein 4
Dof	BnaA09g06280D	AT5G62940.1	0	HCA2, DOF5.6	Dof-type zinc finger DNA-binding family protein
Dof	BnaA09g07670D	AT5G66940.1	2e-137		Dof-type zinc finger DNA-binding family protein
Dof	BnaA09g21650D	AT3G61850.4	0	DAG1	Dof-type zinc finger DNA-binding family protein
Dof	BnaA09g29270D	AT1G26790.1	9e-94		Dof-type zinc finger DNA-binding family protein
Dof	BnaA09g32900D	AT3G52440.1	0		Dof-type zinc finger DNA-binding family protein
Dof	BnaA09g34950D	AT3G55370.3	3e-143	OBP3	OBF-binding protein 3
Dof	BnaA09g49290D	AT2G28810.1	3e-33		Dof-type zinc finger DNA-binding family protein
Dof	BnaA09g52090D	AT4G00940.1	0		Dof-type zinc finger DNA-binding family protein
Dof	BnaA09g53950D	AT1G28310.2	0		Dof-type zinc finger DNA-binding family protein
Dof	BnaA09g54180D	AT1G29160.1	9e-176		Dof-type zinc finger DNA-binding family protein
Dof	BnaA09g55570D	AT3G61850.4	0	DAG1	Dof-type zinc finger DNA-binding family protein
Dof	BnaA10g13030D	AT5G60200.1	0	TMO6	TARGET OF MONOPTEROS 6
Dof	BnaA10g27100D	AT5G02460.1	0		Dof-type zinc finger DNA-binding family protein
Dof	BnaA10g28590D	AT1G47655.1	7e-128		Dof-type zinc finger DNA-binding family protein
Dof	BnaAnng00370D	AT5G02460.1	0		Dof-type zinc finger DNA-binding family protein
Dof	BnaAnng04950D	AT5G65590.1	0		Dof-type zinc finger DNA-binding family protein
Dof	BnaAnng06610D	AT5G60850.1	3e-123	OBP4	OBF binding protein 4
Dof	BnaAnng11790D	AT3G50410.1	6e-64	OBP1	OBF binding protein 1
Dof	BnaAnng22720D	AT3G47500.1	1e-148	CDF3	cycling DOF factor 3
Dof	BnaAnng24480D	AT5G62430.1	0	CDF1	cycling DOF factor 1
Dof	BnaAnng29770D	AT5G62430.1	0	CDF1	cycling DOF factor 1
Dof	BnaAnng33280D	AT5G65590.1	8e-109		Dof-type zinc finger DNA-binding family protein
Dof	BnaAnng35190D	AT1G64620.1	7e-76		Dof-type zinc finger DNA-binding family protein
Dof	BnaAnng35200D	AT1G64620.1	4e-72		Dof-type zinc finger DNA-binding family protein
Dof	BnaAnng38460D	AT4G24060.1	0		Dof-type zinc finger DNA-binding family protein
Dof	BnaAnng41280D	AT1G69570.1	0		Dof-type zinc finger DNA-binding family protein
Dof	BnaAnng41900D	AT4G24060.1	0		Dof-type zinc finger DNA-binding family protein
Dof	BnaC01g01040D	AT4G38000.1	8e-153	DOF4.7	DNA binding with one finger 4.7
Dof	BnaC01g12440D	AT1G64620.1	6e-11		Dof-type zinc finger DNA-binding family protein
Dof	BnaC01g15880D	AT4G24060.1	0		Dof-type zinc finger DNA-binding family protein
Dof	BnaC01g42310D	AT3G50410.1	3e-92	OBP1	OBF binding protein 1
Dof	BnaC02g41820D	AT5G60850.1	1e-122	OBP4	OBF binding protein 4
Dof	BnaC02g43890D	AT5G65590.1	0		Dof-type zinc finger DNA-binding family protein
Dof	BnaC03g00760D	AT5G02460.1	0		Dof-type zinc finger DNA-binding family protein
Dof	BnaC03g11340D	AT5G60200.1	0	TMO6	TARGET OF MONOPTEROS 6
Dof	BnaC03g20790D	AT2G37590.1	2e-175	ATDOF2.4, DOF2.4	DNA binding with one finger 2.4
Dof	BnaC03g25870D	AT2G46590.2	0	DAG2	Dof-type zinc finger DNA-binding family protein
Dof	BnaC03g42040D	AT3G21270.1	5e-119	ADOF2, DOF2	DOF zinc finger protein 2
Dof	BnaC03g51310D	AT5G62940.1	0	HCA2, DOF5.6	Dof-type zinc finger DNA-binding family protein
Dof	BnaC03g58500D	AT1G28310.2	0		Dof-type zinc finger DNA-binding family protein
Dof	BnaC03g58930D	AT1G29160.1	2e-176		Dof-type zinc finger DNA-binding family protein
Dof	BnaC03g62060D	AT4G24060.1	0		Dof-type zinc finger DNA-binding family protein
Dof	BnaC03g77910D	AT1G51700.1	2e-93	ADOF1, DOF1	DOF zinc finger protein 1
Dof	BnaC04g00830D	AT2G46590.2	0	DAG2	Dof-type zinc finger DNA-binding family protein
Dof	BnaC04g07800D	AT2G37590.1	0	ATDOF2.4, DOF2.4	DNA binding with one finger 2.4
Dof	BnaC04g31720D	AT5G39660.1	0	CDF2	cycling DOF factor 2
Dof	BnaC04g39790D	AT2G28510.1	0		Dof-type zinc finger DNA-binding family protein
Dof	BnaC04g40070D	AT2G28810.1	0		Dof-type zinc finger DNA-binding family protein
Dof	BnaC04g44370D	AT2G34140.1	1e-105		Dof-type zinc finger DNA-binding family protein
Dof	BnaC04g45310D	AT2G37590.1	2e-150	ATDOF2.4, DOF2.4	DNA binding with one finger 2.4
Dof	BnaC04g50910D	AT2G46590.2	0	DAG2	Dof-type zinc finger DNA-binding family protein
Dof	BnaC05g05320D	AT1G07640.3	0	OBP2	Dof-type zinc finger DNA-binding family protein
Dof	BnaC05g16580D	AT1G21340.1	0		Dof-type zinc finger DNA-binding family protein
Dof	BnaC05g22130D	AT1G29160.1	0		Dof-type zinc finger DNA-binding family protein
Dof	BnaC05g50970D	AT1G26790.1	7e-99		Dof-type zinc finger DNA-binding family protein
Dof	BnaC05g50980D	AT1G26790.1	0		Dof-type zinc finger DNA-binding family protein
Dof	BnaC06g01120D	AT1G47655.1	7e-128		Dof-type zinc finger DNA-binding family protein
Dof	BnaC06g08980D	AT1G51700.1	8e-72	ADOF1, DOF1	DOF zinc finger protein 1
Dof	BnaC06g12530D	AT5G39660.1	5e-152	CDF2	cycling DOF factor 2
Dof	BnaC06g18250D	AT3G61850.4	9e-18	DAG1	Dof-type zinc finger DNA-binding family protein
Dof	BnaC06g18270D	AT3G61850.4	8e-171	DAG1	Dof-type zinc finger DNA-binding family protein
Dof	BnaC06g28080D	AT1G69570.1	0		Dof-type zinc finger DNA-binding family protein
Dof	BnaC06g43390D	AT1G69570.1	0		Dof-type zinc finger DNA-binding family protein
Dof	BnaC07g14530D	AT1G21340.1	0		Dof-type zinc finger DNA-binding family protein
Dof	BnaC07g16430D	AT5G66940.1	5e-169		Dof-type zinc finger DNA-binding family protein
Dof	BnaC07g31770D	AT3G50410.1	8e-113	OBP1	OBF binding protein 1
Dof	BnaC07g32880D	AT3G61850.4	2e-29	DAG1	Dof-type zinc finger DNA-binding family protein
Dof	BnaC07g36540D	AT1G47655.1	1e-16		Dof-type zinc finger DNA-binding family protein
Dof	BnaC07g38710D	AT4G24060.1	0		Dof-type zinc finger DNA-binding family protein
Dof	BnaC08g04350D	AT1G47655.1	5e-31		Dof-type zinc finger DNA-binding family protein
Dof	BnaC08g21910D	AT3G50410.1	1e-61	OBP1	OBF binding protein 1
Dof	BnaC08g26180D	AT3G55370.3	5e-141	OBP3	OBF-binding protein 3
Dof	BnaC08g31700D	AT3G61850.4	0	DAG1	Dof-type zinc finger DNA-binding family protein
Dof	BnaC09g05040D	AT5G60850.1	4e-81	OBP4	OBF binding protein 4
Dof	BnaC09g05850D	AT5G62940.1	0	HCA2, DOF5.6	Dof-type zinc finger DNA-binding family protein
Dof	BnaC09g07030D	AT5G65590.1	2e-89		Dof-type zinc finger DNA-binding family protein
Dof	BnaC09g07610D	AT5G66940.1	1e-131		Dof-type zinc finger DNA-binding family protein
Dof	BnaC09g12040D	AT1G64620.1	0		Dof-type zinc finger DNA-binding family protein
Dof	BnaC09g35510D	AT5G60200.1	0	TMO6	TARGET OF MONOPTEROS 6
Dof	BnaCnng01710D	AT4G00940.1	0		Dof-type zinc finger DNA-binding family protein
Dof	BnaCnng12240D	AT1G26790.1	1e-180		Dof-type zinc finger DNA-binding family protein
Dof	BnaCnng28850D	AT5G02460.1	0		Dof-type zinc finger DNA-binding family protein
Dof	BnaCnng31430D	AT1G51700.1	4e-55	ADOF1, DOF1	DOF zinc finger protein 1
Dof	BnaCnng35310D	AT3G52440.1	0		Dof-type zinc finger DNA-binding family protein
Dof	BnaCnng44400D	AT3G61850.4	0	DAG1	Dof-type zinc finger DNA-binding family protein
Dof	BnaCnng51540D	AT1G28310.2	0		Dof-type zinc finger DNA-binding family protein
Dof	BnaCnng61810D	AT5G62430.1	3e-113	CDF1	cycling DOF factor 1
Dof	BnaCnng62100D	AT3G55370.3	0	OBP3	OBF-binding protein 3
Dof	BnaCnng67920D	AT4G21080.1	5e-45		Dof-type zinc finger domain-containing protein
Dof	BnaCnng69430D	AT5G02460.1	0		Dof-type zinc finger DNA-binding family protein
Dof	BnaCnng70020D	AT5G65590.1	0		Dof-type zinc finger DNA-binding family protein
Dof	BnaCnng72530D	AT1G29160.1	4e-143		Dof-type zinc finger DNA-binding family protein
Dof	BnaCnng74320D	AT4G24060.1	0		Dof-type zinc finger DNA-binding family protein
Dof	BnaCnng75710D	AT1G28310.2	0		Dof-type zinc finger DNA-binding family protein
E2F/DP	BnaA02g02400D	AT5G14960.1	0	DEL2, E2L1, E2FD	DP-E2F-like 2
E2F/DP	BnaA03g00880D	AT5G03415.1	0	DPB, ATDPB	Transcription factor DP
E2F/DP	BnaA03g08420D	AT5G22220.2	2e-177	E2F1, E2FB, ATE2FB	E2F transcription factor 1
E2F/DP	BnaA03g16490D	AT2G36010.2	0	E2F3, ATE2FA	E2F transcription factor 3
E2F/DP	BnaA03g54820D	AT5G02470.1	0	DPA	Transcription factor DP
E2F/DP	BnaA05g08240D	AT2G36010.2	0	E2F3, ATE2FA	E2F transcription factor 3
E2F/DP	BnaA05g33960D	AT3G01330.1	0	DEL3, E2L2, E2FF	DP-E2F-like protein 3
E2F/DP	BnaA06g16850D	AT3G48160.2	0	DEL1, E2L3, E2FE	DP-E2F-like 1
E2F/DP	BnaA08g03620D	AT1G47870.1	0	E2FC, ATE2F2, ATE2FC	winged-helix DNA-binding transcription factor family protein
E2F/DP	BnaA10g14120D	AT5G22220.2	0	E2F1, E2FB, ATE2FB	E2F transcription factor 1
E2F/DP	BnaA10g26580D	AT5G03415.1	0	DPB, ATDPB	Transcription factor DP
E2F/DP	BnaA10g27090D	AT5G02470.1	0	DPA	Transcription factor DP
E2F/DP	BnaAnng07700D	AT2G36010.2	0	E2F3, ATE2FA	E2F transcription factor 3
E2F/DP	BnaAnng27940D	AT3G48160.2	0	DEL1, E2L3, E2FE	DP-E2F-like 1
E2F/DP	BnaC01g43490D	AT3G48160.2	0	DEL1, E2L3, E2FE	DP-E2F-like 1
E2F/DP	BnaC02g03120D	AT5G03415.1	0	DPB, ATDPB	Transcription factor DP
E2F/DP	BnaC02g05860D	AT5G14960.1	0	DEL2, E2L1, E2FD	DP-E2F-like 2
E2F/DP	BnaC03g00770D	AT5G02470.1	0	DPA	Transcription factor DP
E2F/DP	BnaC03g01210D	AT5G03415.1	0	DPB, ATDPB	Transcription factor DP
E2F/DP	BnaC03g10740D	AT5G22220.2	0	E2F1, E2FB, ATE2FB	E2F transcription factor 1
E2F/DP	BnaC03g19870D	AT2G36010.2	5e-173	E2F3, ATE2FA	E2F transcription factor 3
E2F/DP	BnaC04g09260D	AT2G36010.2	0	E2F3, ATE2FA	E2F transcription factor 3
E2F/DP	BnaC05g37870D	AT5G22220.2	0	E2F1, E2FB, ATE2FB	E2F transcription factor 1
E2F/DP	BnaC08g04110D	AT1G47870.1	0	E2FC, ATE2F2, ATE2FC	winged-helix DNA-binding transcription factor family protein
E2F/DP	BnaCnng02820D	AT5G03415.1	0	DPB, ATDPB	Transcription factor DP
E2F/DP	BnaCnng03510D	AT5G02470.1	0	DPA	Transcription factor DP
E2F/DP	BnaCnng12050D	AT3G48160.2	0	DEL1, E2L3, E2FE	DP-E2F-like 1
E2F/DP	BnaCnng63530D	AT3G48160.2	0	DEL1, E2L3, E2FE	DP-E2F-like 1
E2F/DP	BnaCnng65490D	AT3G48160.2	1e-144	DEL1, E2L3, E2FE	DP-E2F-like 1
E2F/DP	BnaCnng78250D	AT5G02470.1	4e-133	DPA	Transcription factor DP
EIL	BnaA01g36840D	AT3G20770.1	1e-103	EIN3, AtEIN3	Ethylene insensitive 3 family protein
EIL	BnaA02g00350D	AT5G10120.1	0		Ethylene insensitive 3 family protein
EIL	BnaA02g16550D	AT1G73730.1	0	EIL3, SLIM1, ATSLIM, AtEIL3	ETHYLENE-INSENSITIVE3-like 3
EIL	BnaA03g02810D	AT5G10120.1	5e-141		Ethylene insensitive 3 family protein
EIL	BnaA03g22560D	AT2G27050.1	0	EIL1, AtEIL1	ETHYLENE-INSENSITIVE3-like 1
EIL	BnaA03g35930D	AT3G20770.1	0	EIN3, AtEIN3	Ethylene insensitive 3 family protein
EIL	BnaA05g20140D	AT3G20770.1	2e-111	EIN3, AtEIN3	Ethylene insensitive 3 family protein
EIL	BnaA05g20160D	AT3G20770.1	2e-64	EIN3, AtEIN3	Ethylene insensitive 3 family protein
EIL	BnaA06g24030D	AT5G65100.1	1e-137		Ethylene insensitive 3 family protein
EIL	BnaA07g39030D	AT1G73730.1	0	EIL3, SLIM1, ATSLIM, AtEIL3	ETHYLENE-INSENSITIVE3-like 3
EIL	BnaA10g14470D	AT5G21120.1	0	EIL2	ETHYLENE-INSENSITIVE3-like 2
EIL	BnaC01g32460D	AT3G20770.1	0	EIN3, AtEIN3	Ethylene insensitive 3 family protein
EIL	BnaC02g00520D	AT5G10120.1	0		Ethylene insensitive 3 family protein
EIL	BnaC03g04150D	AT5G10120.1	1e-140		Ethylene insensitive 3 family protein
EIL	BnaC03g26570D	AT2G27050.1	0	EIL1, AtEIL1	ETHYLENE-INSENSITIVE3-like 1
EIL	BnaC03g41740D	AT3G20770.1	0	EIN3, AtEIN3	Ethylene insensitive 3 family protein
EIL	BnaC03g49200D	AT5G65100.1	9e-144		Ethylene insensitive 3 family protein
EIL	BnaC05g31510D	AT3G20770.1	1e-108	EIN3, AtEIN3	Ethylene insensitive 3 family protein
EIL	BnaC06g23450D	AT1G73730.1	0	EIL3, SLIM1, ATSLIM, AtEIL3	ETHYLENE-INSENSITIVE3-like 3
EIL	BnaC06g34570D	AT1G73730.1	0	EIL3, SLIM1, ATSLIM, AtEIL3	ETHYLENE-INSENSITIVE3-like 3
EIL	BnaCnng35080D	AT5G21120.1	0	EIL2	ETHYLENE-INSENSITIVE3-like 2
EIL	BnaCnng68230D	AT2G27050.1	3e-31	EIL1, AtEIL1	ETHYLENE-INSENSITIVE3-like 1
ERF	BnaA01g00710D	AT4G36900.1	5e-139	RAP2.10, DEAR4	related to AP2 10
ERF	BnaA01g02720D	AT4G34410.1	1e-140	RRTF1	redox responsive transcription factor 1
ERF	BnaA01g04150D	AT4G32800.1	2e-98		Integrase-type DNA-binding superfamily protein
ERF	BnaA01g05760D	AT4G39780.1	0		Integrase-type DNA-binding superfamily protein
ERF	BnaA01g09230D	AT4G18450.1	3e-167		Integrase-type DNA-binding superfamily protein
ERF	BnaA01g13420D	AT4G23750.1	4e-87	CRF2, TMO3	cytokinin response factor 2
ERF	BnaA01g16910D	AT4G28140.1	2e-160		Integrase-type DNA-binding superfamily protein
ERF	BnaA01g18170D	AT4G16750.1	4e-154		Integrase-type DNA-binding superfamily protein
ERF	BnaA01g23940D	AT3G23240.1	5e-179	ERF1, ATERF1	ethylene response factor 1
ERF	BnaA01g23960D	AT3G23230.1	6e-127		Integrase-type DNA-binding superfamily protein
ERF	BnaA01g27570D	AT3G16770.1	0	RAP2.3, ATEBP, ERF72, EBP	ethylene-responsive element binding protein
ERF	BnaA01g28970D	AT3G15210.1	5e-114	ATERF-4, ERF4, RAP2.5, ATERF4	ethylene responsive element binding factor 4
ERF	BnaA01g29490D	AT3G14230.1	0	RAP2.2	related to AP2 2
ERF	BnaA01g31290D	AT3G11020.1	2e-89	DREB2B, DREB2	DRE/CRT-binding protein 2B
ERF	BnaA01g34910D	AT4G17490.1	1e-130	ATERF6, ERF-6-6, ERF6	ethylene responsive element binding factor 6
ERF	BnaA02g01080D	AT5G11590.1	8e-138	TINY2	Integrase-type DNA-binding superfamily protein
ERF	BnaA02g01570D	AT5G13330.1	1e-146	Rap2.6L	related to AP2 6l
ERF	BnaA02g01920D	AT5G13910.1	4e-137	LEP	Integrase-type DNA-binding superfamily protein
ERF	BnaA02g04480D	AT5G19790.1	0	RAP2.11	related to AP2 11
ERF	BnaA02g11090D	AT5G52020.1	6e-108		Integrase-type DNA-binding superfamily protein
ERF	BnaA02g15410D	AT1G71520.1	8e-96		Integrase-type DNA-binding superfamily protein
ERF	BnaA02g15420D	AT1G71450.1	9e-176		Integrase-type DNA-binding superfamily protein
ERF	BnaA02g17250D	AT1G75490.1	0		Integrase-type DNA-binding superfamily protein
ERF	BnaA02g18720D	AT1G78080.1	3e-148	RAP2.4	related to AP2 4
ERF	BnaA02g19610D	AT1G80580.1	9e-128		Integrase-type DNA-binding superfamily protein
ERF	BnaA02g22560D	AT5G44210.1	8e-107	ERF9, ATERF9, ATERF-9	erf domain protein 9
ERF	BnaA02g25110D	AT5G47220.1	1e-86	ATERF2, ATERF-2, ERF2	ethylene responsive element binding factor 2
ERF	BnaA02g27680D	AT3G25890.1	2e-64		Integrase-type DNA-binding superfamily protein
ERF	BnaA02g32120D	AT5G25190.1	2e-147		Integrase-type DNA-binding superfamily protein
ERF	BnaA02g34370D	AT5G64750.1	0	ABR1	Integrase-type DNA-binding superfamily protein
ERF	BnaA02g35090D	AT5G18560.1	0	PUCHI	Integrase-type DNA-binding superfamily protein
ERF	BnaA02g35180D	AT5G18450.1	1e-141		Integrase-type DNA-binding superfamily protein
ERF	BnaA02g35550D	AT1G71130.1	4e-104		Integrase-type DNA-binding superfamily protein
ERF	BnaA03g02000D	AT5G07310.1	0		Integrase-type DNA-binding superfamily protein
ERF	BnaA03g04290D	AT5G13330.1	2e-163	Rap2.6L	related to AP2 6l
ERF	BnaA03g04570D	AT5G13910.1	9e-157	LEP	Integrase-type DNA-binding superfamily protein
ERF	BnaA03g07180D	AT5G18560.1	0	PUCHI	Integrase-type DNA-binding superfamily protein
ERF	BnaA03g07750D	AT5G19790.1	0	RAP2.11	related to AP2 11
ERF	BnaA03g12320D	AT5G53290.1	9e-144	CRF3	cytokinin response factor 3
ERF	BnaA03g12890D	AT5G52020.1	2e-47		Integrase-type DNA-binding superfamily protein
ERF	BnaA03g13620D	AT4G25470.1	2e-157	CBF2, DREB1C, FTQ4, ATCBF2	C-repeat/DRE binding factor 2
ERF	BnaA03g18970D	AT2G40220.1	0	ABI4, SUN6, SIS5, ISI3, GIN6, SAN5, ATABI4	Integrase-type DNA-binding superfamily protein
ERF	BnaA03g20950D	AT2G44940.1	2e-145		Integrase-type DNA-binding superfamily protein
ERF	BnaA03g33790D	AT3G15210.1	2e-117	ATERF-4, ERF4, RAP2.5, ATERF4	ethylene responsive element binding factor 4
ERF	BnaA03g34290D	AT3G16770.1	1e-166	RAP2.3, ATEBP, ERF72, EBP	ethylene-responsive element binding protein
ERF	BnaA03g35680D	AT3G20310.1	3e-72	ATERF-7, ATERF7, ERF7	ethylene response factor 7
ERF	BnaA03g40370D	AT5G61590.1	0		Integrase-type DNA-binding superfamily protein
ERF	BnaA03g40380D	AT5G61600.1	3e-147	ERF104	ethylene response factor 104
ERF	BnaA03g42840D	AT4G16750.1	4e-179		Integrase-type DNA-binding superfamily protein
ERF	BnaA03g46240D	AT4G23750.1	3e-53	CRF2, TMO3	cytokinin response factor 2
ERF	BnaA03g48910D	AT4G27950.1	8e-154	CRF4	cytokinin response factor 4
ERF	BnaA03g49050D	AT4G28140.1	2e-113		Integrase-type DNA-binding superfamily protein
ERF	BnaA03g52210D	AT4G32800.1	1e-111		Integrase-type DNA-binding superfamily protein
ERF	BnaA03g52830D	AT4G34410.1	1e-136	RRTF1	redox responsive transcription factor 1
ERF	BnaA03g53850D	AT4G36900.1	5e-144	RAP2.10, DEAR4	related to AP2 10
ERF	BnaA03g54460D	AT4G39780.1	0		Integrase-type DNA-binding superfamily protein
ERF	BnaA03g56380D	AT2G36450.1	3e-151	HRD	Integrase-type DNA-binding superfamily protein
ERF	BnaA04g02310D	AT3G57600.1	1e-150		Integrase-type DNA-binding superfamily protein
ERF	BnaA04g13590D	AT2G23340.1	3e-135	DEAR3	DREB and EAR motif protein 3
ERF	BnaA04g14830D	AT2G20350.1	2e-61		Integrase-type DNA-binding superfamily protein
ERF	BnaA04g15130D	AT2G25820.1	3e-82		Integrase-type DNA-binding superfamily protein
ERF	BnaA04g19700D	AT2G33710.2	1e-99		Integrase-type DNA-binding superfamily protein
ERF	BnaA04g25900D	AT2G44840.1	1e-170	ATERF13, EREBP, ERF13	ethylene-responsive element binding factor 13
ERF	BnaA04g25970D	AT2G44940.1	4e-101		Integrase-type DNA-binding superfamily protein
ERF	BnaA04g27050D	AT2G47520.1	9e-67	HRE2	Integrase-type DNA-binding superfamily protein
ERF	BnaA05g04380D	AT2G44840.1	2e-178	ATERF13, EREBP, ERF13	ethylene-responsive element binding factor 13
ERF	BnaA05g04450D	AT2G44940.1	5e-180		Integrase-type DNA-binding superfamily protein
ERF	BnaA05g09970D	AT2G33710.2	9e-162		Integrase-type DNA-binding superfamily protein
ERF	BnaA05g11530D	AT2G31230.1	0	ATERF15, ERF15	ethylene-responsive element binding factor 15
ERF	BnaA05g23420D	AT3G16280.1	1e-165		Integrase-type DNA-binding superfamily protein
ERF	BnaA05g24390D	AT3G15210.1	2e-112	ATERF-4, ERF4, RAP2.5, ATERF4	ethylene responsive element binding factor 4
ERF	BnaA05g25200D	AT3G14230.1	0	RAP2.2	related to AP2 2
ERF	BnaA05g27930D	AT2G40340.1	3e-18	DREB2C, AtERF48	Integrase-type DNA-binding superfamily protein
ERF	BnaA06g02670D	AT1G50640.1	2e-53	ERF3, ATERF3	ethylene responsive element binding factor 3
ERF	BnaA06g07730D	AT1G12980.1	2e-14	ESR1, DRN	Integrase-type DNA-binding superfamily protein
ERF	BnaA06g10040D	AT1G15360.1	3e-166	SHN1, WIN1	Integrase-type DNA-binding superfamily protein
ERF	BnaA06g23710D	AT5G64750.1	0	ABR1	Integrase-type DNA-binding superfamily protein
ERF	BnaA06g24070D	AT5G65130.1	3e-65		Integrase-type DNA-binding superfamily protein
ERF	BnaA06g27540D	AT5G25190.1	9e-141		Integrase-type DNA-binding superfamily protein
ERF	BnaA06g27670D	AT5G25390.2	3e-171	SHN2	Integrase-type DNA-binding superfamily protein
ERF	BnaA06g27900D	AT5G25810.1	3e-176	tny	Integrase-type DNA-binding superfamily protein
ERF	BnaA06g33270D	AT3G25890.1	0		Integrase-type DNA-binding superfamily protein
ERF	BnaA06g35500D	AT5G47220.1	9e-117	ATERF2, ATERF-2, ERF2	ethylene responsive element binding factor 2
ERF	BnaA07g06750D	AT3G23230.1	6e-132		Integrase-type DNA-binding superfamily protein
ERF	BnaA07g08450D	AT1G28360.1	1e-105	ERF12, ATERF12	ERF domain protein 12
ERF	BnaA07g08610D	AT1G28160.1	0		Integrase-type DNA-binding superfamily protein
ERF	BnaA07g10270D	AT1G74930.1	2e-08	ORA47	Integrase-type DNA-binding superfamily protein
ERF	BnaA07g10800D	AT1G21910.1	3e-156	DREB26	Integrase-type DNA-binding superfamily protein
ERF	BnaA07g12040D	AT5G67190.1	7e-117	DEAR2	DREB and EAR motif protein 2
ERF	BnaA07g12190D	AT2G20350.1	2e-57		Integrase-type DNA-binding superfamily protein
ERF	BnaA07g18690D	AT3G60490.1	3e-176		Integrase-type DNA-binding superfamily protein
ERF	BnaA07g20720D	AT1G78080.1	0	RAP2.4	related to AP2 4
ERF	BnaA07g21680D	AT1G75490.1	0		Integrase-type DNA-binding superfamily protein
ERF	BnaA07g21980D	AT1G74930.1	4e-95	ORA47	Integrase-type DNA-binding superfamily protein
ERF	BnaA07g23500D	AT1G71450.1	3e-150		Integrase-type DNA-binding superfamily protein
ERF	BnaA07g23650D	AT5G47220.1	2e-08	ATERF2, ATERF-2, ERF2	ethylene responsive element binding factor 2
ERF	BnaA07g27210D	AT3G25890.1	1e-32		Integrase-type DNA-binding superfamily protein
ERF	BnaA07g29370D	AT1G71450.1	1e-51		Integrase-type DNA-binding superfamily protein
ERF	BnaA07g29400D	AT1G71520.1	2e-107		Integrase-type DNA-binding superfamily protein
ERF	BnaA07g33380D	AT1G77200.1	0		Integrase-type DNA-binding superfamily protein
ERF	BnaA07g33640D	AT1G77640.1	0		Integrase-type DNA-binding superfamily protein
ERF	BnaA07g33930D	AT1G78080.1	0	RAP2.4	related to AP2 4
ERF	BnaA07g36710D	AT1G24590.1	0	DRNL, DRN-LIKE, SOB2, ESR2	DORNROSCHEN-like
ERF	BnaA08g00990D	AT1G53910.1	1e-42	RAP2.12	related to AP2 12
ERF	BnaA08g01300D	AT1G53170.1	3e-61	ATERF-8, ATERF8, ERF8	ethylene response factor 8
ERF	BnaA08g04940D	AT4G13040.3	4e-140		Integrase-type DNA-binding superfamily protein
ERF	BnaA08g08300D	AT4G17490.1	5e-150	ATERF6, ERF-6-6, ERF6	ethylene responsive element binding factor 6
ERF	BnaA08g08310D	AT4G17500.1	8e-112	ATERF-1, ERF-1	ethylene responsive element binding factor 1
ERF	BnaA08g11220D	AT4G34410.1	4e-156	RRTF1	redox responsive transcription factor 1
ERF	BnaA08g12010D	AT4G32800.1	1e-150		Integrase-type DNA-binding superfamily protein
ERF	BnaA08g12710D	AT4G31060.1	2e-118		Integrase-type DNA-binding superfamily protein
ERF	BnaA08g13860D	AT4G28140.1	2e-163		Integrase-type DNA-binding superfamily protein
ERF	BnaA08g13940D	AT5G61600.1	1e-08	ERF104	ethylene response factor 104
ERF	BnaA08g14320D	AT2G20350.1	4e-94		Integrase-type DNA-binding superfamily protein
ERF	BnaA08g16220D	AT4G39780.1	3e-157		Integrase-type DNA-binding superfamily protein
ERF	BnaA08g18390D	AT1G28360.1	1e-140	ERF12, ATERF12	ERF domain protein 12
ERF	BnaA08g18580D	AT1G28160.1	0		Integrase-type DNA-binding superfamily protein
ERF	BnaA08g19170D	AT1G24590.1	0	DRNL, DRN-LIKE, SOB2, ESR2	DORNROSCHEN-like
ERF	BnaA08g22160D	AT1G19210.1	1e-104		Integrase-type DNA-binding superfamily protein
ERF	BnaA08g23880D	AT1G15360.1	6e-148	SHN1, WIN1	Integrase-type DNA-binding superfamily protein
ERF	BnaA08g30950D	AT4G25490.1	2e-118	CBF1, DREB1B, ATCBF1	C-repeat/DRE binding factor 1
ERF	BnaA09g04470D	AT5G25810.1	5e-159	tny	Integrase-type DNA-binding superfamily protein
ERF	BnaA09g04580D	AT5G25390.2	1e-145	SHN2	Integrase-type DNA-binding superfamily protein
ERF	BnaA09g04650D	AT5G25190.1	4e-154		Integrase-type DNA-binding superfamily protein
ERF	BnaA09g05710D	AT5G61590.1	0		Integrase-type DNA-binding superfamily protein
ERF	BnaA09g12290D	AT1G64380.1	8e-149		Integrase-type DNA-binding superfamily protein
ERF	BnaA09g16520D	AT5G43410.1	2e-97		Integrase-type DNA-binding superfamily protein
ERF	BnaA09g18210D	AT5G47230.1	0	ERF5, ATERF-5, ATERF5	ethylene responsive element binding factor 5
ERF	BnaA09g23540D	AT1G33760.1	2e-112		Integrase-type DNA-binding superfamily protein
ERF	BnaA09g27330D	AT1G28360.1	4e-115	ERF12, ATERF12	ERF domain protein 12
ERF	BnaA09g30810D	AT1G22190.1	5e-105		Integrase-type DNA-binding superfamily protein
ERF	BnaA09g36920D	AT3G57600.1	0		Integrase-type DNA-binding superfamily protein
ERF	BnaA09g38530D	AT3G60490.1	0		Integrase-type DNA-binding superfamily protein
ERF	BnaA09g39350D	AT5G53290.1	7e-15	CRF3	cytokinin response factor 3
ERF	BnaA09g44290D	AT1G19210.1	2e-84		Integrase-type DNA-binding superfamily protein
ERF	BnaA09g47030D	AT1G12610.1	7e-148	DDF1	Integrase-type DNA-binding superfamily protein
ERF	BnaA09g50010D	AT1G06160.1	4e-131	ORA59	octadecanoid-responsive Arabidopsis AP2/ERF 59
ERF	BnaA10g00620D	AT1G01250.1	0		Integrase-type DNA-binding superfamily protein
ERF	BnaA10g04090D	AT1G06160.1	1e-94	ORA59	octadecanoid-responsive Arabidopsis AP2/ERF 59
ERF	BnaA10g05780D	AT5G51190.1	1e-165		Integrase-type DNA-binding superfamily protein
ERF	BnaA10g07620D	AT5G52020.1	3e-166		Integrase-type DNA-binding superfamily protein
ERF	BnaA10g07630D	AT5G51990.1	1e-170	CBF4, DREB1D	C-repeat-binding factor 4
ERF	BnaA10g15390D	AT5G19790.1	0	RAP2.11	related to AP2 11
ERF	BnaA10g16490D	AT5G18450.1	0		Integrase-type DNA-binding superfamily protein
ERF	BnaA10g19960D	AT5G13330.1	9e-127	Rap2.6L	related to AP2 6l
ERF	BnaA10g20950D	AT5G11590.1	5e-165	TINY2	Integrase-type DNA-binding superfamily protein
ERF	BnaA10g21280D	AT5G11190.1	4e-174	SHN3	Integrase-type DNA-binding superfamily protein
ERF	BnaA10g23760D	AT5G07310.1	0		Integrase-type DNA-binding superfamily protein
ERF	BnaA10g25000D	AT3G11020.1	2e-61	DREB2B, DREB2	DRE/CRT-binding protein 2B
ERF	BnaA10g27750D	AT1G04370.1	9e-125	ATERF14, ERF14	Ethylene-responsive element binding factor 14
ERF	BnaA10g27820D	AT1G44830.1	1e-160		Integrase-type DNA-binding superfamily protein
ERF	BnaAnng01320D	AT5G05410.1	4e-152	DREB2A, DREB2	DRE-binding protein 2A
ERF	BnaAnng06420D	AT5G07580.1	1e-95		Integrase-type DNA-binding superfamily protein
ERF	BnaAnng07060D	AT5G47220.1	1e-81	ATERF2, ATERF-2, ERF2	ethylene responsive element binding factor 2
ERF	BnaAnng09170D	AT1G75490.1	0		Integrase-type DNA-binding superfamily protein
ERF	BnaAnng09570D	AT1G36060.1	0		Integrase-type DNA-binding superfamily protein
ERF	BnaAnng12120D	AT1G04370.1	7e-131	ATERF14, ERF14	Ethylene-responsive element binding factor 14
ERF	BnaAnng13220D	AT2G38340.1	2e-84	DREB19	Integrase-type DNA-binding superfamily protein
ERF	BnaAnng13660D	AT5G07310.1	0		Integrase-type DNA-binding superfamily protein
ERF	BnaAnng20420D	AT3G14230.1	0	RAP2.2	related to AP2 2
ERF	BnaAnng21280D	AT4G17500.1	3e-87	ATERF-1, ERF-1	ethylene responsive element binding factor 1
ERF	BnaAnng23490D	AT3G11020.1	2e-109	DREB2B, DREB2	DRE/CRT-binding protein 2B
ERF	BnaAnng26610D	AT1G19210.1	1e-22		Integrase-type DNA-binding superfamily protein
ERF	BnaAnng26790D	AT5G18560.1	0	PUCHI	Integrase-type DNA-binding superfamily protein
ERF	BnaAnng28960D	AT1G21910.1	1e-161	DREB26	Integrase-type DNA-binding superfamily protein
ERF	BnaAnng29660D	AT2G20880.1	6e-110		Integrase-type DNA-binding superfamily protein
ERF	BnaAnng29870D	AT1G21910.1	2e-167	DREB26	Integrase-type DNA-binding superfamily protein
ERF	BnaAnng34260D	AT4G25490.1	2e-162	CBF1, DREB1B, ATCBF1	C-repeat/DRE binding factor 1
ERF	BnaAnng34830D	AT2G36450.1	6e-163	HRD	Integrase-type DNA-binding superfamily protein
ERF	BnaAnng36290D	AT1G63030.1	1e-60	ddf2	Integrase-type DNA-binding superfamily protein
ERF	BnaAnng37390D	AT1G64380.1	4e-146		Integrase-type DNA-binding superfamily protein
ERF	BnaAnng37500D	AT2G35700.1	4e-140	ATERF38, ERF38	ERF family protein 38
ERF	BnaAnng38030D	AT5G61890.1	1e-41		Integrase-type DNA-binding superfamily protein
ERF	BnaAnng40920D	AT2G31230.1	0	ATERF15, ERF15	ethylene-responsive element binding factor 15
ERF	BnaC01g00660D	AT4G39780.1	0		Integrase-type DNA-binding superfamily protein
[truncated: 3,103 more rows]
