# Supplementary material for: Comparative Transcriptome Analysis of Primary Roots of Brassica napus Seedlings with Extremely Different Primary Root Lengths Using RNA Sequencing
Source: Front Plant Sci. 2016 Aug 19;7:1238. doi: 10.3389/fpls.2016.01238 (PMC4990598; doi:10.3389/fpls.2016.01238)
Supplement: Table S6 — Detailed KEGG pathway enrichment analysis of all of the detected genes. [file Table6.XLS]

## Sheet: enrichment-kegg-DESeq-expressed
Supplementary Table S6: Detailed KEGG pathway enrichment analysis of all of the detected genes.
KEGG ID	Term	ListHits	ListTotal	p	FDR	Enrichment_score	GeneID
ko03010	Ribosome	1029	12424	4.58796e-20	3.99596e-19	1.08237	BnaC08g20590D,BnaC07g01520D,BnaA09g10380D,BnaC03g06830D,BnaC01g00260D,BnaA04g20220D,BnaC09g04730D,BnaC05g24960D,BnaA01g33230D,BnaC08g32090D,BnaA09g34130D,BnaA06g35850D,BnaC08g30490D,BnaA03g28560D,BnaA03g21620D,BnaA03g56530D,BnaA10g15110D,BnaC05g41690D,BnaC05g43330D,BnaA06g23640D,BnaC01g24010D,BnaC03g62190D,BnaA01g24800D,BnaC03g58890D,BnaC02g39820D,BnaC09g43570D,BnaA06g20280D,BnaA01g33650D,BnaC01g…
ko01200	Carbon metabolism	690	12424	0.000275164	0.0015736	1.04046	BnaC01g36930D,BnaC06g26170D,BnaC02g24750D,BnaA04g25770D,BnaC03g03680D,BnaCnng02920D,BnaC04g36640D,BnaC03g14380D,BnaA06g32740D,BnaAnng06200D,BnaAnng26460D,BnaA08g26140D,BnaA02g19770D,BnaC09g20370D,BnaA08g21010D,BnaA03g02040D,BnaA05g10520D,BnaC06g16900D,BnaC09g47860D,BnaC06g29160D,BnaC07g47470D,BnaAnng18330D,BnaA03g04310D,BnaC02g42660D,BnaC01g18320D,BnaA01g20810D,BnaAnng22050D,BnaC04g49280D,BnaA01g…
ko04075	Plant hormone signal transduction	662	12424	1	1	0.878022	BnaA05g32040D,BnaC05g36960D,BnaC09g29950D,BnaAnng41460D,BnaA09g50600D,BnaA07g19530D,BnaA10g16790D,BnaA07g25770D,BnaC03g65340D,BnaC01g02070D,BnaC03g25200D,BnaC09g39850D,BnaA09g39470D,BnaA04g14360D,BnaA09g04600D,BnaA07g38280D,BnaA05g01170D,BnaC04g50800D,BnaA06g14040D,BnaC01g00890D,BnaC09g15640D,BnaA01g30290D,BnaA01g02400D,BnaA07g24890D,BnaA03g18790D,BnaC09g00530D,BnaA07g17140D,BnaC06g43070D,BnaA06g…
ko01230	Biosynthesis of amino acids	648	12424	1.0592e-06	8.41132e-06	1.05654	BnaC09g41340D,BnaC03g05110D,BnaC02g24750D,BnaA04g25770D,BnaC03g60380D,BnaC08g13970D,BnaC03g03680D,BnaCnng02920D,BnaC04g31470D,BnaA07g24300D,BnaA01g00340D,BnaA05g32920D,BnaA05g36290D,BnaAnng26460D,BnaC09g45590D,BnaC06g14840D,BnaA08g26140D,BnaC08g43250D,BnaA08g21010D,BnaC06g16900D,BnaC06g11940D,BnaC08g47120D,BnaC07g47470D,BnaA03g04310D,BnaC02g42660D,BnaC01g18320D,BnaA03g57920D,BnaA04g08710D,BnaC03g…
ko04141	Protein processing in endoplasmic reticulum	500	12424	1.1056e-06	8.52888e-06	1.06382	BnaC07g03120D,BnaC08g13550D,BnaA03g19710D,BnaA09g15970D,BnaC01g17140D,BnaA09g43020D,BnaC05g43540D,BnaC03g47520D,BnaC08g36000D,BnaC03g52250D,BnaA08g21180D,BnaC09g22180D,BnaC01g16050D,BnaA06g36610D,BnaC09g16150D,BnaA05g35030D,BnaC07g39420D,BnaC07g06280D,BnaC09g29580D,BnaC03g36030D,BnaC09g07890D,BnaC03g18710D,BnaA04g08670D,BnaC02g44300D,BnaA07g12390D,BnaC04g51940D,BnaA03g46510D,BnaA09g07760D,BnaA03g…
ko03040	Spliceosome	443	12424	6.74098e-09	5.6877e-08	1.07953	BnaA09g22630D,BnaC09g06290D,BnaC04g14490D,BnaC06g17530D,BnaC04g44100D,BnaA06g28600D,BnaA02g00870D,BnaA09g52620D,BnaC05g10020D,BnaA10g28290D,BnaA06g08720D,BnaA07g01560D,BnaA06g34090D,BnaA03g25240D,BnaC03g64040D,BnaC05g19020D,BnaC04g56020D,BnaA02g08150D,BnaC03g00820D,BnaC09g00490D,BnaA01g23920D,BnaAnng20030D,BnaC01g28720D,BnaA02g27360D,BnaA03g02880D,BnaC04g32650D,BnaC07g43350D,BnaC08g00380D,BnaA05g…
ko03013	RNA transport	420	12424	1.04848e-05	7.65108e-05	1.06267	BnaA07g20390D,BnaA06g06660D,BnaA08g05290D,BnaC08g42320D,BnaC01g13310D,BnaA05g32250D,BnaA06g01530D,BnaC04g31050D,BnaA08g11610D,BnaC06g40330D,BnaA02g00870D,BnaA05g04490D,BnaC05g37050D,BnaC03g71830D,BnaC08g09540D,BnaC06g36110D,BnaC01g07660D,BnaC03g70070D,BnaA09g56240D,BnaA07g14990D,BnaA03g31690D,BnaAnng37870D,BnaAnng09940D,BnaC03g00820D,BnaA09g56870D,BnaC07g42840D,BnaA02g21720D,BnaA05g25340D,BnaC07g…
ko00190	Oxidative phosphorylation	415	12424	0.146349	0.270646	1.0157	BnaA08g23780D,BnaA08g13170D,BnaA09g12020D,BnaCnng60170D,BnaA06g35640D,BnaC01g20600D,BnaA01g05300D,BnaC09g01370D,BnaCnng54350D,BnaA07g18020D,BnaA03g53000D,BnaC03g03720D,BnaC07g40570D,BnaC01g27960D,BnaC02g31330D,BnaC09g00070D,BnaA09g51320D,BnaC05g37720D,BnaA05g21720D,BnaC01g39460D,BnaC03g09360D,BnaA01g28840D,BnaC01g01190D,BnaC06g16860D,BnaA02g01630D,BnaA01g30750D,BnaC09g27560D,BnaCnng13120D,BnaA07g…
ko00500	Starch and sucrose metabolism	391	12424	1	1	0.862958	BnaAnng22210D,BnaA01g33020D,BnaA10g03820D,BnaAnng20820D,BnaC01g37020D,BnaC05g48670D,BnaA06g20110D,BnaA06g30890D,BnaA05g36120D,BnaAnng19210D,BnaA04g16630D,BnaA02g21470D,BnaC01g14030D,BnaA09g40120D,BnaA05g31580D,BnaA03g27680D,BnaC03g26130D,BnaC09g37040D,BnaC05g01470D,BnaA10g20680D,BnaC04g21950D,BnaA03g57500D,BnaA10g08370D,BnaA01g22200D,BnaC04g27170D,BnaA03g14420D,BnaC05g26650D,BnaC08g30370D,BnaC07g…
ko04626	Plant-pathogen interaction	389	12424	0.999847	1	0.937766	BnaC03g17070D,BnaA03g37950D,BnaA05g22770D,BnaA07g25810D,BnaA03g41500D,BnaA03g01490D,BnaCnng48280D,BnaA01g21230D,BnaA05g11820D,BnaC05g13970D,BnaA05g01380D,BnaC09g36740D,BnaAnng04600D,BnaA05g03230D,BnaC09g12490D,BnaCnng10300D,BnaA03g25700D,BnaC09g22180D,BnaA09g36820D,BnaC01g16050D,BnaC03g77890D,BnaC04g28680D,BnaC05g47790D,BnaA03g46050D,BnaCnng42100D,BnaA03g35770D,BnaA07g17350D,BnaC03g28150D,BnaA03g…
ko04144	Endocytosis	387	12424	0.120752	0.229996	1.01815	BnaC09g44870D,BnaA08g20460D,BnaC08g22650D,BnaC09g36320D,BnaA02g09660D,BnaCnng34260D,BnaA05g11780D,BnaC05g10230D,BnaA05g18760D,BnaA05g21300D,BnaA06g40410D,BnaA05g23110D,BnaC01g24430D,BnaC03g37080D,BnaCnng19800D,BnaA09g18080D,BnaC03g50440D,BnaC05g42030D,BnaA08g09790D,BnaC03g35690D,BnaA02g16240D,BnaC03g37540D,BnaA05g23740D,BnaC02g31750D,BnaA08g06470D,BnaA03g09230D,BnaC01g12850D,BnaA01g09800D,BnaC05g…
ko00230	Purine metabolism	358	12424	0.0393131	0.0939341	1.02858	BnaA09g17360D,BnaC06g34050D,BnaC05g07310D,BnaA04g25770D,BnaC03g03680D,BnaAnng29570D,BnaC05g05920D,BnaA04g29220D,BnaC08g29840D,BnaC03g33500D,BnaA03g36860D,BnaA03g38670D,BnaA06g09020D,BnaA03g27260D,BnaA04g11460D,BnaC03g20870D,BnaC05g12460D,BnaC07g09390D,BnaAnng40790D,BnaC07g48980D,BnaC04g26910D,BnaA02g21890D,BnaC04g32020D,BnaA01g34160D,BnaC08g23410D,BnaA03g17110D,BnaA07g15540D,BnaC06g13750D,BnaA06g…
ko03015	mRNA surveillance pathway	329	12424	0.000409289	0.00225527	1.05599	BnaA09g37450D,BnaCnng07840D,BnaA08g11610D,BnaC09g11810D,BnaA02g00870D,BnaA09g56240D,BnaC02g10230D,BnaC03g22260D,BnaC03g35480D,BnaA05g28660D,BnaC03g00820D,BnaC09g17870D,BnaA09g03510D,BnaA06g11140D,BnaA06g09860D,BnaC02g44260D,BnaCnng37040D,BnaC09g14970D,BnaC08g16960D,BnaA10g16500D,BnaC07g51230D,BnaC07g05020D,BnaA03g39850D,BnaA05g29840D,BnaC03g71710D,BnaC05g09000D,BnaC04g38120D,BnaA01g07160D,BnaC02g…
ko04120	Ubiquitin mediated proteolysis	328	12424	0.00787138	0.0299334	1.04088	BnaC01g43970D,BnaA07g34450D,BnaC06g30850D,BnaA05g06130D,BnaCnng34300D,BnaCnng19550D,BnaA03g08720D,BnaCnng59940D,BnaCnng51240D,BnaC03g09150D,BnaA10g12210D,BnaC02g25260D,BnaA06g09230D,BnaA09g40330D,BnaA01g27290D,BnaC09g29580D,BnaC05g38230D,BnaA03g09650D,BnaCnng57130D,BnaA08g23450D,BnaA06g24990D,BnaC02g11160D,BnaA05g14770D,BnaA02g07480D,BnaC06g12240D,BnaA04g19370D,BnaC05g13430D,BnaA05g22900D,BnaC09g…
ko00940	Phenylpropanoid biosynthesis	321	12424	1	1	0.906051	BnaC08g44130D,BnaA04g23960D,BnaA08g11780D,BnaA05g09700D,BnaC06g32660D,BnaC07g44690D,BnaA02g34060D,BnaA10g15320D,BnaA09g12650D,BnaAnng19210D,BnaC07g05770D,BnaA01g15410D,BnaAnng21290D,BnaA09g40120D,BnaC09g07300D,BnaAnng12900D,BnaC03g26130D,BnaAnng16310D,BnaC05g01470D,BnaC07g47260D,BnaC05g03280D,BnaA10g08370D,BnaA08g06720D,BnaA09g53760D,BnaC05g49640D,BnaC06g33840D,BnaA03g14000D,BnaA04g21990D,BnaC09g…
ko04110	Cell cycle	317	12424	0.00823024	0.0304406	1.04127	BnaA01g18060D,BnaC04g09260D,BnaC09g41550D,BnaA05g06130D,BnaA07g20850D,BnaCnng46510D,BnaC09g21670D,BnaC02g39780D,BnaCnng34300D,BnaA08g04030D,BnaCnng59940D,BnaC06g21920D,BnaA06g14500D,BnaC03g02420D,BnaA04g11880D,BnaC06g38800D,BnaA05g33430D,BnaC03g74400D,BnaA08g19940D,BnaC08g25430D,BnaCnng57130D,BnaC08g20470D,BnaA02g00540D,BnaA06g28650D,BnaA07g14450D,BnaCnng49920D,BnaA03g38130D,BnaA06g25330D,BnaA09g…
ko00520	Amino sugar and nucleotide sugar metabolism	316	12424	0.297767	0.456801	1.0085	BnaA03g21160D,BnaA01g33020D,BnaC05g38810D,BnaA10g03820D,BnaA03g06870D,BnaA05g26640D,BnaC01g12180D,BnaA02g12790D,BnaA04g16630D,BnaA02g21470D,BnaA03g20320D,BnaA06g29280D,BnaA03g50310D,BnaA08g08070D,BnaA03g27680D,BnaA06g00900D,BnaC04g21950D,BnaC04g27170D,BnaA04g25230D,BnaA01g31470D,BnaA03g14420D,BnaC05g26650D,BnaA06g12110D,BnaC03g25460D,BnaC05g13850D,BnaA10g17010D,BnaC08g24550D,BnaCnng60720D,BnaA08g…
ko04151	PI3K-Akt signaling pathway	301	12424	0.00663069	0.0259462	1.04364	BnaA09g37450D,BnaC01g33400D,BnaA09g09520D,BnaA05g34100D,BnaCnng46510D,BnaA09g49200D,BnaCnng26840D,BnaA05g28660D,BnaC06g01830D,BnaC09g17870D,BnaA01g07950D,BnaA09g03510D,BnaC09g22180D,BnaC03g04230D,BnaA04g28130D,BnaC01g16050D,BnaC08g43500D,BnaC06g38800D,BnaC09g24030D,BnaA05g33430D,BnaA08g08530D,BnaC09g14970D,BnaC08g20470D,BnaA03g46510D,BnaA02g00540D,BnaC02g07900D,BnaA10g16710D,BnaC01g03920D,BnaC05g…
ko04114	Oocyte meiosis	292	12424	0.010406	0.0379678	1.04136	BnaA09g37450D,BnaA09g09520D,BnaC09g11810D,BnaA05g06130D,BnaC09g21670D,BnaCnng34300D,BnaA09g49200D,BnaCnng59940D,BnaC09g36740D,BnaC02g10230D,BnaC03g22260D,BnaA05g28660D,BnaC08g43500D,BnaC06g38800D,BnaC09g24030D,BnaA05g33430D,BnaC02g12710D,BnaC08g25430D,BnaCnng37040D,BnaC09g14970D,BnaC06g43530D,BnaA03g48110D,BnaC08g20470D,BnaA02g00540D,BnaC05g38860D,BnaA07g14450D,BnaCnng49920D,BnaC06g06380D,BnaC02g…
ko04910	Insulin signaling pathway	287	12424	0.00803027	0.0301135	1.04341	BnaA09g09520D,BnaC09g11810D,BnaA05g34100D,BnaC02g37970D,BnaCnng46510D,BnaA06g30890D,BnaA09g49200D,BnaC09g36740D,BnaC02g10230D,BnaC03g22260D,BnaC06g01830D,BnaA05g10520D,BnaC03g04230D,BnaC05g04830D,BnaA04g28130D,BnaC08g43500D,BnaC09g24030D,BnaA08g08530D,BnaCnng37040D,BnaC06g43530D,BnaA07g14030D,BnaC02g07900D,BnaA10g16710D,BnaC05g38860D,BnaC05g26650D,BnaA01g33280D,BnaC06g06380D,BnaC05g52060D,BnaC04g…
ko03018	RNA degradation	281	12424	0.0414805	0.0982433	1.03161	BnaC05g05460D,BnaA07g17930D,BnaA10g07020D,BnaA08g11610D,BnaA06g28600D,BnaA09g54220D,BnaC05g30280D,BnaA06g10590D,BnaC04g29600D,BnaA08g27650D,BnaC03g33500D,BnaA03g27050D,BnaA08g30610D,BnaC05g37890D,BnaC03g55820D,BnaC01g39710D,BnaA06g18120D,BnaC06g27350D,BnaC09g50360D,BnaC04g15670D,BnaA06g04310D,BnaA04g28340D,BnaC03g37960D,BnaA07g15750D,BnaA02g07060D,BnaC01g08630D,BnaA02g27360D,BnaC03g11940D,BnaC01g…
ko00240	Pyrimidine metabolism	280	12424	0.158264	0.282988	1.01796	BnaA09g17360D,BnaC01g03830D,BnaC06g34050D,BnaAnng29570D,BnaC05g05920D,BnaC05g35700D,BnaC08g29840D,BnaC03g33500D,BnaC06g42560D,BnaA05g21470D,BnaC09g03640D,BnaA06g09020D,BnaA04g11460D,BnaC07g09390D,BnaAnng40790D,BnaC07g48980D,BnaC04g26910D,BnaA02g21890D,BnaC04g32020D,BnaA10g20470D,BnaA01g34160D,BnaC08g23410D,BnaA07g15540D,BnaCnng10890D,BnaA01g12680D,BnaC06g13750D,BnaA06g04690D,BnaA01g14530D,BnaA05g…
ko00010	Glycolysis / Gluconeogenesis	278	12424	0.0202787	0.0615196	1.03755	BnaC02g24750D,BnaC03g03680D,BnaC04g36640D,BnaC01g15540D,BnaC08g06430D,BnaA08g26140D,BnaC03g12990D,BnaC01g17810D,BnaA05g10520D,BnaA07g05850D,BnaC07g34250D,BnaC07g47470D,BnaC02g42660D,BnaC01g18320D,BnaC03g78230D,BnaA09g29700D,BnaA05g22860D,BnaC08g05970D,BnaC05g26650D,BnaA04g05600D,BnaA07g38160D,BnaC01g02370D,BnaA10g05930D,BnaA02g24710D,BnaA03g33170D,BnaC07g13740D,BnaC04g28350D,BnaCnng10350D,BnaC07g…
ko04152	AMPK signaling pathway	269	12424	0.0667091	0.142948	1.02786	BnaA03g08050D,BnaA09g37450D,BnaA05g34100D,BnaA08g04030D,BnaC01g24430D,BnaA05g28660D,BnaC06g01830D,BnaC09g17870D,BnaA05g10520D,BnaA09g03510D,BnaA04g28130D,BnaA03g09230D,BnaC09g14970D,BnaC01g18320D,BnaA08g28830D,BnaA10g13350D,BnaA01g33280D,BnaAnng24320D,BnaC02g08200D,BnaC03g53640D,BnaCnng36160D,BnaA04g20940D,BnaA05g15320D,BnaA02g04790D,BnaC05g43840D,BnaC01g39340D,BnaA08g22990D,BnaC07g29570D,BnaA06g…
ko04145	Phagosome	260	12424	7.66212e-05	0.00050648	1.0699	BnaC08g15150D,BnaC07g03120D,BnaC08g13550D,BnaA09g12020D,BnaA09g15970D,BnaA01g05300D,BnaA07g18020D,BnaA06g37700D,BnaA05g21300D,BnaC07g40570D,BnaCnng26840D,BnaA03g33330D,BnaC09g00070D,BnaC03g52250D,BnaA01g07950D,BnaC06g16860D,BnaC09g16150D,BnaA07g32270D,BnaCnng05660D,BnaC05g24420D,BnaC07g36480D,BnaC03g15560D,BnaC02g13180D,BnaC03g75120D,BnaC04g54050D,BnaA06g40250D,BnaA10g15410D,BnaCnng62490D,BnaA03g…
ko00270	Cysteine and methionine metabolism	252	12424	0.0270647	0.0753348	1.03698	BnaC07g13020D,BnaC08g46780D,BnaC07g07790D,BnaCnng33000D,BnaC03g09400D,BnaC09g38970D,BnaA03g27890D,BnaC07g34250D,BnaC06g11940D,BnaAnng36820D,BnaA03g04690D,BnaC04g49280D,BnaC03g10390D,BnaA10g16880D,BnaC03g08690D,BnaA03g34510D,BnaA07g34750D,BnaA02g09960D,BnaC01g22710D,BnaC01g41040D,BnaA03g16860D,BnaA09g16400D,BnaC04g35390D,BnaC05g12550D,BnaC08g36300D,BnaA09g03560D,BnaC08g34700D,BnaC05g49480D,BnaA05g…
ko00480	Glutathione metabolism	230	12424	0.0300315	0.0805924	1.03767	BnaC03g17110D,BnaAnng00480D,BnaC07g13020D,BnaA09g54850D,BnaC08g37930D,BnaA02g21680D,BnaC02g45560D,BnaC07g48980D,BnaA02g03440D,BnaA03g37200D,BnaCnng35440D,BnaC06g41890D,BnaA07g06360D,BnaA05g11240D,BnaC05g05550D,BnaA08g27280D,BnaC09g15100D,BnaC07g43770D,BnaA04g00390D,BnaA06g21920D,BnaA06g20200D,BnaA04g04050D,BnaC09g25210D,BnaA09g45090D,BnaA03g20200D,BnaA01g07620D,BnaC07g45330D,BnaA03g52000D,BnaC06g…
ko00564	Glycerophospholipid metabolism	230	12424	0.101353	0.201216	1.02532	BnaA02g27520D,BnaA06g37030D,BnaC04g19700D,BnaA09g09730D,BnaA05g32880D,BnaA05g23110D,BnaA05g28450D,BnaA06g27470D,BnaC06g23520D,BnaA07g07240D,BnaCnng08770D,BnaC07g22750D,BnaA05g23740D,BnaC06g35230D,BnaAnng23770D,BnaC05g11410D,BnaC02g26020D,BnaCnng35860D,BnaC03g71920D,BnaA07g18070D,BnaC06g19640D,BnaA07g31430D,BnaCnng41640D,BnaA06g00490D,BnaA09g43530D,BnaC07g37240D,BnaC04g06660D,BnaC01g17900D,BnaC06g…
ko03008	Ribosome biogenesis in eukaryotes	218	12424	0.00152696	0.00675869	1.06017	BnaA01g14860D,BnaA08g23820D,BnaA05g16740D,BnaC02g39570D,BnaA01g18480D,BnaA02g00910D,BnaCnng32700D,BnaA03g25240D,BnaC02g17210D,BnaC08g21560D,BnaC05g51090D,BnaC03g32410D,BnaC09g40920D,BnaC03g71040D,BnaA07g20060D,BnaC08g47290D,BnaA04g12180D,BnaC09g02970D,BnaCnng52210D,BnaC09g08020D,BnaA02g02770D,BnaA08g15320D,BnaA09g01120D,BnaC02g06980D,BnaA02g12880D,BnaCnng38220D,BnaC08g34660D,BnaCnng18340D,BnaC09g…
ko04146	Peroxisome	216	12424	0.120961	0.229996	1.02385	BnaC01g36930D,BnaA02g24160D,BnaCnng39220D,BnaA06g05150D,BnaC09g36490D,BnaA03g47140D,BnaC05g04370D,BnaC03g33710D,BnaA10g17340D,BnaA05g10480D,BnaA02g31160D,BnaC05g42240D,BnaC05g06430D,BnaA03g29320D,BnaA09g20450D,BnaC06g18920D,BnaC06g05870D,BnaA03g32450D,BnaA09g00610D,BnaA01g29560D,BnaA03g10970D,BnaC03g38300D,BnaA06g01790D,BnaC05g52100D,BnaC03g40420D,BnaA03g38340D,BnaC04g11470D,BnaC05g45860D,BnaA08g…
ko00620	Pyruvate metabolism	215	12424	0.000837222	0.00426509	1.064	BnaC03g03680D,BnaC08g06430D,BnaC09g20370D,BnaA07g05850D,BnaA03g00860D,BnaC07g34250D,BnaC02g42660D,BnaCnng05870D,BnaC03g78230D,BnaA03g14380D,BnaA09g29700D,BnaA05g22860D,BnaCnng30690D,BnaA02g07730D,BnaA04g05600D,BnaA05g28080D,BnaC01g02370D,BnaC02g06560D,BnaA10g05930D,BnaA03g33170D,BnaA09g16400D,BnaC04g48440D,BnaC04g28350D,BnaA04g24600D,BnaC03g24200D,BnaA09g33340D,BnaA01g22040D,BnaC02g16000D,BnaC01g…
ko04111	Cell cycle - yeast	210	12424	0.00259564	0.0113036	1.0579	BnaA01g18060D,BnaA09g37450D,BnaC09g41550D,BnaA03g43310D,BnaA05g06130D,BnaA06g17360D,BnaA07g20850D,BnaC08g27990D,BnaC09g21670D,BnaCnng34300D,BnaC03g77050D,BnaCnng59940D,BnaA09g36400D,BnaA06g31190D,BnaC03g74400D,BnaA08g19940D,BnaC08g25430D,BnaC09g14970D,BnaC09g08230D,BnaA03g38130D,BnaA06g25330D,BnaC05g15660D,BnaC08g44850D,BnaA05g15320D,BnaA08g22990D,BnaA07g33660D,BnaA02g23580D,BnaA01g12560D,BnaC03g…
ko01212	Fatty acid metabolism	207	12424	0.284496	0.438936	1.01105	BnaC03g45040D,BnaC05g48250D,BnaC07g11210D,BnaCnng50940D,BnaA09g28100D,BnaC01g09510D,BnaC05g04370D,BnaC03g67820D,BnaC09g20370D,BnaA05g10480D,BnaA05g30610D,BnaA01g06190D,BnaA03g29320D,BnaC01g40320D,BnaA09g42770D,BnaA10g18310D,BnaC02g06560D,BnaC04g11470D,BnaCnng14680D,BnaC08g43130D,BnaC02g17470D,BnaA05g03490D,BnaC05g45860D,BnaA08g28040D,BnaC07g19000D,BnaC08g01770D,BnaA03g06000D,BnaC08g13270D,BnaAnng…
ko04071	Sphingolipid signaling pathway	204	12424	0.094067	0.189538	1.02768	BnaA09g37450D,BnaC01g33400D,BnaC08g02140D,BnaA09g09520D,BnaA09g49200D,BnaA05g23110D,BnaCnng26840D,BnaA05g28660D,BnaC09g17870D,BnaA01g07950D,BnaA09g03510D,BnaA05g23740D,BnaC08g43500D,BnaC09g24030D,BnaC02g35410D,BnaC09g14970D,BnaC05g38860D,BnaC06g06380D,BnaA06g40250D,BnaC02g08200D,BnaA05g06640D,BnaA05g15320D,BnaC03g64130D,BnaA06g00490D,BnaA08g09710D,BnaA08g22990D,BnaA06g27770D,BnaC03g09450D,BnaA02g…
ko04068	FoxO signaling pathway	201	12424	0.0285483	0.0786535	1.04056	BnaC01g33400D,BnaC05g41310D,BnaA09g09520D,BnaA05g34100D,BnaA09g49200D,BnaA03g47140D,BnaC06g21920D,BnaC06g01830D,BnaA06g14500D,BnaC03g02420D,BnaC05g42240D,BnaC03g02630D,BnaA04g28130D,BnaC08g43500D,BnaC09g24030D,BnaCnng57130D,BnaC08g20470D,BnaC05g38860D,BnaCnng49920D,BnaA01g33280D,BnaC06g06380D,BnaA03g38090D,BnaA01g00430D,BnaA07g33240D,BnaA06g10930D,BnaC07g29570D,BnaC03g09450D,BnaA09g05370D,BnaC09g…
ko04722	Neurotrophin signaling pathway	192	12424	0.203326	0.335393	1.01741	BnaA09g09520D,BnaA10g18640D,BnaCnng46510D,BnaA09g49200D,BnaC09g36740D,BnaCnng26840D,BnaA01g07950D,BnaC08g43500D,BnaC08g28750D,BnaC06g38800D,BnaC09g24030D,BnaA05g33430D,BnaC02g47830D,BnaC06g43530D,BnaA02g00540D,BnaC05g38860D,BnaA07g14450D,BnaC07g21910D,BnaC06g06380D,BnaA06g40250D,BnaC09g03480D,BnaA05g31460D,BnaC03g09450D,BnaA03g05700D,BnaA02g36630D,BnaC05g44140D,BnaA07g10500D,BnaA01g29230D,BnaC04g…
ko00630	Glyoxylate and dicarboxylate metabolism	192	12424	0.568495	0.741515	0.993967	BnaC01g36930D,BnaC06g26170D,BnaC09g41340D,BnaA02g19770D,BnaC09g20370D,BnaA08g21010D,BnaA05g08820D,BnaC06g16900D,BnaC06g29160D,BnaAnng22050D,BnaA01g29560D,BnaC05g18600D,BnaA05g22860D,BnaC03g38300D,BnaA06g40040D,BnaC05g52100D,BnaA01g00390D,BnaA03g38340D,BnaA04g27920D,BnaC01g02790D,BnaA09g16400D,BnaC01g41710D,BnaC03g74450D,BnaC06g18970D,BnaA07g35930D,BnaA08g21730D,BnaC03g45180D,BnaA07g19710D,BnaAnng…
ko00710	Carbon fixation in photosynthetic organisms	190	12424	0.0298441	0.0805924	1.04119	BnaA06g32740D,BnaAnng26460D,BnaA05g10520D,BnaC07g47470D,BnaAnng22050D,BnaC05g18600D,BnaA02g07730D,BnaC05g09210D,BnaCnng43240D,BnaC05g47040D,BnaA04g27920D,BnaA09g16400D,BnaC04g48440D,BnaA04g24600D,BnaA09g38720D,BnaA04g03590D,BnaA01g18450D,BnaA01g33410D,BnaC05g02530D,BnaC04g11560D,BnaC08g37860D,BnaA04g04350D,BnaCnng14770D,BnaCnng55040D,BnaA07g00860D,BnaA06g38600D,BnaCnng15110D,BnaC04g30810D,BnaC03g…
ko04113	Meiosis - yeast	186	12424	5.03214e-05	0.000348379	1.08265	BnaA01g18060D,BnaA09g37450D,BnaC09g11810D,BnaA03g43310D,BnaA05g06130D,BnaC09g21670D,BnaCnng34300D,BnaCnng59940D,BnaC02g10230D,BnaC03g22260D,BnaA05g28660D,BnaCnng03220D,BnaC03g74400D,BnaC03g16860D,BnaA08g19940D,BnaC08g25430D,BnaCnng37040D,BnaC09g14970D,BnaC09g08230D,BnaA03g38130D,BnaA06g25330D,BnaC08g44850D,BnaA06g27770D,BnaA02g23580D,BnaC07g28270D,BnaA03g37670D,BnaA09g20750D,BnaC07g34760D,BnaC03g…
ko01210	2-Oxocarboxylic acid metabolism	184	12424	0.0131093	0.044688	1.04926	BnaC08g13970D,BnaCnng02920D,BnaA01g00340D,BnaC06g16900D,BnaC08g47120D,BnaAnng22050D,BnaA03g04690D,BnaC05g18600D,BnaC06g40420D,BnaC05g43210D,BnaA06g37960D,BnaC02g03240D,BnaC06g03270D,BnaC01g02790D,BnaA06g40880D,BnaC08g48510D,BnaA09g36870D,BnaC05g49480D,BnaC03g74450D,BnaA03g54190D,BnaA02g02020D,BnaC07g51280D,BnaC03g65310D,BnaC04g29320D,BnaA04g02330D,BnaC08g37860D,BnaC03g62580D,BnaC04g52960D,BnaA08g…
ko04810	Regulation of actin cytoskeleton	184	12424	0.903796	1	0.965906	BnaA09g09520D,BnaC05g00330D,BnaC09g11810D,BnaA10g00250D,BnaA05g11780D,BnaA09g49200D,BnaC02g10230D,BnaC03g22260D,BnaC09g33170D,BnaA01g07530D,BnaCnng26840D,BnaA03g33330D,BnaA04g13060D,BnaA01g07950D,BnaA03g09190D,BnaC08g43500D,BnaC09g24030D,BnaC03g11520D,BnaCnng37040D,BnaC03g17160D,BnaC05g38860D,BnaC06g06380D,BnaA09g14090D,BnaA09g09990D,BnaA06g40250D,BnaC03g09450D,BnaCnng08860D,BnaA02g36630D,BnaC03g…
ko00260	Glycine, serine and threonine metabolism	183	12424	0.0139029	0.044688	1.04888	BnaC06g26170D,BnaC02g24750D,BnaA03g56490D,BnaA03g12940D,BnaA05g32920D,BnaA08g26140D,BnaA02g19770D,BnaA08g21010D,BnaA05g08820D,BnaC06g29160D,BnaA07g21990D,BnaA08g16370D,BnaA04g08710D,BnaC03g78230D,BnaAnng22050D,BnaA03g04690D,BnaC05g18600D,BnaA05g22860D,BnaA08g13300D,BnaAnng10300D,BnaA10g09090D,BnaA03g38340D,BnaA02g24710D,BnaC01g41040D,BnaCnng10350D,BnaC05g49480D,BnaC06g18970D,BnaA07g35930D,BnaC03g…
ko04921	Oxytocin signaling pathway	178	12424	0.00086626	0.0043313	1.06932	BnaA09g09520D,BnaC09g11810D,BnaC02g26350D,BnaA05g34100D,BnaA09g49200D,BnaC09g36740D,BnaC02g10230D,BnaC03g22260D,BnaC06g01830D,BnaA04g28130D,BnaC08g43500D,BnaC09g24030D,BnaC02g12710D,BnaCnng37040D,BnaC06g43530D,BnaA03g48110D,BnaC05g38860D,BnaA10g13350D,BnaA01g33280D,BnaC06g06380D,BnaC02g41360D,BnaA04g20940D,BnaC07g29570D,BnaC03g09450D,BnaAnng19720D,BnaA01g17480D,BnaC07g28270D,BnaA01g29230D,BnaC02g…
ko04922	Glucagon signaling pathway	178	12424	0.177918	0.307935	1.02022	BnaC02g24750D,BnaA05g34100D,BnaC03g03680D,BnaA06g30890D,BnaC09g36740D,BnaC06g01830D,BnaA04g28130D,BnaC02g12710D,BnaC07g34250D,BnaC02g42660D,BnaC06g43530D,BnaA03g48110D,BnaA09g29700D,BnaA01g33280D,BnaC02g41360D,BnaA10g05930D,BnaC07g29570D,BnaAnng19720D,BnaA01g17480D,BnaA05g30700D,BnaA09g33340D,BnaA01g22040D,BnaC02g16000D,BnaC01g31270D,BnaC03g13590D,BnaC07g12860D,BnaC02g37730D,BnaC08g24180D,BnaC09g…
ko00195	Photosynthesis	175	12424	0.956994	1	0.954336	BnaC08g07480D,BnaC09g26840D,BnaC04g55930D,BnaC05g32130D,BnaC01g27960D,BnaA06g19420D,BnaA08g30780D,BnaC06g20160D,BnaA10g27910D,BnaC01g23800D,BnaC09g06210D,BnaC09g08190D,BnaC07g16640D,BnaA03g25540D,BnaC03g30230D,BnaC01g09810D,BnaC01g12690D,BnaC09g00580D,BnaC03g29960D,BnaA01g19750D,BnaA08g28710D,BnaAnng27100D,BnaA06g04820D,BnaA07g12480D,BnaA04g07250D,BnaC06g26560D,BnaA01g18870D,BnaC03g69350D,BnaC02g…
ko04024	cAMP signaling pathway	174	12424	0.0232954	0.0676317	1.04529	BnaA09g09520D,BnaC09g11810D,BnaA09g49200D,BnaA05g23110D,BnaC09g36740D,BnaC02g10230D,BnaC03g22260D,BnaC05g04370D,BnaCnng26840D,BnaA01g07950D,BnaA05g23740D,BnaC08g43500D,BnaC09g24030D,BnaCnng37040D,BnaC06g43530D,BnaC05g38860D,BnaC06g06380D,BnaA06g40250D,BnaA06g00490D,BnaC03g09450D,BnaA02g36630D,BnaC06g07140D,BnaC07g28270D,BnaA01g29230D,BnaA02g32010D,BnaA09g21890D,BnaA02g07240D,BnaC09g09670D,BnaA09g…
ko04066	HIF-1 signaling pathway	173	12424	2.02465e-06	1.51849e-05	1.098	BnaA09g09520D,BnaCnng19550D,BnaA09g49200D,BnaA10g12210D,BnaC03g04230D,BnaC08g43500D,BnaC09g24030D,BnaA03g09650D,BnaA08g08530D,BnaA08g28830D,BnaC02g11160D,BnaC02g07900D,BnaA10g16710D,BnaA09g29700D,BnaC05g38860D,BnaC05g26650D,BnaC06g06380D,BnaC04g29650D,BnaA10g05930D,BnaA09g26760D,BnaC05g43840D,BnaC01g39340D,BnaC03g09450D,BnaA01g22040D,BnaCnng13380D,BnaC02g16000D,BnaA06g02800D,BnaA01g29230D,BnaC07g…
ko04310	Wnt signaling pathway	170	12424	0.821049	0.980899	0.974369	BnaCnng46510D,BnaCnng26840D,BnaA01g07950D,BnaC02g12710D,BnaA03g48110D,BnaC02g09460D,BnaC06g12240D,BnaC02g41360D,BnaA06g40250D,BnaC05g15660D,BnaC09g03480D,BnaC08g34660D,BnaA05g31460D,BnaAnng19720D,BnaA01g17480D,BnaA03g05700D,BnaC09g07350D,BnaA02g36630D,BnaA03g04990D,BnaC08g30500D,BnaA04g27970D,BnaC08g12640D,BnaA09g38810D,BnaC01g05240D,BnaA09g09330D,BnaC03g10150D,BnaC03g13890D,BnaA01g21040D,BnaAnng…
ko03050	Proteasome	169	12424	4.49851e-08	3.6806e-07	1.11025	BnaA07g20430D,BnaCnng39010D,BnaA09g12190D,BnaA03g38250D,BnaC06g19970D,BnaA04g01060D,BnaA03g07840D,BnaC07g41330D,BnaA04g15540D,BnaC04g17690D,BnaC01g16680D,BnaC09g04820D,BnaA08g03990D,BnaC05g17050D,BnaA02g19190D,BnaC06g28320D,BnaC04g38540D,BnaC03g67700D,BnaC01g09980D,BnaA06g00740D,BnaC04g43310D,BnaA02g23370D,BnaA08g01010D,BnaC07g30720D,BnaC03g09870D,BnaA06g26260D,BnaC05g29850D,BnaC01g07210D,BnaAnng…
ko04261	Adrenergic signaling in cardiomyocytes	166	12424	2.05629e-05	0.000146105	1.09054	BnaA09g37450D,BnaA09g09520D,BnaC09g11810D,BnaA09g49200D,BnaC09g36740D,BnaC02g10230D,BnaC03g22260D,BnaA05g28660D,BnaC09g17870D,BnaA09g03510D,BnaC08g43500D,BnaC09g24030D,BnaCnng37040D,BnaC09g14970D,BnaC06g43530D,BnaC05g38860D,BnaC06g06380D,BnaC02g08200D,BnaA05g15320D,BnaA08g22990D,BnaA06g27770D,BnaC03g09450D,BnaC07g28270D,BnaA01g29230D,BnaA07g16560D,BnaA09g21890D,BnaC03g77900D,BnaA06g33180D,BnaA02g…
ko04070	Phosphatidylinositol signaling system	162	12424	0.770097	0.934402	0.978437	BnaC01g33400D,BnaA06g23220D,BnaC04g19700D,BnaA09g09730D,BnaC03g60380D,BnaC03g12400D,BnaC09g36740D,BnaA03g33330D,BnaA03g27510D,BnaCnng47190D,BnaA09g35480D,BnaA10g29510D,BnaA05g16200D,BnaC06g43530D,BnaUnng04440D,BnaA06g03180D,BnaA09g14090D,BnaCnng21130D,BnaC03g50280D,BnaA09g43530D,BnaCnng14930D,BnaA09g05790D,BnaA03g06170D,BnaA10g29770D,BnaA08g16710D,BnaA02g36050D,BnaC01g04480D,BnaAnng12830D,BnaC03g…
ko04022	cGMP - PKG signaling pathway	161	12424	0.00121968	0.00577744	1.07021	BnaA09g09520D,BnaC09g11810D,BnaA02g02470D,BnaA09g49200D,BnaC09g36740D,BnaC02g10230D,BnaC03g22260D,BnaC08g43500D,BnaC09g24030D,BnaC02g12710D,BnaCnng37040D,BnaC06g43530D,BnaA03g48110D,BnaC05g38860D,BnaC06g06380D,BnaC02g41360D,BnaC09g40550D,BnaC03g09450D,BnaAnng19720D,BnaA01g17480D,BnaA02g01680D,BnaA10g19870D,BnaC07g28270D,BnaA01g29230D,BnaA09g21890D,BnaC09g07230D,BnaCnng35410D,BnaA02g07240D,BnaC09g…
ko00040	Pentose and glucuronate interconversions	160	12424	1	1	0.745819	BnaC09g32660D,BnaA07g16000D,BnaAnng20820D,BnaC01g37020D,BnaA06g20110D,BnaA10g07650D,BnaC08g06430D,BnaC06g28860D,BnaA05g31580D,BnaA07g05850D,BnaA03g57500D,BnaA02g13340D,BnaC03g56330D,BnaA03g01200D,BnaA02g30490D,BnaC01g02370D,BnaCnng32750D,BnaA09g06500D,BnaC05g48970D,BnaCnng43240D,BnaA03g05450D,BnaC02g38820D,BnaA01g01360D,BnaC05g44980D,BnaA10g11590D,BnaA02g29680D,BnaC05g18900D,BnaA08g15200D,BnaA01g…
ko00020	Citrate cycle (TCA cycle)	159	12424	0.000154839	0.000950149	1.08254	BnaCnng02920D,BnaC03g14380D,BnaAnng06200D,BnaC06g16900D,BnaA09g29700D,BnaA05g22860D,BnaC05g43210D,BnaA04g05600D,BnaA10g05930D,BnaA03g33170D,BnaA10g09340D,BnaC07g00480D,BnaC02g03240D,BnaC01g02790D,BnaA09g16400D,BnaC04g28350D,BnaC03g74450D,BnaA01g22040D,BnaC02g16000D,BnaA06g24700D,BnaC07g12860D,BnaC08g15120D,BnaCnng67080D,BnaC03g65310D,BnaA08g25600D,BnaC09g26770D,BnaC06g08280D,BnaC05g02530D,BnaC06g…
ko04721	Synaptic vesicle cycle	155	12424	0.981304	1	0.941219	BnaA09g12020D,BnaC04g55510D,BnaA04g05470D,BnaA01g05300D,BnaC07g25440D,BnaC09g36320D,BnaC04g46120D,BnaA07g18020D,BnaC09g23480D,BnaC07g40570D,BnaA06g40410D,BnaC03g37080D,BnaC09g00070D,BnaA09g18080D,BnaC05g42030D,BnaC03g35690D,BnaC06g16860D,BnaCnng03640D,BnaA07g32270D,BnaCnng05660D,BnaC02g13180D,BnaA03g11480D,BnaA09g34640D,BnaA08g12170D,BnaC02g28880D,BnaA01g04510D,BnaC03g32500D,BnaA04g03210D,BnaC01g…
ko04919	Thyroid hormone signaling pathway	153	12424	0.0419288	0.0984416	1.04169	BnaA09g09520D,BnaCnng46510D,BnaC03g12400D,BnaA09g49200D,BnaA05g32880D,BnaC08g43500D,BnaC09g24030D,BnaA09g35480D,BnaA10g29510D,BnaC03g36240D,BnaUnng04440D,BnaC03g06710D,BnaC05g38860D,BnaC06g06380D,BnaA09g06460D,BnaC09g03480D,BnaA05g31460D,BnaC03g09450D,BnaA03g05700D,BnaCnng14930D,BnaA01g29230D,BnaC08g20350D,BnaA03g30940D,BnaA03g04990D,BnaA01g31600D,BnaC06g24960D,BnaAnng10600D,BnaA05g13810D,BnaA10g…
ko04728	Dopaminergic synapse	152	12424	7.691e-05	0.00050648	1.08761	BnaA09g37450D,BnaC09g11810D,BnaCnng46510D,BnaC09g36740D,BnaC02g10230D,BnaC03g22260D,BnaA05g28660D,BnaC09g17870D,BnaA09g03510D,BnaCnng37040D,BnaC09g14970D,BnaC06g43530D,BnaC01g03920D,BnaC02g08200D,BnaC09g03480D,BnaA05g15320D,BnaA08g22990D,BnaA06g27770D,BnaA05g31460D,BnaA01g02660D,BnaA03g05700D,BnaC07g28270D,BnaA03g04990D,BnaA07g16560D,BnaA09g21890D,BnaC03g77900D,BnaA06g33180D,BnaA09g38810D,BnaA02g…
ko00330	Arginine and proline metabolism	152	12424	0.00583235	0.0231578	1.06059	BnaC07g13020D,BnaC03g23980D,BnaC08g06430D,BnaC03g09400D,BnaC09g38970D,BnaA07g05850D,BnaA03g27890D,BnaAnng36820D,BnaC03g78230D,BnaC01g02370D,BnaC02g08370D,BnaA06g14340D,BnaA04g24770D,BnaA08g10990D,BnaA03g29370D,BnaA05g33520D,BnaC02g14570D,BnaA05g05760D,BnaA01g01360D,BnaA10g18360D,BnaA08g11750D,BnaC05g18900D,BnaA08g15200D,BnaA03g05080D,BnaA06g25630D,BnaC07g18960D,BnaC05g45530D,BnaA03g18760D,BnaAnng…
ko00562	Inositol phosphate metabolism	152	12424	0.726752	0.891923	0.981352	BnaC08g35240D,BnaC01g33400D,BnaA06g23220D,BnaC03g60380D,BnaC01g00680D,BnaC03g12400D,BnaA05g32880D,BnaA03g33330D,BnaCnng47190D,BnaC02g00460D,BnaA09g10050D,BnaA09g35480D,BnaA10g29510D,BnaA05g16200D,BnaUnng04440D,BnaA06g03180D,BnaA09g14090D,BnaC09g10140D,BnaCnng21130D,BnaC03g50280D,BnaCnng14930D,BnaA07g00980D,BnaA09g05790D,BnaA03g06170D,BnaC08g20350D,BnaA04g03590D,BnaA08g16710D,BnaA02g36050D,BnaC01g…
ko04666	Fc gamma R-mediated phagocytosis	151	12424	0.965725	1	0.947664	BnaA09g09520D,BnaC05g00330D,BnaA10g00250D,BnaA05g11780D,BnaA09g49200D,BnaA05g23110D,BnaCnng26840D,BnaA01g07950D,BnaA05g23740D,BnaA03g09190D,BnaC08g43500D,BnaC09g24030D,BnaC03g11520D,BnaC03g17160D,BnaC05g38860D,BnaC06g06380D,BnaA09g14090D,BnaA06g40250D,BnaC03g64130D,BnaC05g43840D,BnaC01g39340D,BnaA06g00490D,BnaA08g09710D,BnaC03g09450D,BnaCnng08860D,BnaA02g36630D,BnaC06g07140D,BnaA01g29230D,BnaA02g…
ko00051	Fructose and mannose metabolism	148	12424	0.869571	1	0.966638	BnaA03g21160D,BnaC09g32660D,BnaA10g07650D,BnaA02g12790D,BnaA05g10520D,BnaA03g50310D,BnaC07g47470D,BnaC01g18320D,BnaA08g28830D,BnaA03g14420D,BnaC05g26650D,BnaA06g12110D,BnaC03g25460D,BnaC05g13850D,BnaCnng32750D,BnaA01g17060D,BnaA04g18320D,BnaC07g32110D,BnaA09g31740D,BnaA06g02800D,BnaA03g41220D,BnaA04g03590D,BnaC06g22730D,BnaA07g22000D,BnaC05g48220D,BnaA10g11590D,BnaC01g05570D,BnaC08g22580D,BnaC04g…
ko00561	Glycerolipid metabolism	147	12424	0.00134499	0.00615503	1.07233	BnaA06g37030D,BnaA09g09730D,BnaC02g04910D,BnaC08g06430D,BnaA02g19770D,BnaCnng08770D,BnaA07g05850D,BnaC03g78230D,BnaC06g19180D,BnaC01g02370D,BnaCnng41640D,BnaCnng62740D,BnaA09g43530D,BnaC01g06700D,BnaC08g03580D,BnaA09g00450D,BnaA01g01360D,BnaA06g08020D,BnaC02g02780D,BnaA07g19880D,BnaC05g18900D,BnaA08g15200D,BnaA01g03840D,BnaA04g02290D,BnaC09g17210D,BnaAnng06130D,BnaA10g04260D,BnaC05g01190D,BnaA02g…
ko03420	Nucleotide excision repair	147	12424	0.205298	0.335942	1.01937	BnaA07g25980D,BnaC05g05920D,BnaC02g39780D,BnaA02g03190D,BnaA08g21220D,BnaC07g41290D,BnaA06g04690D,BnaA04g08670D,BnaA07g34290D,BnaA02g07480D,BnaA06g23100D,BnaA03g59940D,BnaA06g28650D,BnaC08g49560D,BnaA09g29910D,BnaA08g13720D,BnaA06g12490D,BnaC04g16850D,BnaA08g22820D,BnaA01g09390D,BnaC05g08080D,BnaA09g03810D,BnaA09g27730D,BnaC02g32140D,BnaC07g47810D,BnaC09g18720D,BnaA06g10810D,BnaC04g48110D,BnaA08g…
ko04142	Lysosome	147	12424	0.828717	0.985699	0.971402	BnaA08g16740D,BnaC07g38240D,BnaA01g05300D,BnaC08g26310D,BnaC03g37080D,BnaA01g04000D,BnaC05g42030D,BnaC03g35690D,BnaC08g34570D,BnaC07g39000D,BnaA09g35060D,BnaA02g06390D,BnaA08g12170D,BnaA09g28610D,BnaAnng17870D,BnaC09g23990D,BnaA02g01470D,BnaAnng14550D,BnaCnng71840D,BnaA01g04510D,BnaA09g15310D,BnaC08g11670D,BnaC05g35000D,BnaA09g10600D,BnaC01g05990D,BnaA08g04000D,BnaC07g31900D,BnaC09g10900D,BnaC06g…
ko03060	Protein export	145	12424	0.000147104	0.000923674	1.08594	BnaC07g03120D,BnaA03g26540D,BnaA03g21410D,BnaC06g09860D,BnaA10g24880D,BnaC01g35840D,BnaC04g46750D,BnaA10g25390D,BnaCnng66690D,BnaC03g34180D,BnaC08g35120D,BnaA06g21500D,BnaA03g14210D,BnaA01g00010D,BnaC07g07040D,BnaAnng40040D,BnaC04g54050D,BnaC09g45470D,BnaA09g49670D,BnaA07g26580D,BnaCnng10600D,BnaA02g33100D,BnaA01g06530D,BnaA06g35150D,BnaA10g27960D,BnaC04g50100D,BnaA07g01530D,BnaAnng00870D,BnaA03g…
ko04914	Progesterone-mediated oocyte maturation	143	12424	0.0221524	0.0657269	1.04997	BnaA09g09520D,BnaA05g06130D,BnaC09g21670D,BnaA09g49200D,BnaA08g04030D,BnaCnng59940D,BnaC06g21920D,BnaA06g14500D,BnaC03g02420D,BnaC08g43500D,BnaC09g24030D,BnaC08g20470D,BnaC05g38860D,BnaCnng49920D,BnaC06g06380D,BnaA06g25330D,BnaA01g00430D,BnaC08g44850D,BnaA06g10930D,BnaCnng78570D,BnaC03g09450D,BnaA02g23580D,BnaA05g17760D,BnaA01g12560D,BnaA06g36910D,BnaA01g29230D,BnaA07g32610D,BnaA03g24910D,BnaC09g…
ko04150	mTOR signaling pathway	142	12424	0.0115829	0.0406518	1.05643	BnaC01g33400D,BnaA09g09520D,BnaA05g34100D,BnaA09g49200D,BnaC03g72090D,BnaC06g01830D,BnaC03g04230D,BnaA04g28130D,BnaC08g43500D,BnaC09g24030D,BnaA08g08530D,BnaC02g07900D,BnaA10g16710D,BnaC05g38860D,BnaA01g33280D,BnaC06g06380D,BnaC04g29650D,BnaAnng24320D,BnaA09g26760D,BnaC05g43840D,BnaC01g39340D,BnaC07g29570D,BnaC03g09450D,BnaCnng13380D,BnaA01g29230D,BnaC02g37730D,BnaA01g31600D,BnaA02g29720D,BnaA01g…
ko04720	Long-term potentiation	142	12424	0.0115829	0.0406518	1.05643	BnaA09g09520D,BnaC09g11810D,BnaA09g49200D,BnaC09g36740D,BnaC02g10230D,BnaC03g22260D,BnaC08g43500D,BnaC09g24030D,BnaC02g12710D,BnaCnng37040D,BnaC06g43530D,BnaA03g48110D,BnaC05g38860D,BnaC06g06380D,BnaC02g41360D,BnaC03g09450D,BnaAnng19720D,BnaA01g17480D,BnaC07g28270D,BnaA01g29230D,BnaA09g21890D,BnaA02g07240D,BnaC09g09670D,BnaC01g05240D,BnaC03g13890D,BnaA07g25830D,BnaC07g30190D,BnaA10g12190D,BnaA01g…
ko00680	Methane metabolism	142	12424	0.0744862	0.155901	1.03585	BnaC02g24750D,BnaA08g26140D,BnaA08g21010D,BnaA05g10520D,BnaC07g47470D,BnaC01g18320D,BnaC08g05970D,BnaA03g38340D,BnaA02g24710D,BnaC07g13740D,BnaC04g48440D,BnaCnng10350D,BnaA04g24600D,BnaA06g36450D,BnaC08g03580D,BnaC04g01950D,BnaA03g50990D,BnaC03g45180D,BnaC01g05570D,BnaA09g30650D,BnaC04g11560D,BnaA04g04350D,BnaCnng45600D,BnaA07g23560D,BnaA03g10690D,BnaC01g00070D,BnaAnng07310D,BnaAnng29210D,BnaC08g…
ko04360	Axon guidance	138	12424	0.71621	0.882999	0.981189	BnaA09g09520D,BnaC05g00330D,BnaA10g00250D,BnaCnng46510D,BnaA09g49200D,BnaCnng26840D,BnaA01g07950D,BnaA03g09190D,BnaC08g43500D,BnaC09g24030D,BnaC03g11520D,BnaC02g12710D,BnaA03g48110D,BnaC05g38860D,BnaC06g06380D,BnaC02g41360D,BnaA06g40250D,BnaC09g03480D,BnaA05g31460D,BnaC03g09450D,BnaAnng19720D,BnaA01g17480D,BnaA03g05700D,BnaCnng08860D,BnaA02g36630D,BnaA01g29230D,BnaA03g04990D,BnaA09g38810D,BnaC09g…
ko00250	Alanine, aspartate and glutamate metabolism	135	12424	0.0183873	0.0564157	1.05318	BnaC09g41340D,BnaA03g56490D,BnaC09g45590D,BnaA03g02040D,BnaC03g04190D,BnaC09g47860D,BnaCnng10890D,BnaA08g16370D,BnaAnng22050D,BnaCnng72260D,BnaC05g31710D,BnaC05g18600D,BnaC06g04780D,BnaC05g30410D,BnaA03g38340D,BnaA10g23880D,BnaC02g19320D,BnaC08g28630D,BnaA07g05940D,BnaC09g42780D,BnaC03g21300D,BnaC05g22870D,BnaA07g25530D,BnaA08g08790D,BnaC03g45180D,BnaAnng27730D,BnaC03g05250D,BnaA05g18730D,BnaC03g…
ko04014	Ras signaling pathway	135	12424	0.035886	0.0914078	1.04592	BnaA09g09520D,BnaA09g49200D,BnaA05g23110D,BnaC09g36740D,BnaCnng26840D,BnaA01g07950D,BnaA05g23740D,BnaC08g43500D,BnaC09g24030D,BnaC06g43530D,BnaCnng35860D,BnaC01g03920D,BnaC05g38860D,BnaC06g06380D,BnaA06g40250D,BnaA06g00490D,BnaA07g21240D,BnaA01g02660D,BnaC03g09450D,BnaA02g36630D,BnaC06g07140D,BnaA01g29230D,BnaA02g32010D,BnaC09g09670D,BnaA09g09330D,BnaA07g25830D,BnaC01g09530D,BnaC07g45050D,BnaC03g…
ko00970	Aminoacyl-tRNA biosynthesis	133	12424	0.0709824	0.149729	1.03758	BnaA07g14570D,BnaA03g51360D,BnaA10g17760D,BnaA06g09440D,BnaC06g41300D,BnaC05g22820D,BnaA09g37290D,BnaA08g11450D,BnaA04g12390D,BnaA07g25900D,BnaA09g19510D,BnaC06g18340D,BnaA02g31710D,BnaC07g43190D,BnaC07g28480D,BnaA03g28070D,BnaC07g27010D,BnaA07g08470D,BnaA08g30290D,BnaA03g25380D,BnaC03g50160D,BnaC04g13580D,BnaA01g15800D,BnaA07g07590D,BnaC05g20730D,BnaA04g06620D,BnaC02g38910D,BnaC09g52600D,BnaA09g…
ko00030	Pentose phosphate pathway	132	12424	0.0427508	0.0986557	1.04428	BnaC05g13340D,BnaA04g25770D,BnaC04g36640D,BnaAnng26460D,BnaA05g10520D,BnaC07g47470D,BnaAnng18330D,BnaA03g04310D,BnaC01g18320D,BnaA01g20810D,BnaCnng43240D,BnaC05g47040D,BnaC07g39050D,BnaA09g38720D,BnaA09g24370D,BnaC01g05570D,BnaA01g33410D,BnaC04g11560D,BnaA04g04350D,BnaCnng14770D,BnaA03g10690D,BnaC04g22010D,BnaC01g00070D,BnaC05g18490D,BnaA06g08320D,BnaAnng07310D,BnaA09g46150D,BnaC07g49670D,BnaAnng…
ko04010	MAPK signaling pathway	132	12424	0.0427508	0.0986557	1.04428	BnaA09g09520D,BnaA09g49200D,BnaA05g03020D,BnaCnng26840D,BnaA04g24680D,BnaA01g07950D,BnaC08g43500D,BnaC09g24030D,BnaC02g12710D,BnaA03g48110D,BnaC05g38860D,BnaC06g06380D,BnaC02g41360D,BnaA06g40250D,BnaC03g09450D,BnaAnng19720D,BnaA01g17480D,BnaA02g36630D,BnaA01g29230D,BnaC04g48530D,BnaC02g00010D,BnaC03g37680D,BnaC09g09670D,BnaC01g05240D,BnaA09g09330D,BnaC03g13890D,BnaC03g05090D,BnaC07g38890D,BnaC01g…
ko04510	Focal adhesion	130	12424	0.196627	0.329747	1.02126	BnaC01g33400D,BnaA09g09520D,BnaC09g11810D,BnaCnng46510D,BnaA09g49200D,BnaC02g10230D,BnaC03g22260D,BnaCnng26840D,BnaA01g07950D,BnaC08g43500D,BnaC09g24030D,BnaCnng37040D,BnaC05g38860D,BnaC06g06380D,BnaA06g40250D,BnaC09g03480D,BnaA05g31460D,BnaC03g09450D,BnaA03g05700D,BnaA02g36630D,BnaC07g28270D,BnaA01g29230D,BnaA03g04990D,BnaA01g31600D,BnaA09g21890D,BnaA09g38810D,BnaA02g07240D,BnaC09g09670D,BnaA09g…
ko00400	Phenylalanine, tyrosine and tryptophan biosynthesis	128	12424	0.0138389	0.044688	1.05731	BnaA07g24300D,BnaC08g43250D,BnaC06g11940D,BnaA03g57920D,BnaA04g08710D,BnaA02g00750D,BnaC09g36370D,BnaA10g09090D,BnaA09g08060D,BnaCnng04780D,BnaA02g09960D,BnaC08g36300D,BnaA03g29410D,BnaC08g15080D,BnaC03g26850D,BnaA01g13280D,BnaA08g19240D,BnaA06g19810D,BnaC03g26270D,BnaC08g25400D,BnaC03g04830D,BnaC04g30980D,BnaA10g16850D,BnaA04g12570D,BnaCnng59540D,BnaA03g03400D,BnaC03g53780D,BnaA04g26090D,BnaA09g…
ko04662	B cell receptor signaling pathway	124	12424	0.172316	0.300163	1.02427	BnaA09g09520D,BnaCnng46510D,BnaA09g49200D,BnaCnng26840D,BnaA01g07950D,BnaC08g43500D,BnaC09g24030D,BnaC02g12710D,BnaA03g48110D,BnaC05g38860D,BnaC06g06380D,BnaC02g41360D,BnaA06g40250D,BnaC09g03480D,BnaA05g31460D,BnaC03g09450D,BnaAnng19720D,BnaA01g17480D,BnaA03g05700D,BnaA02g36630D,BnaA01g29230D,BnaA03g04990D,BnaA09g38810D,BnaC09g09670D,BnaC01g05240D,BnaA09g09330D,BnaC03g13890D,BnaC01g09530D,BnaC07g…
ko00510	N-Glycan biosynthesis	123	12424	0.000279751	0.0015736	1.08801	BnaC06g39220D,BnaA10g00040D,BnaC04g05850D,BnaA03g38040D,BnaA09g36570D,BnaA06g38380D,BnaC09g07890D,BnaA07g12390D,BnaAnng13410D,BnaA09g07760D,BnaC03g41930D,BnaC09g43030D,BnaC06g26260D,BnaAnng00610D,BnaA10g26780D,BnaC06g26720D,BnaCnng03060D,BnaC05g30830D,BnaA06g07720D,BnaCnng43870D,BnaC03g09700D,BnaC08g38320D,BnaA01g36480D,BnaA03g54860D,BnaCnng34230D,BnaA03g58520D,BnaA06g34690D,BnaC03g77860D,BnaCnng…
ko04390	Hippo signaling pathway	123	12424	0.00106684	0.0052372	1.07951	BnaA09g37450D,BnaC09g11810D,BnaCnng46510D,BnaC02g10230D,BnaC03g22260D,BnaC06g38800D,BnaA05g33430D,BnaCnng37040D,BnaC09g14970D,BnaA02g00540D,BnaA07g14450D,BnaC09g03480D,BnaA05g15320D,BnaA08g22990D,BnaA05g31460D,BnaA03g05700D,BnaA07g10500D,BnaC07g28270D,BnaC04g30930D,BnaA03g04990D,BnaA03g56710D,BnaA08g20850D,BnaC07g13790D,BnaA09g21890D,BnaC03g77900D,BnaA09g38810D,BnaA02g07240D,BnaCnng05840D,BnaC05g…
ko00900	Terpenoid backbone biosynthesis	123	12424	0.179804	0.309217	1.02353	BnaA09g21330D,BnaA08g15440D,BnaA03g16600D,BnaC03g31900D,BnaA05g18970D,BnaA04g04210D,BnaCnng45000D,BnaC09g20370D,BnaA02g31160D,BnaA01g02780D,BnaA10g29300D,BnaC05g31920D,BnaA03g36320D,BnaA09g34180D,BnaC02g10530D,BnaA05g09170D,BnaA10g29560D,BnaCnng57390D,BnaA03g28110D,BnaA03g56250D,BnaC03g51460D,BnaCnng49970D,BnaC01g04060D,BnaC05g39040D,BnaA01g35430D,BnaCnng46900D,BnaA09g11320D,BnaA05g33360D,BnaC06g…
ko00980	Metabolism of xenobiotics by cytochrome P450	120	12424	0.20372	0.335393	1.02126	BnaC03g17110D,BnaAnng00480D,BnaA09g54850D,BnaC08g37930D,BnaC02g45560D,BnaA02g03440D,BnaCnng35440D,BnaC06g41890D,BnaA08g27280D,BnaC09g15100D,BnaC08g05970D,BnaA04g00390D,BnaA06g21920D,BnaA06g20200D,BnaA09g45090D,BnaC07g13740D,BnaA06g36450D,BnaC06g38850D,BnaC06g35490D,BnaCnng47740D,BnaA07g34210D,BnaA09g29540D,BnaA09g00870D,BnaC08g18860D,BnaA07g20570D,BnaA09g30650D,BnaCnng19060D,BnaA07g24020D,BnaC06g…
ko00982	Drug metabolism - cytochrome P450	120	12424	0.379817	0.562783	1.00602	BnaC03g17110D,BnaAnng00480D,BnaA09g54850D,BnaC08g37930D,BnaC02g45560D,BnaA02g03440D,BnaCnng35440D,BnaC06g41890D,BnaA08g27280D,BnaC09g15100D,BnaC08g05970D,BnaA04g00390D,BnaA06g21920D,BnaA06g20200D,BnaA09g45090D,BnaC07g13740D,BnaA06g36450D,BnaC06g38850D,BnaC06g35490D,BnaCnng47740D,BnaA07g34210D,BnaA09g29540D,BnaA09g00870D,BnaC08g18860D,BnaA07g20570D,BnaA09g30650D,BnaCnng19060D,BnaA07g24020D,BnaC06g…
ko04015	Rap1 signaling pathway	118	12424	0.14846	0.272682	1.0276	BnaA09g09520D,BnaA09g49200D,BnaC09g36740D,BnaC09g33170D,BnaA01g07530D,BnaCnng26840D,BnaA01g07950D,BnaC08g43500D,BnaC09g24030D,BnaC06g43530D,BnaC05g38860D,BnaC06g06380D,BnaA09g09990D,BnaA06g40250D,BnaC03g09450D,BnaA02g36630D,BnaC03g13380D,BnaA01g29230D,BnaA01g34880D,BnaC08g36560D,BnaC09g09670D,BnaA09g09330D,BnaA07g25830D,BnaC01g09530D,BnaA01g21880D,BnaC01g08650D,BnaC05g50100D,BnaC01g09200D,BnaA09g…
ko03030	DNA replication	118	12424	0.687918	0.859898	0.981926	BnaA07g25980D,BnaC05g05920D,BnaA06g39510D,BnaA04g11460D,BnaA08g21220D,BnaA07g15540D,BnaC03g74400D,BnaC07g41290D,BnaC06g13750D,BnaA06g04690D,BnaA07g34290D,BnaA06g23100D,BnaA03g59940D,BnaC08g49560D,BnaA09g29910D,BnaA03g38130D,BnaA08g13720D,BnaA05g34570D,BnaC04g16850D,BnaA01g09390D,BnaC05g08080D,BnaA01g10540D,BnaC07g47810D,BnaC03g31160D,BnaC09g18720D,BnaC04g48110D,BnaA05g12470D,BnaA02g13060D,BnaC04g…
ko03460	Fanconi anemia pathway	117	12424	0.610906	0.785451	0.988246	BnaA06g18910D,BnaA06g37660D,BnaC09g14340D,BnaA04g11880D,BnaC07g41290D,BnaAnng05280D,BnaA05g18180D,BnaA03g59940D,BnaA09g29910D,BnaA08g13720D,BnaA03g23940D,BnaA01g09390D,BnaA07g24980D,BnaC05g08080D,BnaC07g47810D,BnaA07g34380D,BnaC03g10310D,BnaC09g18720D,BnaA09g14010D,BnaA05g04710D,BnaA06g06470D,BnaA02g20560D,BnaA08g05560D,BnaC07g13040D,BnaC05g52240D,BnaCnng36760D,BnaA03g13890D,BnaAnng23410D,BnaC05g…
ko04020	Calcium signaling pathway	115	12424	0.0626315	0.13789	1.04185	BnaA02g02470D,BnaC03g12400D,BnaC09g36740D,BnaC02g12710D,BnaA09g35480D,BnaA10g29510D,BnaC06g43530D,BnaUnng04440D,BnaA03g48110D,BnaC02g41360D,BnaC03g64130D,BnaA08g09710D,BnaC09g40550D,BnaAnng19720D,BnaA01g17480D,BnaCnng14930D,BnaA02g01680D,BnaA10g19870D,BnaC09g07230D,BnaC09g33980D,BnaCnng35410D,BnaC01g05240D,BnaC03g13890D,BnaA07g25830D,BnaC07g30190D,BnaC01g39480D,BnaA03g40640D,BnaA03g27530D,BnaA10g…
ko04130	SNARE interactions in vesicular transport	115	12424	0.248514	0.390108	1.01724	BnaC08g15150D,BnaA04g05470D,BnaC08g26520D,BnaCnng23310D,BnaC09g33590D,BnaA09g27220D,BnaC07g12350D,BnaC05g24420D,BnaA08g18180D,BnaC03g15560D,BnaAnng30560D,BnaA06g02090D,BnaC03g02260D,BnaC05g12340D,BnaA09g00660D,BnaA07g17650D,BnaA06g10560D,BnaA01g23010D,BnaC07g10300D,BnaC08g38620D,BnaA09g37300D,BnaC07g08480D,BnaA09g02560D,BnaC03g25180D,BnaA03g43290D,BnaA07g36490D,BnaA02g07910D,BnaC02g32860D,BnaA07g…
ko00052	Galactose metabolism	115	12424	0.999127	1	0.897152	BnaA10g20680D,BnaC01g18320D,BnaC05g26650D,BnaA10g15160D,BnaC04g26290D,BnaCnng62740D,BnaA06g02800D,BnaA05g22280D,BnaC01g05570D,BnaA09g10560D,BnaCnng35950D,BnaA08g00340D,BnaA09g14180D,BnaA07g38250D,BnaAnng06130D,BnaC05g39500D,BnaC06g23870D,BnaA03g10690D,BnaA05g00720D,BnaC05g18490D,BnaA10g16640D,BnaAnng29210D,BnaA09g12250D,BnaA05g32480D,BnaC03g03530D,BnaC02g01150D,BnaC08g35890D,BnaC01g09280D,BnaC06g…
ko00860	Porphyrin and chlorophyll metabolism	114	12424	0.00674048	0.025999	1.06722	BnaC05g38600D,BnaCnng14630D,BnaA10g01010D,BnaA06g28020D,BnaA09g32370D,BnaC07g16850D,BnaA09g36240D,BnaA09g06670D,BnaCnng20460D,BnaA02g31710D,BnaA04g23300D,BnaC05g01980D,BnaC03g03440D,BnaC06g17920D,BnaC03g50160D,BnaA03g47110D,BnaA09g01420D,BnaA01g09270D,BnaA01g35850D,BnaA01g15800D,BnaC06g35410D,BnaA10g08760D,BnaA06g04910D,BnaA09g04160D,BnaC04g49670D,BnaC08g46210D,BnaA01g00780D,BnaAnng03490D,BnaA10g…
ko04724	Glutamatergic synapse	113	12424	0.185689	0.317317	1.02373	BnaC09g41340D,BnaA09g09520D,BnaAnng07880D,BnaA09g49200D,BnaA05g23110D,BnaA05g23740D,BnaC08g43500D,BnaC09g24030D,BnaC02g12710D,BnaA03g48110D,BnaC01g03920D,BnaC05g38860D,BnaC06g06380D,BnaC02g41360D,BnaA06g00490D,BnaA01g02660D,BnaC03g09450D,BnaAnng19720D,BnaA01g17480D,BnaC06g07140D,BnaA01g29230D,BnaA02g32010D,BnaAnng27730D,BnaC09g09670D,BnaC01g05240D,BnaC03g13890D,BnaA02g12430D,BnaC07g30190D,BnaC07g…
ko00920	Sulfur metabolism	112	12424	0.000170409	0.00102246	1.09408	BnaA03g45080D,BnaA03g36860D,BnaA03g38670D,BnaA01g34620D,BnaC04g49280D,BnaA07g34750D,BnaA05g16830D,BnaC06g06420D,BnaA01g11840D,BnaC01g22710D,BnaC03g50280D,BnaC05g12550D,BnaA09g03560D,BnaA02g25010D,BnaC09g22270D,BnaA03g24240D,BnaA06g25000D,BnaC01g40620D,BnaC04g22760D,BnaC08g09930D,BnaCnng62620D,BnaC03g47870D,BnaC03g13300D,BnaC09g02940D,BnaA05g34080D,BnaA03g31290D,BnaC07g13460D,BnaC03g70970D,BnaA10g…
ko04370	VEGF signaling pathway	111	12424	0.131624	0.245092	1.03055	BnaA09g09520D,BnaA09g49200D,BnaCnng26840D,BnaA01g07950D,BnaC08g43500D,BnaC09g24030D,BnaC02g12710D,BnaA03g48110D,BnaC05g38860D,BnaC06g06380D,BnaC02g41360D,BnaA06g40250D,BnaC03g64130D,BnaA08g09710D,BnaC03g09450D,BnaAnng19720D,BnaA01g17480D,BnaA02g36630D,BnaA01g29230D,BnaC09g09670D,BnaC01g05240D,BnaA09g09330D,BnaC03g13890D,BnaC01g09530D,BnaC07g30190D,BnaA01g21880D,BnaC01g08650D,BnaC05g50100D,BnaC07g…
ko03022	Basal transcription factors	110	12424	0.771747	0.934402	0.973015	BnaA08g28950D,BnaC06g10970D,BnaC02g39780D,BnaCnng71120D,BnaA09g49410D,BnaC08g02230D,BnaA06g28650D,BnaA03g31150D,BnaA06g12490D,BnaC06g34770D,BnaA03g53510D,BnaA08g22820D,BnaC05g01350D,BnaA07g21660D,BnaA09g03810D,BnaC08g45360D,BnaA06g36870D,BnaA05g25850D,BnaC05g42960D,BnaA02g32180D,BnaA01g26290D,BnaA07g31100D,BnaA08g22660D,BnaC03g32800D,BnaC05g01860D,BnaA10g01780D,BnaC06g10570D,BnaA01g05110D,BnaC01g…
ko04350	TGF-beta signaling pathway	109	12424	0.220174	0.355971	1.02041	BnaA09g37450D,BnaA09g09520D,BnaA09g49200D,BnaC08g43500D,BnaC09g24030D,BnaC09g14970D,BnaC05g38860D,BnaC06g06380D,BnaC05g15660D,BnaC05g43840D,BnaC01g39340D,BnaC03g09450D,BnaA01g29230D,BnaC03g01210D,BnaC05g40780D,BnaC09g09670D,BnaC03g10150D,BnaCnng63970D,BnaA05g34330D,BnaC04g48370D,BnaA01g21880D,BnaC06g22030D,BnaA03g00880D,BnaC05g50100D,BnaA09g28590D,BnaA09g48180D,BnaA03g32560D,BnaA05g29490D,BnaA09g…
ko04380	Osteoclast differentiation	109	12424	0.310406	0.4735	1.01198	BnaA09g09520D,BnaA09g49200D,BnaCnng26840D,BnaA01g07950D,BnaC08g43500D,BnaC09g24030D,BnaC02g12710D,BnaA03g48110D,BnaC05g38860D,BnaC06g06380D,BnaC02g41360D,BnaA06g40250D,BnaC03g09450D,BnaAnng19720D,BnaA01g17480D,BnaA02g36630D,BnaA01g29230D,BnaC09g09670D,BnaC01g05240D,BnaA09g09330D,BnaC03g13890D,BnaC05g35720D,BnaC01g09530D,BnaC07g30190D,BnaA01g21880D,BnaC01g08650D,BnaA01g27810D,BnaC05g50100D,BnaC04g…
ko00280	Valine, leucine and isoleucine degradation	108	12424	0.000254925	0.0014963	1.09303	BnaA09g50980D,BnaC08g13970D,BnaA01g28170D,BnaA09g21330D,BnaCnng45000D,BnaC08g06430D,BnaC09g20370D,BnaA05g10480D,BnaA07g05850D,BnaC03g78230D,BnaA05g22860D,BnaC01g02370D,BnaC04g11470D,BnaA06g37960D,BnaC06g03270D,BnaC08g48260D,BnaC03g70580D,BnaC08g48510D,BnaA08g28040D,BnaA01g01360D,BnaC03g26640D,BnaC08g45780D,BnaUnng01000D,BnaC03g34940D,BnaC05g18900D,BnaA08g15200D,BnaC06g01550D,BnaCnng45560D,BnaA08g…
ko00061	Fatty acid biosynthesis	108	12424	0.0926031	0.187991	1.03698	BnaC03g45040D,BnaC05g48250D,BnaC07g11210D,BnaA09g28100D,BnaA03g29320D,BnaCnng00070D,BnaC01g40320D,BnaA09g42770D,BnaC02g06560D,BnaCnng14680D,BnaC08g43130D,BnaA05g03490D,BnaC05g45860D,BnaC07g19000D,BnaA03g06000D,BnaAnng22560D,BnaA03g38220D,BnaA05g31340D,BnaA09g48250D,BnaCnng49180D,BnaA03g37760D,BnaC02g32230D,BnaC04g34640D,BnaC09g19280D,BnaC03g44430D,BnaC09g27620D,BnaA10g18080D,BnaA04g17370D,BnaA09g…
ko04650	Natural killer cell mediated cytotoxicity	107	12424	0.159489	0.283302	1.02737	BnaA09g09520D,BnaA09g49200D,BnaCnng26840D,BnaA01g07950D,BnaC08g43500D,BnaC09g24030D,BnaC02g12710D,BnaA03g48110D,BnaC05g38860D,BnaC06g06380D,BnaC02g41360D,BnaA06g40250D,BnaC03g09450D,BnaAnng19720D,BnaA01g17480D,BnaA02g36630D,BnaA01g29230D,BnaC09g09670D,BnaC01g05240D,BnaA09g09330D,BnaC03g13890D,BnaC01g09530D,BnaC07g30190D,BnaA01g21880D,BnaC01g08650D,BnaC05g50100D,BnaC04g44380D,BnaA03g11120D,BnaC07g…
ko03440	Homologous recombination	107	12424	0.997562	1	0.90378	BnaC09g14340D,BnaC07g41290D,BnaC09g30690D,BnaA07g34290D,BnaA06g23100D,BnaA03g59940D,BnaC05g33730D,BnaA09g29910D,BnaA08g13720D,BnaA01g09390D,BnaC05g08080D,BnaC05g03580D,BnaC07g47810D,BnaC03g10310D,BnaC09g18720D,BnaA09g14010D,BnaA05g04710D,BnaC04g48110D,BnaA06g34940D,BnaA09g44130D,BnaA06g06470D,BnaC05g07290D,BnaC07g13040D,BnaC05g52240D,BnaC05g32360D,BnaC05g34590D,BnaAnng23410D,BnaA08g25530D,BnaA05g…
ko01040	Biosynthesis of unsaturated fatty acids	104	12424	0.368395	0.549539	1.00718	BnaC05g48250D,BnaC07g11210D,BnaCnng50940D,BnaA09g28100D,BnaC05g04370D,BnaC03g67820D,BnaA05g10480D,BnaA01g06190D,BnaC01g40320D,BnaA10g18310D,BnaC05g00380D,BnaC04g11470D,BnaCnng14680D,BnaC02g17470D,BnaA05g03490D,BnaA08g28040D,BnaC08g01770D,BnaA07g26670D,BnaA03g13590D,BnaC09g46070D,BnaC02g02240D,BnaA02g13310D,BnaA05g11380D,BnaCnng30700D,BnaC01g07470D,BnaC08g44610D,BnaA04g05950D,BnaA10g18080D,BnaA05g…
ko00071	Fatty acid degradation	103	12424	0.069017	0.146729	1.04243	BnaC01g09510D,BnaC05g04370D,BnaC08g06430D,BnaC09g20370D,BnaA05g10480D,BnaA05g30610D,BnaA07g05850D,BnaA03g29320D,BnaC03g78230D,BnaC08g05970D,BnaC01g02370D,BnaC04g11470D,BnaC07g13740D,BnaA06g36450D,BnaC05g45860D,BnaA08g28040D,BnaA01g01360D,BnaC08g13270D,BnaA09g30650D,BnaC05g18900D,BnaA08g15200D,BnaC05g45070D,BnaA05g31340D,BnaCnng45600D,BnaA03g29710D,BnaC01g13540D,BnaA04g05950D,BnaC03g44430D,BnaA05g…
ko04520	Adherens junction	103	12424	0.12078	0.229996	1.03312	BnaA09g09520D,BnaA09g49200D,BnaCnng26840D,BnaA01g07950D,BnaC08g43500D,BnaC09g24030D,BnaC05g38860D,BnaC06g06380D,BnaA06g40250D,BnaC08g34660D,BnaC03g09450D,BnaA02g36630D,BnaA01g29230D,BnaC08g30500D,BnaC03g12960D,BnaC09g09670D,BnaA09g09330D,BnaA01g21040D,BnaCnng11830D,BnaC01g09530D,BnaA01g21880D,BnaC04g05080D,BnaC05g50100D,BnaC02g47270D,BnaA03g20850D,BnaA07g32170D,BnaCnng35340D,BnaA03g32560D,BnaA09g…
ko04972	Pancreatic secretion	102	12424	0.844019	0.999497	0.962906	BnaC01g24430D,BnaCnng26840D,BnaCnng19800D,BnaA01g07950D,BnaC02g31750D,BnaA03g09230D,BnaC05g12920D,BnaA09g07130D,BnaA06g35480D,BnaA02g24040D,BnaCnng35860D,BnaCnng74110D,BnaC08g44430D,BnaA06g40250D,BnaC03g53640D,BnaC08g38110D,BnaA02g36630D,BnaA01g29020D,BnaC01g11220D,BnaC08g17140D,BnaA08g23420D,BnaA09g09330D,BnaA06g30490D,BnaC07g18630D,BnaC01g09530D,BnaA03g00920D,BnaAnng13010D,BnaAnng05760D,BnaC07g…
ko00220	Arginine biosynthesis	101	12424	0.000512849	0.00276938	1.09098	BnaC09g41340D,BnaA01g00340D,BnaC09g45590D,BnaA03g02040D,BnaC09g47860D,BnaAnng22050D,BnaC05g18600D,BnaC06g04780D,BnaA06g40880D,BnaA10g23880D,BnaA09g36870D,BnaA02g13220D,BnaA03g54190D,BnaAnng27730D,BnaA04g02330D,BnaC08g37860D,BnaA07g21750D,BnaC03g04830D,BnaC06g43710D,BnaA06g17380D,BnaA03g03400D,BnaA02g12430D,BnaA01g33880D,BnaC02g01610D,BnaC08g28560D,BnaC05g13450D,BnaC04g29670D,BnaC01g01340D,BnaA10g…
ko04270	Vascular smooth muscle contraction	100	12424	0.00056634	0.00294735	1.09067	BnaA09g09520D,BnaC09g11810D,BnaA09g49200D,BnaC09g36740D,BnaC02g10230D,BnaC03g22260D,BnaC08g43500D,BnaC09g24030D,BnaCnng37040D,BnaC06g43530D,BnaCnng35860D,BnaC05g38860D,BnaC06g06380D,BnaC03g09450D,BnaC07g28270D,BnaA01g29230D,BnaA09g21890D,BnaA02g07240D,BnaC09g09670D,BnaA07g25830D,BnaA10g12190D,BnaA01g21880D,BnaA09g11370D,BnaC01g08650D,BnaC04g05540D,BnaC09g34410D,BnaC05g50100D,BnaA03g56640D,BnaA09g…
ko04620	Toll-like receptor signaling pathway	99	12424	0.2286	0.363071	1.02033	BnaA09g09520D,BnaA10g18640D,BnaA09g49200D,BnaCnng26840D,BnaA01g07950D,BnaC08g43500D,BnaC08g28750D,BnaC09g24030D,BnaC02g47830D,BnaC05g38860D,BnaC07g21910D,BnaC06g06380D,BnaA06g40250D,BnaC03g09450D,BnaA02g36630D,BnaA01g29230D,BnaC02g34790D,BnaC08g21280D,BnaC03g14600D,BnaC02g25230D,BnaC09g09670D,BnaA09g09330D,BnaC01g09530D,BnaC01g10640D,BnaA01g21880D,BnaC01g08650D,BnaC06g30330D,BnaA07g14300D,BnaC05g…
ko04916	Melanogenesis	97	12424	0.0521033	0.118218	1.04778	BnaA09g09520D,BnaCnng46510D,BnaA09g49200D,BnaC09g36740D,BnaC08g43500D,BnaC09g24030D,BnaC06g43530D,BnaC05g38860D,BnaC06g06380D,BnaC09g03480D,BnaA05g31460D,BnaC03g09450D,BnaA03g05700D,BnaA01g29230D,BnaA03g04990D,BnaA09g38810D,BnaC09g09670D,BnaA07g25830D,BnaA01g21880D,BnaC01g08650D,BnaC05g50100D,BnaA09g36050D,BnaA07g13000D,BnaA03g29180D,BnaC05g46010D,BnaC03g23130D,BnaA03g32560D,BnaA03g08250D,BnaA09g…
ko04660	T cell receptor signaling pathway	97	12424	0.163454	0.288449	1.02801	BnaA09g09520D,BnaCnng46510D,BnaA09g49200D,BnaC08g43500D,BnaC09g24030D,BnaC02g12710D,BnaA03g48110D,BnaC05g38860D,BnaC06g06380D,BnaC02g41360D,BnaC09g03480D,BnaA05g31460D,BnaC03g09450D,BnaAnng19720D,BnaA01g17480D,BnaA03g05700D,BnaA01g29230D,BnaA03g04990D,BnaA01g31600D,BnaA09g38810D,BnaC09g09670D,BnaC01g05240D,BnaC03g13890D,BnaA05g28300D,BnaC07g30190D,BnaA01g21880D,BnaC01g08650D,BnaC05g50100D,BnaC04g…
ko04140	Regulation of autophagy	96	12424	0.000141194	0.000907677	1.10046	BnaA05g34100D,BnaC03g72090D,BnaAnng06410D,BnaC06g01830D,BnaC09g40670D,BnaA04g28130D,BnaC08g30160D,BnaA01g33280D,BnaA03g38090D,BnaA10g06190D,BnaC07g29570D,BnaC09g22690D,BnaC04g19210D,BnaA03g21090D,BnaC02g37730D,BnaA02g29720D,BnaA01g26540D,BnaC02g01520D,BnaA01g09520D,BnaC02g07200D,BnaC09g14690D,BnaC05g44440D,BnaC08g31850D,BnaC01g09110D,BnaA09g39530D,BnaC07g33760D,BnaC08g03090D,BnaC09g33860D,BnaA03g…
ko04062	Chemokine signaling pathway	96	12424	0.171598	0.300163	1.0271	BnaA09g09520D,BnaCnng46510D,BnaA09g49200D,BnaCnng26840D,BnaA01g07950D,BnaC08g43500D,BnaC09g24030D,BnaC01g03920D,BnaC05g38860D,BnaC06g06380D,BnaA06g40250D,BnaC09g03480D,BnaA05g31460D,BnaA01g02660D,BnaC03g09450D,BnaA03g05700D,BnaA02g36630D,BnaA01g29230D,BnaA03g04990D,BnaA09g38810D,BnaC09g09670D,BnaA09g09330D,BnaCnng11830D,BnaC01g09530D,BnaC07g45050D,BnaC03g66080D,BnaA01g21880D,BnaC01g08650D,BnaC05g…
ko00380	Tryptophan metabolism	96	12424	0.997432	1	0.898712	BnaA09g52790D,BnaC08g06430D,BnaC09g20370D,BnaA07g05850D,BnaC03g78230D,BnaC01g02370D,BnaC02g48550D,BnaA06g24700D,BnaA08g21730D,BnaA01g01360D,BnaC07g51280D,BnaC05g18900D,BnaA08g15200D,BnaC05g02320D,BnaA10g02450D,BnaA08g10870D,BnaA02g14990D,BnaC09g18140D,BnaC08g05690D,BnaC09g10110D,BnaC02g46880D,BnaAnng12250D,BnaC07g15270D,BnaA10g02750D,BnaCnng53320D,BnaC08g05150D,BnaA02g25400D,BnaC01g16530D,BnaA08g…
ko00410	beta-Alanine metabolism	95	12424	0.00370781	0.0156095	1.078	BnaC07g13020D,BnaC03g23980D,BnaC05g35700D,BnaC08g06430D,BnaA07g05850D,BnaA10g20470D,BnaC07g26790D,BnaA05g22440D,BnaC03g78230D,BnaAnng10300D,BnaC01g02370D,BnaA04g24770D,BnaC02g14570D,BnaA01g01360D,BnaA07g25530D,BnaC05g18900D,BnaC03g23740D,BnaA08g15200D,BnaCnng45560D,BnaC09g29340D,BnaA04g17110D,BnaA09g18890D,BnaA03g06510D,BnaC02g28390D,BnaA04g24530D,BnaA08g12350D,BnaA07g18710D,BnaA05g30630D,BnaA03g…
ko00053	Ascorbate and aldarate metabolism	95	12424	0.592883	0.765926	0.988167	BnaC06g14170D,BnaC03g60380D,BnaC08g06430D,BnaA06g29280D,BnaA09g33250D,BnaA07g05850D,BnaA09g10050D,BnaC03g78230D,BnaC05g05550D,BnaC07g43770D,BnaC09g10140D,BnaC01g02370D,BnaC08g12340D,BnaC09g25210D,BnaC09g36790D,BnaA03g05450D,BnaC07g45330D,BnaA03g52000D,BnaA07g00980D,BnaA01g01360D,BnaA08g16710D,BnaC09g11740D,BnaC05g18900D,BnaA08g15200D,BnaC05g20270D,BnaC03g46570D,BnaA09g29000D,BnaC08g24060D,BnaC06g…
ko00130	Ubiquinone and other terpenoid-quinone biosynthesis	94	12424	0.0301475	0.0805924	1.05599	BnaC07g50260D,BnaC03g14590D,BnaA03g11850D,BnaA05g27150D,BnaA03g32030D,BnaA03g10340D,BnaC06g11940D,BnaA03g14000D,BnaA07g19580D,BnaA02g09960D,BnaA09g19890D,BnaC08g06310D,BnaC08g36300D,BnaC05g14570D,BnaC03g26850D,BnaA09g26010D,BnaA07g01280D,BnaA01g13280D,BnaC01g15470D,BnaC04g41130D,BnaC06g26980D,BnaC07g07550D,BnaCnng16580D,BnaC07g02590D,BnaA02g20140D,BnaC06g22820D,BnaA04g17950D,BnaA09g14100D,BnaC02g…
ko04712	Circadian rhythm - plant	94	12424	0.387242	0.568236	1.0057	BnaA03g40160D,BnaC09g45380D,BnaCnng20200D,BnaAnng13370D,BnaA05g22650D,BnaA05g01050D,BnaC05g00840D,BnaA02g32550D,BnaA05g01470D,BnaA05g34990D,BnaC08g34660D,BnaC05g18020D,BnaA10g12930D,BnaA09g48410D,BnaC09g26140D,BnaA03g12700D,BnaA05g22950D,BnaC08g30500D,BnaA07g33120D,BnaC09g25510D,BnaC09g35410D,BnaA04g15260D,BnaC05g07080D,BnaA06g26980D,BnaA10g21200D,BnaA01g21040D,BnaC04g05080D,BnaC07g29960D,BnaA09g…
ko04115	p53 signaling pathway	94	12424	0.498365	0.672792	0.996214	BnaC01g33400D,BnaA03g08720D,BnaC03g09150D,BnaC06g21920D,BnaA06g14500D,BnaC03g02420D,BnaC07g48980D,BnaA09g40330D,BnaA04g11880D,BnaC08g20470D,BnaA02g07480D,BnaA07g06360D,BnaC06g12240D,BnaCnng49920D,BnaA01g00430D,BnaA06g10930D,BnaA05g34990D,BnaA03g24240D,BnaA07g32610D,BnaA03g12700D,BnaA04g27970D,BnaC08g12640D,BnaC01g25750D,BnaC07g13460D,BnaA03g07230D,BnaA06g20800D,BnaC02g02080D,BnaA09g53820D,BnaA02g…
ko00945	Stilbenoid, diarylheptanoid and gingerol biosynthesis	94	12424	1	1	0.812298	BnaC07g44690D,BnaA08g15650D,BnaA01g15410D,BnaCnng08560D,BnaA03g44450D,BnaA03g14000D,BnaA03g53930D,BnaCnng68210D,BnaC01g01490D,BnaC01g01530D,BnaCnng45890D,BnaA05g12840D,BnaCnng50450D,BnaA08g31590D,BnaC08g27540D,BnaC06g42070D,BnaC07g46470D,BnaC05g00720D,BnaC04g41130D,BnaA01g00520D,BnaA08g12300D,BnaC01g01580D,BnaC02g40820D,BnaA04g23600D,BnaC03g01680D,BnaC03g56890D,BnaC03g67210D,BnaA06g08740D,BnaA01g…
ko04391	Hippo signaling pathway -fly	93	12424	0.00112865	0.00544168	1.08828	BnaA09g37450D,BnaC02g36500D,BnaC06g38800D,BnaA05g33430D,BnaC09g14970D,BnaA02g00540D,BnaA07g14450D,BnaC09g01250D,BnaA05g15320D,BnaA08g22990D,BnaC06g13420D,BnaA07g10500D,BnaC04g30930D,BnaC08g11710D,BnaA03g56710D,BnaA08g20850D,BnaC07g13790D,BnaA02g28420D,BnaC03g77900D,BnaCnng05840D,BnaC05g49990D,BnaA04g10800D,BnaCnng63970D,BnaC06g04750D,BnaA05g34330D,BnaC09g06980D,BnaA06g32550D,BnaC05g17440D,BnaC04g…
ko00360	Phenylalanine metabolism	93	12424	0.197904	0.329839	1.02427	BnaC07g44690D,BnaA01g15410D,BnaC06g11940D,BnaA03g14000D,BnaAnng10300D,BnaA02g09960D,BnaA09g19890D,BnaC08g36300D,BnaC03g26850D,BnaC03g23740D,BnaA01g13280D,BnaC04g41130D,BnaC06g26980D,BnaC03g04830D,BnaC02g28390D,BnaC02g46880D,BnaA03g03400D,BnaC08g44820D,BnaA05g28470D,BnaA09g19900D,BnaA04g24530D,BnaA09g43670D,BnaC09g10950D,BnaA04g11940D,BnaA02g25400D,BnaA03g36130D,BnaA03g54620D,BnaA08g19210D,BnaC03g…
ko00460	Cyanoamino acid metabolism	93	12424	0.999999	1	0.82264	BnaAnng19210D,BnaA08g21010D,BnaA09g40120D,BnaC03g26130D,BnaC05g01470D,BnaA10g08370D,BnaC08g30370D,BnaA01g00390D,BnaA01g07620D,BnaA09g28990D,BnaA01g27000D,BnaC01g25030D,BnaA01g36270D,BnaC07g41840D,BnaA03g01500D,BnaC09g36920D,BnaC01g01370D,BnaC07g12280D,BnaA04g17070D,BnaA07g23560D,BnaA04g00400D,BnaA06g17630D,BnaCnng62500D,BnaC01g06000D,BnaC08g20110D,BnaC04g03730D,BnaCnng17010D,BnaA03g44890D,BnaC08g…
ko04915	Estrogen signaling pathway	91	12424	0.0372575	0.0922893	1.0539	BnaA09g09520D,BnaA09g49200D,BnaC09g36740D,BnaC09g22180D,BnaC01g16050D,BnaC08g43500D,BnaC09g24030D,BnaC06g43530D,BnaA03g46510D,BnaC05g38860D,BnaC06g06380D,BnaC03g09450D,BnaA01g29230D,BnaC07g22680D,BnaC03g37680D,BnaC09g09670D,BnaA07g25830D,BnaC07g38890D,BnaA01g21880D,BnaC01g39690D,BnaC03g44640D,BnaC01g08650D,BnaA08g23680D,BnaC05g50100D,BnaA09g36050D,BnaA07g13000D,BnaA01g13670D,BnaC01g16200D,BnaC03g…
ko03430	Mismatch repair	91	12424	0.875596	1	0.955407	BnaA07g25980D,BnaA03g53380D,BnaA08g21220D,BnaC07g45660D,BnaC07g41290D,BnaA07g34290D,BnaA06g23100D,BnaA03g59940D,BnaC08g49560D,BnaA09g29910D,BnaA08g13720D,BnaA08g22780D,BnaA03g23940D,BnaA01g09390D,BnaC05g08080D,BnaCnng23780D,BnaC07g47810D,BnaC09g18720D,BnaA03g34810D,BnaC04g48110D,BnaC08g17770D,BnaA05g12470D,BnaA06g06470D,BnaA02g20560D,BnaC05g07290D,BnaA01g22970D,BnaC07g13040D,BnaC02g39840D,BnaC04g…
ko03410	Base excision repair	90	12424	0.00151247	0.00675869	1.08715	BnaA07g25980D,BnaA04g07280D,BnaA02g22810D,BnaC05g05920D,BnaA06g39510D,BnaC02g31120D,BnaA07g21780D,BnaA06g04690D,BnaA03g26210D,BnaA07g34290D,BnaA06g23100D,BnaC01g38620D,BnaC04g16850D,BnaC08g16840D,BnaC04g29530D,BnaC03g17500D,BnaC04g48110D,BnaA02g19740D,BnaA05g12470D,BnaC02g20480D,BnaA03g19480D,BnaC05g15000D,BnaA03g41520D,BnaC05g07290D,BnaA05g11420D,BnaC06g19570D,BnaC05g32360D,BnaC04g54440D,BnaC08g…
ko00350	Tyrosine metabolism	90	12424	0.659071	0.831539	0.981603	BnaC05g49430D,BnaC06g11940D,BnaC08g05970D,BnaAnng10300D,BnaA02g09960D,BnaC07g13740D,BnaA06g36450D,BnaC08g36300D,BnaA06g38260D,BnaC09g20710D,BnaC03g26850D,BnaA09g30650D,BnaC03g23740D,BnaA01g13280D,BnaCnng45600D,BnaC03g04830D,BnaC01g35190D,BnaC01g13540D,BnaC02g28390D,BnaA03g03400D,BnaA02g09890D,BnaC08g44820D,BnaA04g24530D,BnaA09g43670D,BnaA03g54620D,BnaA02g32360D,BnaC01g09790D,BnaC03g69740D,BnaA07g…
ko04612	Antigen processing and presentation	89	12424	0.150774	0.275061	1.03074	BnaC08g13550D,BnaA09g26040D,BnaA09g15970D,BnaC05g19190D,BnaA01g04000D,BnaC03g52250D,BnaC08g45100D,BnaC09g16150D,BnaA07g30460D,BnaA03g35980D,BnaA04g03290D,BnaA07g17770D,BnaA06g07260D,BnaAnng17870D,BnaC05g06520D,BnaA09g48620D,BnaA05g19990D,BnaA01g29650D,BnaA09g10600D,BnaC08g42880D,BnaA09g44920D,BnaA06g05290D,BnaC01g35600D,BnaC02g21570D,BnaA01g28350D,BnaCnng06510D,BnaC09g10900D,BnaA08g26530D,BnaC03g…
ko03020	RNA polymerase	88	12424	0.992809	1	0.906957	BnaAnng29570D,BnaC08g29840D,BnaC07g09390D,BnaAnng40790D,BnaC04g26910D,BnaC04g32020D,BnaA01g34160D,BnaC08g23410D,BnaA01g14530D,BnaC03g71500D,BnaC09g01670D,BnaC01g44610D,BnaC04g54470D,BnaA09g08480D,BnaA10g22580D,BnaA09g02260D,BnaC07g04980D,BnaA06g19140D,BnaC01g17110D,BnaA09g36960D,BnaC08g01900D,BnaA03g44840D,BnaAnng25800D,BnaCnng39910D,BnaA01g34220D,BnaA02g20440D,BnaA01g01750D,BnaA08g10000D,BnaC03g…
ko04912	GnRH signaling pathway	87	12424	0.0491138	0.112379	1.05091	BnaA09g09520D,BnaA09g49200D,BnaA05g23110D,BnaC09g36740D,BnaA05g23740D,BnaC08g43500D,BnaC09g24030D,BnaC06g43530D,BnaC05g38860D,BnaC06g06380D,BnaA06g00490D,BnaC03g09450D,BnaC06g07140D,BnaA01g29230D,BnaA02g32010D,BnaC09g09670D,BnaA07g25830D,BnaA01g21880D,BnaC01g08650D,BnaC05g00230D,BnaC05g50100D,BnaA09g36050D,BnaA07g13000D,BnaC03g23130D,BnaA03g08250D,BnaA09g44690D,BnaA03g26950D,BnaA09g21320D,BnaC01g…
ko00903	Limonene and pinene degradation	87	12424	0.999997	1	0.828262	BnaA08g15650D,BnaC08g06430D,BnaCnng08560D,BnaA07g05850D,BnaA03g44450D,BnaC01g02370D,BnaA03g53930D,BnaCnng68210D,BnaC01g01490D,BnaC01g01530D,BnaCnng45890D,BnaA01g01360D,BnaA05g12840D,BnaCnng50450D,BnaA08g31590D,BnaC08g27540D,BnaC06g42070D,BnaC05g18900D,BnaA08g15200D,BnaC07g46470D,BnaC05g00720D,BnaA01g00520D,BnaA08g12300D,BnaC01g01580D,BnaC02g40820D,BnaC03g01680D,BnaC03g56890D,BnaC03g67210D,BnaA06g…
ko00910	Nitrogen metabolism	85	12424	0.997345	1	0.892413	BnaC07g44310D,BnaC09g41340D,BnaC01g27750D,BnaA03g02040D,BnaA02g14850D,BnaC03g66520D,BnaC09g47860D,BnaC06g04780D,BnaA09g49040D,BnaA01g00390D,BnaA07g38790D,BnaC01g04640D,BnaA10g23880D,BnaA09g33130D,BnaA06g04570D,BnaC08g23920D,BnaA07g06450D,BnaA08g11540D,BnaAnng27730D,BnaA01g21620D,BnaC01g01370D,BnaA02g12430D,BnaA01g33880D,BnaC02g01610D,BnaCnng45230D,BnaA07g04150D,BnaA03g14190D,BnaA02g02200D,BnaC04g…
ko04540	Gap junction	83	12424	0.000567638	0.00294735	1.09696	BnaA09g09520D,BnaA06g37700D,BnaA09g49200D,BnaC08g43500D,BnaC09g24030D,BnaC07g36480D,BnaC05g38860D,BnaC06g06380D,BnaC03g75120D,BnaA10g15410D,BnaCnng62490D,BnaC03g09450D,BnaC03g56170D,BnaC03g68420D,BnaA01g29230D,BnaC04g40620D,BnaA02g04460D,BnaC06g36460D,BnaC02g09010D,BnaC09g09670D,BnaC03g51550D,BnaAnng09960D,BnaA01g21880D,BnaCnng51680D,BnaA05g16010D,BnaC01g08650D,BnaC05g50100D,BnaA03g07740D,BnaA09g…
ko03320	PPAR signaling pathway	83	12424	0.926805	1	0.941832	BnaC05g04370D,BnaA05g10480D,BnaA03g29320D,BnaC06g19180D,BnaC04g11470D,BnaC05g45860D,BnaA08g28040D,BnaC08g01770D,BnaA01g31600D,BnaA07g19880D,BnaA09g19810D,BnaA05g31340D,BnaA05g11380D,BnaCnng30700D,BnaC08g44610D,BnaA04g05950D,BnaA05g28300D,BnaC03g44430D,BnaA05g30630D,BnaA04g19180D,BnaA08g07670D,BnaC03g49190D,BnaC04g51420D,BnaAnng25690D,BnaC05g45090D,BnaC05g37460D,BnaC08g23150D,BnaA05g23690D,BnaC08g…
ko04727	GABAergic synapse	82	12424	0.436399	0.616899	1.00128	BnaC09g41340D,BnaC07g25440D,BnaC04g46120D,BnaAnng07880D,BnaCnng03640D,BnaC01g03920D,BnaA03g38090D,BnaA09g34640D,BnaA01g02660D,BnaC09g22690D,BnaC04g19210D,BnaA03g21090D,BnaA07g25530D,BnaAnng27730D,BnaA09g18890D,BnaC03g56470D,BnaA03g06510D,BnaC03g10400D,BnaA02g12430D,BnaC07g33760D,BnaC07g45050D,BnaC03g66080D,BnaA03g42660D,BnaA03g08200D,BnaC08g47980D,BnaC04g29670D,BnaC03g30040D,BnaC07g37050D,BnaA03g…
ko00100	Steroid biosynthesis	81	12424	0.0125497	0.0434414	1.07052	BnaC03g33040D,BnaA09g04980D,BnaA07g32310D,BnaC09g15310D,BnaA03g23480D,BnaA05g03320D,BnaC01g01280D,BnaC06g00160D,BnaA05g33480D,BnaA06g26720D,BnaC02g02780D,BnaC01g14170D,BnaC03g27820D,BnaC04g40500D,BnaA04g05110D,BnaA02g37020D,BnaC09g04540D,BnaC06g36760D,BnaC04g35400D,BnaC03g74380D,BnaC08g45330D,BnaCnng50210D,BnaA03g38150D,BnaC03g65910D,BnaA01g02510D,BnaCnng68190D,BnaC01g03780D,BnaA08g31650D,BnaC02g…
ko00720	Carbon fixation pathways in prokaryotes	80	12424	0.0136593	0.044688	1.0699	BnaC09g20370D,BnaC06g17620D,BnaC02g06560D,BnaC01g02790D,BnaC04g48440D,BnaA04g24600D,BnaC03g74450D,BnaA03g06000D,BnaCnng67080D,BnaA08g25600D,BnaA01g18450D,BnaAnng22560D,BnaC03g62580D,BnaA05g15830D,BnaA05g03790D,BnaA09g48250D,BnaCnng49180D,BnaC09g02690D,BnaA01g01700D,BnaAnng22230D,BnaA04g25580D,BnaA03g38100D,BnaC06g03660D,BnaCnng36970D,BnaC09g27620D,BnaA06g30370D,BnaC04g02430D,BnaA03g05470D,BnaA09g…
ko04530	Tight junction	80	12424	0.0136593	0.044688	1.0699	BnaA09g37450D,BnaC01g33400D,BnaC09g14970D,BnaA05g15320D,BnaA08g22990D,BnaC08g34660D,BnaC08g30500D,BnaA01g31810D,BnaC03g77900D,BnaC05g49990D,BnaC03g05090D,BnaCnng63970D,BnaA01g21040D,BnaC06g04750D,BnaA05g34330D,BnaC04g48370D,BnaC04g05080D,BnaC03g57900D,BnaC05g42720D,BnaC01g38640D,BnaA03g31170D,BnaA09g28590D,BnaA09g48180D,BnaA03g20850D,BnaCnng07830D,BnaC01g42660D,BnaA05g28440D,BnaCnng41960D,BnaC06g…
ko04664	Fc epsilon RI signaling pathway	79	12424	0.152925	0.277113	1.03195	BnaA09g09520D,BnaA09g49200D,BnaCnng26840D,BnaA01g07950D,BnaC08g43500D,BnaC09g24030D,BnaC05g38860D,BnaC06g06380D,BnaA06g40250D,BnaC03g09450D,BnaA02g36630D,BnaA01g29230D,BnaA01g31600D,BnaC09g09670D,BnaA09g09330D,BnaA05g28300D,BnaC01g09530D,BnaA01g21880D,BnaC01g08650D,BnaC05g50100D,BnaC02g47270D,BnaA07g32170D,BnaCnng35340D,BnaA09g44690D,BnaA03g26950D,BnaC07g18770D,BnaA06g22330D,BnaC07g32180D,BnaA07g…
ko00513	Various types of N-glycan biosynthesis	77	12424	0	0	1.12339	BnaC06g39220D,BnaA10g00040D,BnaA03g38040D,BnaA06g38380D,BnaC09g07890D,BnaA07g12390D,BnaAnng13410D,BnaA09g07760D,BnaC03g41930D,BnaC05g30830D,BnaCnng43870D,BnaC03g09700D,BnaC08g38320D,BnaA01g36480D,BnaCnng34230D,BnaA03g11360D,BnaA03g58520D,BnaA06g34690D,BnaC03g77860D,BnaC06g02690D,BnaA09g56260D,BnaA06g11370D,BnaC07g21050D,BnaA06g03030D,BnaA09g24550D,BnaC08g02710D,BnaA01g09030D,BnaA05g00230D,BnaC02g…
ko00627	Aminobenzoate degradation	77	12424	1	1	0.793588	BnaA08g15650D,BnaCnng08560D,BnaC08g16330D,BnaA03g00860D,BnaA03g44450D,BnaA03g53930D,BnaCnng68210D,BnaC01g01490D,BnaC01g01530D,BnaCnng45890D,BnaC03g01170D,BnaA05g12840D,BnaCnng50450D,BnaA08g31590D,BnaC08g27540D,BnaC06g42070D,BnaC07g46470D,BnaC05g00720D,BnaA01g00520D,BnaA08g12300D,BnaC01g01580D,BnaC02g40820D,BnaC03g01680D,BnaC03g56890D,BnaC03g67210D,BnaA06g08740D,BnaC02g46880D,BnaA01g00570D,BnaA02g…
ko00592	alpha-Linolenic acid metabolism	76	12424	1	1	0.790534	BnaC01g09510D,BnaC05g04370D,BnaA05g10480D,BnaA05g30610D,BnaA06g06290D,BnaC02g24210D,BnaCnng35860D,BnaC05g48800D,BnaC04g11470D,BnaA08g28040D,BnaC08g13270D,BnaC02g02780D,BnaC08g37440D,BnaC05g45070D,BnaA03g29710D,BnaA04g05950D,BnaA08g24350D,BnaCnng76690D,BnaC02g29610D,BnaA04g19180D,BnaC03g49190D,BnaA02g23180D,BnaC03g45030D,BnaA05g32660D,BnaA02g16020D,BnaC08g23150D,BnaA09g07080D,BnaA01g32550D,BnaC02g…
ko00960	Tropane, piperidine and pyridine alkaloid biosynthesis	75	12424	0.934751	1	0.936159	BnaA10g24500D,BnaA02g12410D,BnaC03g26340D,BnaC06g11940D,BnaAnng10300D,BnaA02g09960D,BnaC08g36300D,BnaA05g12630D,BnaC03g26850D,BnaC03g23740D,BnaA01g13280D,BnaAnng01590D,BnaC03g26310D,BnaC03g04830D,BnaC04g40460D,BnaC09g43380D,BnaAnng26060D,BnaC02g28390D,BnaA03g03400D,BnaA04g24530D,BnaA09g43670D,BnaC04g40340D,BnaA03g54620D,BnaC03g69740D,BnaC09g49360D,BnaA04g17040D,BnaC02g20870D,BnaC04g14100D,BnaA03g…
ko04961	Endocrine and other factor-regulated calcium reabsorption	74	12424	0.901051	1	0.944669	BnaC09g36320D,BnaA06g40410D,BnaC03g37080D,BnaCnng19800D,BnaA09g18080D,BnaC05g42030D,BnaC03g35690D,BnaC02g31750D,BnaC05g12920D,BnaA09g07130D,BnaA06g35480D,BnaA02g24040D,BnaCnng74110D,BnaC08g44430D,BnaC08g38110D,BnaA01g29020D,BnaC01g11220D,BnaC08g17140D,BnaA03g30360D,BnaA08g23420D,BnaA06g30490D,BnaC07g18630D,BnaAnng13010D,BnaAnng05760D,BnaC07g50160D,BnaA10g21920D,BnaC08g44750D,BnaA03g20060D,BnaC02g…
ko04966	Collecting duct acid secretion	72	12424	0.462004	0.646326	0.998569	BnaA09g12020D,BnaA01g05300D,BnaA07g18020D,BnaC07g40570D,BnaC09g00070D,BnaC06g16860D,BnaA07g32270D,BnaCnng05660D,BnaC02g13180D,BnaA03g11480D,BnaC02g28880D,BnaC03g32500D,BnaC05g09300D,BnaA03g58730D,BnaA09g00960D,BnaC08g35720D,BnaCnng51300D,BnaCnng20640D,BnaC06g39330D,BnaCnng57990D,BnaA07g38430D,BnaCnng26740D,BnaC01g15530D,BnaC09g12310D,BnaC02g27060D,BnaA03g27500D,BnaC02g37420D,BnaA07g34490D,BnaC01g…
ko00310	Lysine degradation	71	12424	0.477564	0.657869	0.997009	BnaC03g14380D,BnaC08g06430D,BnaC09g20370D,BnaA07g05850D,BnaC02g02520D,BnaC03g78230D,BnaC01g02370D,BnaA05g32760D,BnaA10g09340D,BnaC01g02620D,BnaC08g24970D,BnaA10g25310D,BnaC04g10170D,BnaA06g24700D,BnaA01g01360D,BnaA03g04610D,BnaC08g15120D,BnaC03g01840D,BnaC05g18900D,BnaA08g15200D,BnaC04g03390D,BnaC09g18140D,BnaC01g05030D,BnaC05g48060D,BnaC06g43880D,BnaA02g09300D,BnaA01g03680D,BnaA03g01550D,BnaC09g…
ko04962	Vasopressin-regulated water reabsorption	71	12424	0.999173	1	0.866964	BnaC07g13190D,BnaCnng19800D,BnaC02g31750D,BnaC05g12920D,BnaA09g07130D,BnaA06g35480D,BnaA02g24040D,BnaCnng74110D,BnaC08g44430D,BnaA03g42270D,BnaC08g38110D,BnaC05g44140D,BnaA01g29020D,BnaA09g30020D,BnaC01g11220D,BnaC08g17140D,BnaA08g23420D,BnaC03g56470D,BnaC05g18530D,BnaA06g30490D,BnaC07g18630D,BnaC08g06240D,BnaC03g22530D,BnaAnng13010D,BnaAnng05760D,BnaC07g50160D,BnaC03g30040D,BnaA10g21920D,BnaA03g…
ko04012	ErbB signaling pathway	70	12424	0.0312223	0.081619	1.06267	BnaA09g09520D,BnaCnng46510D,BnaA09g49200D,BnaC08g43500D,BnaC09g24030D,BnaC05g38860D,BnaC06g06380D,BnaC09g03480D,BnaC05g43840D,BnaC01g39340D,BnaA05g31460D,BnaC03g09450D,BnaA03g05700D,BnaA01g29230D,BnaA03g04990D,BnaA09g38810D,BnaC09g09670D,BnaA06g37720D,BnaA01g21880D,BnaC01g08650D,BnaC05g50100D,BnaA03g29180D,BnaC05g46010D,BnaA05g29490D,BnaA09g44690D,BnaA03g26950D,BnaCnng48480D,BnaA06g05770D,BnaC03g…
ko04920	Adipocytokine signaling pathway	69	12424	0.0796068	0.164075	1.04749	BnaA03g08050D,BnaA05g34100D,BnaC06g01830D,BnaA04g28130D,BnaA03g29320D,BnaA10g13350D,BnaA01g33280D,BnaCnng36160D,BnaA02g04790D,BnaC07g29570D,BnaC05g45860D,BnaC02g37730D,BnaA02g29720D,BnaA05g31340D,BnaA01g09520D,BnaA06g37720D,BnaC09g36760D,BnaC03g44430D,BnaC09g33860D,BnaA02g05310D,BnaC09g37480D,BnaA04g09870D,BnaC04g51420D,BnaC04g16290D,BnaC09g35850D,BnaA02g06210D,BnaC07g33610D,BnaC04g32060D,BnaA03g…
ko04730	Long-term depression	68	12424	0.00275217	0.011795	1.09129	BnaA09g37450D,BnaA09g09520D,BnaA09g49200D,BnaC08g43500D,BnaC09g24030D,BnaC09g14970D,BnaC05g38860D,BnaC06g06380D,BnaC03g09450D,BnaA01g29230D,BnaC09g09670D,BnaCnng63970D,BnaA05g34330D,BnaC04g48370D,BnaA01g21880D,BnaC01g08650D,BnaC05g50100D,BnaA09g28590D,BnaA09g48180D,BnaA09g44690D,BnaA03g26950D,BnaC03g48230D,BnaC08g29250D,BnaC05g07560D,BnaC03g55440D,BnaA09g21830D,BnaC09g38840D,BnaC02g47660D,BnaA04g…
ko00600	Sphingolipid metabolism	68	12424	0.036656	0.0916399	1.06098	BnaC08g02140D,BnaC03g16020D,BnaC08g16080D,BnaA01g23710D,BnaC02g35410D,BnaC04g26290D,BnaA05g06640D,BnaC03g64130D,BnaC03g27520D,BnaCnng62740D,BnaA06g09070D,BnaA08g09710D,BnaA07g28220D,BnaA01g12140D,BnaC07g07920D,BnaCnng58690D,BnaA07g38250D,BnaA03g45300D,BnaAnng06130D,BnaA03g13210D,BnaC06g23870D,BnaA02g23500D,BnaC03g03530D,BnaC02g01150D,BnaA07g22890D,BnaA05g31220D,BnaC08g27260D,BnaA05g20900D,BnaA08g…
ko00770	Pantothenate and CoA biosynthesis	68	12424	0.036656	0.0916399	1.06098	BnaC08g13970D,BnaC05g35700D,BnaAnng40200D,BnaA07g01980D,BnaA10g20470D,BnaC07g26790D,BnaA05g22440D,BnaA06g37960D,BnaC06g03270D,BnaC08g48510D,BnaCnng31290D,BnaC01g06290D,BnaA05g22200D,BnaC05g33030D,BnaA04g01910D,BnaA02g03040D,BnaA05g27590D,BnaC08g29320D,BnaC03g68440D,BnaAnng15120D,BnaC02g06500D,BnaA09g06820D,BnaC01g34530D,BnaC09g50980D,BnaC03g17780D,BnaCnng26670D,BnaC05g07810D,BnaCnng03720D,BnaC04g…
ko00363	Bisphenol degradation	68	12424	1	1	0.771622	BnaA08g15650D,BnaCnng08560D,BnaA03g44450D,BnaA03g53930D,BnaCnng68210D,BnaC01g01490D,BnaC01g01530D,BnaCnng45890D,BnaA05g12840D,BnaCnng50450D,BnaA08g31590D,BnaC08g27540D,BnaC06g42070D,BnaC07g46470D,BnaC05g00720D,BnaA01g00520D,BnaA08g12300D,BnaC01g01580D,BnaC02g40820D,BnaC03g01680D,BnaC03g56890D,BnaC03g67210D,BnaA06g08740D,BnaA01g00570D,BnaC02g40870D,BnaA02g32150D,BnaCnng62090D,BnaC08g40670D,BnaC06g…
ko00624	Polycyclic aromatic hydrocarbon degradation	68	12424	1	1	0.771622	BnaA08g15650D,BnaCnng08560D,BnaA03g44450D,BnaA03g53930D,BnaCnng68210D,BnaC01g01490D,BnaC01g01530D,BnaCnng45890D,BnaA05g12840D,BnaCnng50450D,BnaA08g31590D,BnaC08g27540D,BnaC06g42070D,BnaC07g46470D,BnaC05g00720D,BnaA01g00520D,BnaA08g12300D,BnaC01g01580D,BnaC02g40820D,BnaC03g01680D,BnaC03g56890D,BnaC03g67210D,BnaA06g08740D,BnaA01g00570D,BnaC02g40870D,BnaA02g32150D,BnaCnng62090D,BnaC08g40670D,BnaC06g…
ko04713	Circadian entrainment	67	12424	0.0133093	0.044688	1.07524	BnaA09g09520D,BnaA09g49200D,BnaC09g36740D,BnaC08g43500D,BnaC09g24030D,BnaC06g43530D,BnaC01g03920D,BnaC05g38860D,BnaC06g06380D,BnaA01g02660D,BnaC03g09450D,BnaA01g29230D,BnaC09g09670D,BnaA07g25830D,BnaC07g45050D,BnaC03g66080D,BnaA01g21880D,BnaC05g50100D,BnaA09g36050D,BnaA07g13000D,BnaC03g23130D,BnaA03g08250D,BnaA09g44690D,BnaA03g26950D,BnaC05g07560D,BnaC03g55440D,BnaA09g21830D,BnaC09g38840D,BnaC02g…
ko04210	Apoptosis	66	12424	0.425768	0.611475	1.00194	BnaA10g18640D,BnaC08g28750D,BnaC02g12710D,BnaC02g47830D,BnaA03g48110D,BnaC07g21910D,BnaC02g41360D,BnaAnng19720D,BnaA01g17480D,BnaA03g24240D,BnaC02g34790D,BnaC08g21280D,BnaC03g14600D,BnaC02g25230D,BnaC01g05240D,BnaC03g13890D,BnaC07g13460D,BnaC07g30190D,BnaC01g10640D,BnaA06g20800D,BnaC06g30330D,BnaA07g14300D,BnaC04g44380D,BnaA03g11120D,BnaA01g28280D,BnaC07g40720D,BnaC03g00680D,BnaA01g15690D,BnaC06g…
ko04611	Platelet activation	65	12424	0.00375785	0.0156095	1.08986	BnaA09g09520D,BnaC09g11810D,BnaA09g49200D,BnaC02g10230D,BnaC03g22260D,BnaC08g43500D,BnaC09g24030D,BnaCnng37040D,BnaC05g38860D,BnaC06g06380D,BnaC03g09450D,BnaC07g28270D,BnaA01g29230D,BnaA09g21890D,BnaA02g07240D,BnaC09g09670D,BnaA10g12190D,BnaA01g21880D,BnaA09g11370D,BnaC04g05540D,BnaC09g34410D,BnaC05g50100D,BnaA03g56640D,BnaC02g39890D,BnaA02g31310D,BnaA06g36720D,BnaC09g24140D,BnaC03g34330D,BnaA09g…
ko04924	Renin secretion	65	12424	0.104441	0.205832	1.04315	BnaC09g36740D,BnaC02g12710D,BnaC06g43530D,BnaA03g48110D,BnaC02g41360D,BnaAnng17870D,BnaAnng19720D,BnaA01g17480D,BnaC01g05240D,BnaA09g52180D,BnaC03g13890D,BnaA07g25830D,BnaC07g30190D,BnaC04g44380D,BnaA03g11120D,BnaA09g36050D,BnaA07g13000D,BnaC07g40720D,BnaA01g15690D,BnaC03g23130D,BnaA03g08250D,BnaA02g24990D,BnaC07g34450D,BnaC01g18690D,BnaA04g19990D,BnaC03g66810D,BnaC04g02450D,BnaA08g11950D,BnaA03g…
ko00062	Fatty acid elongation	65	12424	0.999274	1	0.859063	BnaCnng50940D,BnaC05g02350D,BnaC01g04130D,BnaA10g02480D,BnaC04g28680D,BnaA03g39010D,BnaC08g33100D,BnaA09g44160D,BnaA10g18310D,BnaC05g00380D,BnaC04g38330D,BnaA07g24600D,BnaC02g17470D,BnaA01g02870D,BnaC08g36720D,BnaA04g15380D,BnaC07g04810D,BnaC04g39890D,BnaAnng15520D,BnaA04g16560D,BnaA07g26670D,BnaC09g46070D,BnaA02g13310D,BnaA04g06040D,BnaCnng05050D,BnaCnng52900D,BnaC07g34360D,BnaA02g22340D,BnaC04g…
ko00640	Propanoate metabolism	64	12424	0.0174789	0.0542449	1.07309	BnaAnng06200D,BnaC09g20370D,BnaC07g34250D,BnaC02g06560D,BnaC07g00480D,BnaA03g06000D,BnaAnng22560D,BnaCnng45560D,BnaA09g48250D,BnaCnng49180D,BnaA04g17110D,BnaA08g12350D,BnaA07g18710D,BnaA05g30630D,BnaC09g27620D,BnaA03g43000D,BnaA06g30370D,BnaA10g23060D,BnaA03g25350D,BnaA03g05470D,BnaA09g18440D,BnaC09g42420D,BnaC04g07230D,BnaA04g12330D,BnaC03g03460D,BnaC05g45090D,BnaC03g07750D,BnaA03g02450D,BnaA10g…
ko04260	Cardiac muscle contraction	61	12424	0.0228816	0.0671526	1.07073	BnaCnng60170D,BnaC01g20600D,BnaC09g01370D,BnaC05g37720D,BnaC01g01190D,BnaA02g01630D,BnaC02g04750D,BnaAnng34010D,BnaC01g35930D,BnaC01g06030D,BnaA10g19910D,BnaC03g67290D,BnaA01g37030D,BnaA04g05280D,BnaC09g43630D,BnaA09g01930D,BnaA02g28720D,BnaA03g04330D,BnaA08g20820D,BnaA08g12190D,BnaC02g36780D,BnaC05g17740D,BnaC07g41190D,BnaC05g37710D,BnaA02g01620D,BnaA08g31320D,BnaA02g31990D,BnaC02g04740D,BnaC07g…
ko04550	Signaling pathways regulating pluripotency of stem cells	61	12424	0.0633273	0.13789	1.05426	BnaA09g09520D,BnaCnng46510D,BnaA09g49200D,BnaC08g43500D,BnaC09g24030D,BnaC05g38860D,BnaC06g06380D,BnaC09g03480D,BnaA05g31460D,BnaC03g09450D,BnaA03g05700D,BnaA01g29230D,BnaA03g04990D,BnaA09g38810D,BnaC09g09670D,BnaA01g21880D,BnaC01g08650D,BnaA09g18980D,BnaC05g50100D,BnaA03g29180D,BnaC05g46010D,BnaA09g44690D,BnaA03g26950D,BnaCnng48480D,BnaA06g05770D,BnaC03g34380D,BnaC07g28590D,BnaC05g07560D,BnaC03g…
ko04917	Prolactin signaling pathway	61	12424	0.0633273	0.13789	1.05426	BnaA09g09520D,BnaCnng46510D,BnaA09g49200D,BnaC08g43500D,BnaC09g24030D,BnaC05g38860D,BnaC06g06380D,BnaC09g03480D,BnaA05g31460D,BnaC03g09450D,BnaA03g05700D,BnaA01g29230D,BnaA03g04990D,BnaA09g38810D,BnaC09g09670D,BnaA10g16640D,BnaA01g21880D,BnaC01g08650D,BnaC05g50100D,BnaA03g29180D,BnaC05g46010D,BnaA09g44690D,BnaA03g26950D,BnaCnng48480D,BnaA06g05770D,BnaC03g34380D,BnaC07g28590D,BnaC05g07560D,BnaC03g…
ko00906	Carotenoid biosynthesis	60	12424	0.999949	1	0.821993	BnaA05g14890D,BnaA03g06450D,BnaC07g18360D,BnaC08g44970D,BnaC07g35800D,BnaC08g08450D,BnaA06g04940D,BnaC01g11550D,BnaC05g39200D,BnaA05g28540D,BnaA10g17430D,BnaC06g41140D,BnaC03g13170D,BnaC03g76050D,BnaA01g04140D,BnaA10g11050D,BnaA03g43960D,BnaC02g31560D,BnaC04g15310D,BnaC09g40730D,BnaA07g15980D,BnaC07g39860D,BnaAnng27240D,BnaA09g07610D,BnaC09g18860D,BnaA09g51010D,BnaA06g06650D,BnaA09g17560D,BnaC04g…
ko00565	Ether lipid metabolism	59	12424	0.402359	0.580946	1.00424	BnaA02g27520D,BnaA05g32880D,BnaA05g23110D,BnaA06g27470D,BnaC07g22750D,BnaA05g23740D,BnaCnng35860D,BnaC06g19640D,BnaCnng41640D,BnaA06g00490D,BnaC06g07140D,BnaA06g08020D,BnaC08g20350D,BnaC02g02780D,BnaA02g32010D,BnaA10g04680D,BnaA04g15510D,BnaC04g38510D,BnaC05g00230D,BnaCnng18570D,BnaC05g05030D,BnaC02g35520D,BnaC06g40070D,BnaC03g25360D,BnaA09g21320D,BnaC01g35830D,BnaA07g35160D,BnaCnng31560D,BnaC02g…
ko04723	Retrograde endocannabinoid signaling	58	12424	0.28138	0.436624	1.01807	BnaA09g09520D,BnaC07g25440D,BnaC04g46120D,BnaA09g49200D,BnaCnng03640D,BnaC08g43500D,BnaC09g24030D,BnaC01g03920D,BnaC05g38860D,BnaC06g06380D,BnaA09g34640D,BnaA01g02660D,BnaC03g09450D,BnaA01g29230D,BnaC09g09670D,BnaC07g45050D,BnaC03g66080D,BnaA01g21880D,BnaC05g50100D,BnaA09g44690D,BnaA03g26950D,BnaCnng56610D,BnaC05g07560D,BnaC03g55440D,BnaA09g21830D,BnaC09g38840D,BnaA10g27320D,BnaC02g47660D,BnaC08g…
ko00340	Histidine metabolism	57	12424	0	0	1.12339	BnaC03g60380D,BnaC04g31470D,BnaA05g36290D,BnaC09g51700D,BnaC08g06430D,BnaA07g05850D,BnaA08g04700D,BnaC03g78230D,BnaA09g24740D,BnaC01g02370D,BnaA09g14970D,BnaA01g01360D,BnaC01g31520D,BnaA08g16710D,BnaC05g18900D,BnaA08g15200D,BnaA05g17180D,BnaA06g23030D,BnaA09g52390D,BnaC08g05150D,BnaA09g15450D,BnaC08g05570D,BnaA09g29890D,BnaA01g24700D,BnaA04g09240D,BnaA03g59170D,BnaC02g20870D,BnaC03g50430D,BnaC03g…
ko04750	Inflammatory mediator regulation of TRP channels	56	12424	0.001299	0.00604706	1.10368	BnaC09g11810D,BnaC09g36740D,BnaC02g10230D,BnaC03g22260D,BnaCnng37040D,BnaC06g43530D,BnaC07g28270D,BnaA09g21890D,BnaA02g07240D,BnaA07g25830D,BnaA10g12190D,BnaA09g11370D,BnaC04g05540D,BnaC09g34410D,BnaA03g56640D,BnaA09g36050D,BnaC02g39890D,BnaA07g13000D,BnaA02g31310D,BnaA06g36720D,BnaC09g24140D,BnaC03g34330D,BnaC03g23130D,BnaA03g08250D,BnaA03g38380D,BnaC03g26300D,BnaC04g14080D,BnaC03g12200D,BnaAnng…
ko04064	NF-kappa B signaling pathway	56	12424	0.0921182	0.187991	1.0485	BnaA10g18640D,BnaC08g28750D,BnaC02g47830D,BnaC07g21910D,BnaC04g21410D,BnaC08g34660D,BnaC08g30500D,BnaC02g34790D,BnaC08g21280D,BnaC03g14600D,BnaC02g25230D,BnaA01g21040D,BnaC01g10640D,BnaA06g20800D,BnaC04g05080D,BnaC06g30330D,BnaA07g14300D,BnaA01g28280D,BnaAnng34240D,BnaC03g00680D,BnaA03g20850D,BnaC08g28860D,BnaC06g30840D,BnaC01g42660D,BnaC06g34670D,BnaAnng03880D,BnaA04g02190D,BnaA06g34000D,BnaC04g…
ko00196	Photosynthesis - antenna proteins	55	12424	0.326361	0.492277	1.01289	BnaC02g44590D,BnaA02g09700D,BnaC04g21740D,BnaCnng31870D,BnaCnng15190D,BnaA09g13710D,BnaA01g22670D,BnaA04g20150D,BnaCnng21010D,BnaC07g09400D,BnaC09g30700D,BnaC03g28960D,BnaC04g10770D,BnaC09g01520D,BnaA09g26570D,BnaA04g00660D,BnaA07g16530D,BnaA07g07560D,BnaA02g18160D,BnaA03g15830D,BnaCnng24140D,BnaA06g17350D,BnaA08g17660D,BnaA03g24350D,BnaC04g05260D,BnaA03g37990D,BnaAnng22920D,BnaC03g59520D,BnaA05g…
ko00290	Valine, leucine and isoleucine biosynthesis	55	12424	0.326361	0.492277	1.01289	BnaC08g13970D,BnaC08g47120D,BnaC06g40420D,BnaA06g37960D,BnaC06g03270D,BnaC08g48510D,BnaA02g02020D,BnaC01g38880D,BnaC04g52960D,BnaA03g30400D,BnaC05g33030D,BnaA04g01910D,BnaA09g44550D,BnaA02g03040D,BnaC08g29320D,BnaA07g35490D,BnaCnng15040D,BnaC03g68440D,BnaC05g42980D,BnaA08g05070D,BnaC08g37250D,BnaC02g06500D,BnaC09g50980D,BnaC02g22980D,BnaC03g17780D,BnaCnng26670D,BnaC05g07810D,BnaA02g19640D,BnaC03g…
ko04710	Circadian rhythm	55	12424	0.733323	0.895915	0.965413	BnaA05g34100D,BnaA01g28630D,BnaC06g01830D,BnaA04g28130D,BnaA01g33280D,BnaC05g15660D,BnaC07g29570D,BnaC02g37730D,BnaA02g29720D,BnaA01g09520D,BnaC03g10150D,BnaC09g36760D,BnaC06g22030D,BnaC09g33860D,BnaA02g05310D,BnaC01g35950D,BnaA04g09870D,BnaA09g00890D,BnaC04g16290D,BnaA02g04940D,BnaA02g22640D,BnaA02g17620D,BnaC07g33610D,BnaC02g23320D,BnaC04g32060D,BnaA03g42510D,BnaC03g30850D,BnaA03g56030D,BnaA06g…
ko02020	Two-component system	54	12424	0.0115933	0.0406518	1.08327	BnaC09g41340D,BnaC09g01370D,BnaC03g67820D,BnaC09g20370D,BnaA02g01630D,BnaA01g06190D,BnaC02g04750D,BnaA03g24240D,BnaA10g19910D,BnaAnng27730D,BnaC01g07470D,BnaA02g12430D,BnaC09g43630D,BnaC07g13460D,BnaA09g01930D,BnaA02g28720D,BnaA03g04330D,BnaA06g30370D,BnaC04g29670D,BnaC02g36780D,BnaA09g18440D,BnaA10g17910D,BnaA02g01620D,BnaC05g18090D,BnaA09g30340D,BnaC09g16810D,BnaC03g28810D,BnaC02g04740D,BnaC04g…
ko00073	Cutin, suberine and wax biosynthesis	54	12424	1	1	0.697277	BnaC06g24570D,BnaC09g36490D,BnaA04g19410D,BnaCnng09200D,BnaA06g18840D,BnaCnng47950D,BnaA04g29150D,BnaC02g20100D,BnaA09g51710D,BnaC04g43780D,BnaC07g49710D,BnaA05g12980D,BnaC03g54750D,BnaC04g11110D,BnaAnng17300D,BnaC03g66380D,BnaA03g39540D,BnaCnng59260D,BnaA07g22900D,BnaC03g20900D,BnaA05g05240D,BnaC06g31770D,BnaC04g45440D,BnaA08g11440D,BnaCnng02380D,BnaC02g09540D,BnaC05g00460D,BnaA10g00380D,BnaA10g…
ko04918	Thyroid hormone synthesis	52	12424	0.525114	0.701885	0.990107	BnaC03g52250D,BnaA02g21680D,BnaC09g22180D,BnaC01g16050D,BnaA03g37200D,BnaA03g46510D,BnaA03g14210D,BnaA05g11240D,BnaA04g04050D,BnaA03g20200D,BnaA07g05610D,BnaC07g22680D,BnaA07g19550D,BnaC03g43500D,BnaC03g24130D,BnaC01g39690D,BnaA01g13670D,BnaC06g13860D,BnaAnng07030D,BnaC08g33590D,BnaA03g17100D,BnaC08g11400D,BnaC08g25420D,BnaA03g14580D,BnaCnng08430D,BnaAnng31940D,BnaA05g29880D,BnaC03g20620D,BnaAnng…
ko04621	NOD-like receptor signaling pathway	51	12424	0.543555	0.712427	0.987809	BnaA09g09520D,BnaA09g49200D,BnaC09g22180D,BnaC01g16050D,BnaC08g43500D,BnaC09g24030D,BnaA03g46050D,BnaA03g46510D,BnaC05g38860D,BnaC06g06380D,BnaC03g09450D,BnaA01g29230D,BnaC07g22680D,BnaC09g09670D,BnaA01g21880D,BnaC01g39690D,BnaC05g50100D,BnaA01g13670D,BnaC03g29350D,BnaA09g44690D,BnaA03g26950D,BnaC08g11400D,BnaC05g07560D,BnaC03g55440D,BnaA09g21830D,BnaC09g38840D,BnaC02g47660D,BnaC07g38370D,BnaA05g…
ko00670	One carbon pool by folate	50	12424	0.0173394	0.0542449	1.08018	BnaC01g03830D,BnaA08g21010D,BnaC06g17620D,BnaA07g25900D,BnaA06g40040D,BnaC01g41710D,BnaA05g15830D,BnaC08g41790D,BnaC09g44050D,BnaA05g03790D,BnaA07g23560D,BnaA04g25580D,BnaCnng62500D,BnaC01g06000D,BnaA01g02590D,BnaC06g03660D,BnaA03g39030D,BnaC08g20110D,BnaCnng17010D,BnaC01g01090D,BnaC04g03400D,BnaA03g52900D,BnaC06g21660D,BnaA07g29260D,BnaA01g00170D,BnaAnng04180D,BnaA08g06130D,BnaA05g08860D,BnaC08g…
ko00780	Biotin metabolism	50	12424	0.0173394	0.0542449	1.08018	BnaC03g45040D,BnaC07g11210D,BnaA09g28100D,BnaC01g40320D,BnaA09g42770D,BnaCnng14680D,BnaA05g03280D,BnaC07g19000D,BnaA03g38220D,BnaC02g17980D,BnaA03g37760D,BnaC02g32230D,BnaC04g34640D,BnaC09g19280D,BnaC09g05720D,BnaA09g17930D,BnaA01g33760D,BnaA01g33800D,BnaC06g35760D,BnaA02g24400D,BnaC03g04180D,BnaA10g25590D,BnaA06g13360D,BnaC09g32740D,BnaA03g10210D,BnaC06g22680D,BnaA02g13630D,BnaC05g21140D,BnaA07g…
ko00983	Drug metabolism - other enzymes	50	12424	0.0595092	0.133896	1.0598	BnaC05g35700D,BnaC05g12460D,BnaA10g20470D,BnaA09g00610D,BnaA05g22440D,BnaC04g55770D,BnaA09g12410D,BnaC06g32720D,BnaC02g36730D,BnaA02g28680D,BnaA04g06670D,BnaCnng32980D,BnaA01g02300D,BnaC01g03570D,BnaAnng15120D,BnaC01g18640D,BnaA07g16410D,BnaA10g10140D,BnaC05g52210D,BnaC03g35470D,BnaA09g06820D,BnaC01g39660D,BnaA03g49610D,BnaCnng56030D,BnaA07g34950D,BnaA04g04090D,BnaC07g24060D,BnaC09g44500D,BnaAnng…
ko00450	Selenocompound metabolism	49	12424	0.0647267	0.13981	1.05858	BnaA03g36860D,BnaA08g14980D,BnaA03g19550D,BnaC03g23440D,BnaC03g10390D,BnaA10g16880D,BnaC03g08690D,BnaA05g16830D,BnaA03g53300D,BnaA02g11830D,BnaA03g08190D,BnaC04g24570D,BnaC05g06150D,BnaA09g53100D,BnaAnng32880D,BnaC07g45590D,BnaA04g06620D,BnaA10g14580D,BnaC02g16260D,BnaA05g34080D,BnaC09g09340D,BnaC03g32640D,BnaC05g15510D,BnaC08g26210D,BnaCnng62800D,BnaA03g27620D,BnaC08g27980D,BnaA06g36560D,BnaC08g…
ko00950	Isoquinoline alkaloid biosynthesis	49	12424	0.429068	0.6128	1.00084	BnaC06g11940D,BnaAnng10300D,BnaA02g09960D,BnaC08g36300D,BnaC03g26850D,BnaC03g23740D,BnaA01g13280D,BnaC03g04830D,BnaC02g28390D,BnaA03g03400D,BnaA04g24530D,BnaA09g43670D,BnaA03g54620D,BnaC01g09790D,BnaC03g69740D,BnaC02g08820D,BnaA05g12790D,BnaA03g19840D,BnaA01g13270D,BnaA08g07730D,BnaA07g00220D,BnaA09g12700D,BnaC04g48360D,BnaC04g41630D,BnaA03g46060D,BnaAnng31450D,BnaA01g08470D,BnaA03g54610D,BnaC07g…
ko00563	Glycosylphosphatidylinositol(GPI)-anchor biosynthesis	48	12424	0	0	1.12339	BnaC04g10330D,BnaA03g56790D,BnaA09g47490D,BnaA09g42490D,BnaA02g16890D,BnaA08g25070D,BnaCnng54040D,BnaC05g48780D,BnaA05g34590D,BnaC08g34930D,BnaC08g16860D,BnaC08g15140D,BnaC05g44830D,BnaCnng40450D,BnaC02g05790D,BnaA02g17160D,BnaA01g01930D,BnaA06g35890D,BnaA10g17420D,BnaA05g30440D,BnaA10g27110D,BnaC03g25290D,BnaA06g05070D,BnaA07g31470D,BnaA10g15910D,BnaA03g53390D,BnaA09g56460D,BnaA09g12910D,BnaC05g…
ko04668	TNF signaling pathway	48	12424	0.0211699	0.0635098	1.07845	BnaA09g09520D,BnaA09g49200D,BnaC08g43500D,BnaC09g24030D,BnaC07g44400D,BnaC05g38860D,BnaC06g06380D,BnaC03g09450D,BnaA01g29230D,BnaC03g66450D,BnaC09g09670D,BnaA01g21880D,BnaC01g08650D,BnaC05g50100D,BnaA09g44690D,BnaA03g26950D,BnaA01g03320D,BnaC05g07560D,BnaC03g55440D,BnaC01g04590D,BnaA09g21830D,BnaC09g38840D,BnaC02g47660D,BnaA08g11490D,BnaC08g37390D,BnaA07g22580D,BnaA03g52670D,BnaC03g31910D,BnaA03g…
ko04623	Cytosolic DNA-sensing pathway	48	12424	0.945757	1	0.913945	BnaC08g29840D,BnaC04g26910D,BnaC04g32020D,BnaA01g14530D,BnaC03g71500D,BnaC09g01670D,BnaC04g54470D,BnaA10g22580D,BnaA09g02260D,BnaA06g19140D,BnaC01g17110D,BnaC08g01900D,BnaAnng25800D,BnaA02g20440D,BnaA09g53240D,BnaA08g28730D,BnaA01g22480D,BnaC08g44960D,BnaC03g42760D,BnaC07g02860D,BnaA09g54470D,BnaC03g12650D,BnaC09g14590D,BnaA03g36610D,BnaA06g07130D,BnaA09g49750D,BnaA05g12500D,BnaA03g09990D,BnaC02g…
ko04725	Cholinergic synapse	46	12424	0.0258151	0.072605	1.07658	BnaA09g09520D,BnaA09g49200D,BnaC08g43500D,BnaC09g24030D,BnaC01g03920D,BnaC05g38860D,BnaC06g06380D,BnaA01g02660D,BnaC03g09450D,BnaA01g29230D,BnaC09g09670D,BnaC07g45050D,BnaC03g66080D,BnaA01g21880D,BnaC01g08650D,BnaC05g50100D,BnaA09g44690D,BnaA03g26950D,BnaC05g07560D,BnaC03g55440D,BnaA09g21830D,BnaC09g38840D,BnaC02g47660D,BnaC08g37390D,BnaA07g22580D,BnaC03g31910D,BnaA03g47820D,BnaA10g16050D,BnaA05g…
ko04726	Serotonergic synapse	46	12424	0.0258151	0.072605	1.07658	BnaA09g09520D,BnaA09g49200D,BnaC08g43500D,BnaC09g24030D,BnaC01g03920D,BnaC05g38860D,BnaC06g06380D,BnaA01g02660D,BnaC03g09450D,BnaA01g29230D,BnaC09g09670D,BnaC07g45050D,BnaC03g66080D,BnaA01g21880D,BnaC01g08650D,BnaC05g50100D,BnaA09g44690D,BnaA03g26950D,BnaC05g07560D,BnaC03g55440D,BnaA09g21830D,BnaC09g38840D,BnaC02g47660D,BnaC08g37390D,BnaA07g22580D,BnaC03g31910D,BnaA03g47820D,BnaA10g16050D,BnaA05g…
ko04978	Mineral absorption	46	12424	0.989579	1	0.875864	BnaC03g01700D,BnaC09g34470D,BnaC08g34570D,BnaAnng38380D,BnaC07g16850D,BnaAnng14550D,BnaA03g00950D,BnaA05g27910D,BnaC06g17920D,BnaA08g04000D,BnaC09g37220D,BnaC08g27000D,BnaC03g01300D,BnaC08g04640D,BnaC02g10130D,BnaA10g12280D,BnaA02g07170D,BnaAnng01020D,BnaA10g14850D,BnaA07g16710D,BnaC04g48390D,BnaC05g42110D,BnaC01g24930D,BnaC07g15960D,BnaA04g03160D,BnaA09g35560D,BnaC06g15850D,BnaA07g16800D,BnaC08g…
ko00760	Nicotinate and nicotinamide metabolism	45	12424	0.0046947	0.0189189	1.09897	BnaA03g36020D,BnaC06g34050D,BnaC02g25050D,BnaA10g09920D,BnaC05g31250D,BnaA08g00710D,BnaC09g42780D,BnaCnng24750D,BnaAnng17540D,BnaC03g41860D,BnaC05g16930D,BnaC03g20050D,BnaA10g06200D,BnaA09g39620D,BnaA01g25380D,BnaA03g11210D,BnaC01g32300D,BnaC07g51220D,BnaC03g14040D,BnaA03g16640D,BnaA03g07880D,BnaC09g32370D,BnaA05g07980D,BnaC02g33940D,BnaA06g15350D,BnaA07g22920D,BnaA07g30470D,BnaA02g18940D,BnaA06g…
ko04112	Cell cycle - Caulobacter	45	12424	0.0046947	0.0189189	1.09897	BnaA09g47140D,BnaA10g09500D,BnaA07g39040D,BnaC06g27560D,BnaC07g49740D,BnaC05g09420D,BnaC07g34090D,BnaC09g30030D,BnaA01g17990D,BnaA03g39570D,BnaC04g29410D,BnaA09g47580D,BnaC09g31630D,BnaC06g34580D,BnaA08g25160D,BnaC07g19860D,BnaA06g35630D,BnaC01g21270D,BnaAnng07540D,BnaC09g47690D,BnaA03g42890D,BnaC03g68410D,BnaA02g09160D,BnaA07g25940D,BnaA09g23690D,BnaA09g33170D,BnaA03g12280D,BnaC08g23960D,BnaC06g…
ko00300	Lysine biosynthesis	44	12424	0.0314384	0.081619	1.07455	BnaC03g05110D,BnaC06g14840D,BnaC03g78230D,BnaA03g04690D,BnaA01g03290D,BnaC01g41040D,BnaC05g49480D,BnaA04g01030D,BnaC03g06220D,BnaC04g07890D,BnaA05g07080D,BnaA08g11470D,BnaC02g13450D,BnaC04g55250D,BnaC09g44740D,BnaA01g34990D,BnaC04g49400D,BnaA02g09370D,BnaC02g04620D,BnaCnng21170D,BnaA10g20010D,BnaA06g09610D,BnaA09g33840D,BnaC01g04560D,BnaA10g20730D,BnaC04g50190D,BnaA03g20590D,BnaC08g16430D,BnaC03g…
ko04320	Dorso-ventral axis formation	44	12424	0.0314384	0.081619	1.07455	BnaA09g09520D,BnaA09g49200D,BnaAnng06370D,BnaC08g43500D,BnaC09g24030D,BnaC05g38860D,BnaC06g06380D,BnaC03g09450D,BnaA01g29230D,BnaC09g09670D,BnaA01g21880D,BnaC01g08650D,BnaC05g50100D,BnaA09g44690D,BnaA03g26950D,BnaC05g07560D,BnaC03g55440D,BnaA09g21830D,BnaC09g38840D,BnaC02g47660D,BnaC08g37390D,BnaA07g22580D,BnaC03g31910D,BnaA03g47820D,BnaA10g16050D,BnaA05g14400D,BnaA01g07170D,BnaA06g12330D,BnaA06g…
ko00941	Flavonoid biosynthesis	44	12424	0.998587	1	0.837783	BnaC07g44690D,BnaA01g15410D,BnaA03g14000D,BnaC04g41130D,BnaA04g23600D,BnaA01g12530D,BnaA10g22800D,BnaC07g00330D,BnaC02g05070D,BnaA08g19210D,BnaA03g04590D,BnaC08g22640D,BnaA06g22750D,BnaA09g34840D,BnaCnng61390D,BnaC03g06120D,BnaA05g11950D,BnaC09g47360D,BnaA07g00390D,BnaA03g10050D,BnaA09g31780D,BnaC04g14330D,BnaA03g14010D,BnaC04g47480D,BnaA04g17570D,BnaC09g43250D,BnaCnng04830D,BnaC03g12710D,BnaAnng…
ko00790	Folate biosynthesis	43	12424	0.226098	0.363071	1.02778	BnaC01g03830D,BnaC01g08380D,BnaC03g17830D,BnaC03g12700D,BnaA05g03530D,BnaA07g14330D,BnaC05g41450D,BnaA05g30330D,BnaC02g38700D,BnaA05g27330D,BnaA07g34300D,BnaA09g22650D,BnaA04g25410D,BnaA01g02590D,BnaC04g03060D,BnaA03g39030D,BnaC06g39080D,BnaA03g10030D,BnaA01g06970D,BnaCnng46040D,BnaA03g52900D,BnaC09g16810D,BnaA02g30310D,BnaA03g14790D,BnaCnng08640D,BnaC02g02140D,BnaC02g25180D,BnaC09g49420D,BnaAnng…
ko02010	ABC transporters	43	12424	0.381442	0.562783	1.00637	BnaA04g03700D,BnaA07g03040D,BnaCnng46600D,BnaC03g22140D,BnaC09g01920D,BnaA05g00840D,BnaA08g27160D,BnaA01g15130D,BnaA06g31620D,BnaC04g00490D,BnaA10g12020D,BnaA03g18640D,BnaA06g31250D,BnaC05g01280D,BnaC03g12470D,BnaA03g16880D,BnaCnng20520D,BnaC07g26150D,BnaC04g51510D,BnaA03g43560D,BnaC09g33710D,BnaCnng45670D,BnaA01g08290D,BnaA09g27680D,BnaA04g26870D,BnaC07g25030D,BnaC07g06910D,BnaA10g01190D,BnaA07g…
ko04013	MAPK signaling pathway - fly	42	12424	0.038233	0.0924346	1.07233	BnaA09g09520D,BnaA09g49200D,BnaC08g43500D,BnaC09g24030D,BnaC05g38860D,BnaC06g06380D,BnaC03g09450D,BnaA01g29230D,BnaC09g09670D,BnaA01g21880D,BnaC01g08650D,BnaC05g50100D,BnaA09g44690D,BnaA03g26950D,BnaC05g07560D,BnaC03g55440D,BnaA09g21830D,BnaC09g38840D,BnaC02g47660D,BnaC08g37390D,BnaA07g22580D,BnaC03g31910D,BnaA03g47820D,BnaA10g16050D,BnaA05g14400D,BnaA01g07170D,BnaA06g12330D,BnaA06g06010D,BnaC03g…
ko00650	Butanoate metabolism	42	12424	0.114709	0.224431	1.0485	BnaA09g21330D,BnaCnng45000D,BnaC09g20370D,BnaC05g30410D,BnaC03g26640D,BnaA07g25530D,BnaC05g13730D,BnaA05g17430D,BnaA09g18890D,BnaA03g06510D,BnaA01g24820D,BnaA07g34930D,BnaA02g03040D,BnaA03g22610D,BnaA06g30370D,BnaA02g21580D,BnaA09g18440D,BnaC09g52280D,BnaC02g06500D,BnaC03g17780D,BnaC03g08350D,BnaC04g12850D,BnaA09g02880D,BnaA07g12930D,BnaA02g26140D,BnaC09g02300D,BnaA02g30030D,BnaA05g11160D,BnaC06g…
ko04976	Bile secretion	42	12424	0.400626	0.580946	1.00388	BnaA04g03700D,BnaA07g03040D,BnaCnng46600D,BnaC03g22140D,BnaC09g01920D,BnaA05g00840D,BnaA08g27160D,BnaA01g15130D,BnaA06g31620D,BnaC04g00490D,BnaA03g18640D,BnaA06g31250D,BnaC05g01280D,BnaA03g16880D,BnaC07g06390D,BnaCnng20520D,BnaC07g26150D,BnaC04g51510D,BnaA03g43560D,BnaCnng45670D,BnaC06g37290D,BnaA09g27680D,BnaA07g32810D,BnaA04g26870D,BnaC07g25030D,BnaC07g06910D,BnaA10g01190D,BnaA07g02540D,BnaA07g…
ko00590	Arachidonic acid metabolism	42	12424	0.994354	1	0.857862	BnaA02g21680D,BnaC02g29760D,BnaA05g11240D,BnaCnng35860D,BnaA03g20200D,BnaA01g07620D,BnaC07g41840D,BnaC02g02780D,BnaA07g19550D,BnaC03g24130D,BnaA10g19840D,BnaC08g33590D,BnaC09g43560D,BnaA03g01150D,BnaA03g14580D,BnaCnng08430D,BnaA05g14430D,BnaAnng00900D,BnaAnng31150D,BnaC09g11240D,BnaCnng04410D,BnaC04g20960D,BnaA02g22960D,BnaA01g05660D,BnaA03g51760D,BnaC05g17990D,BnaCnng27540D,BnaA10g26130D,BnaC07g…
ko04960	Aldosterone-regulated sodium reabsorption	41	12424	0.124166	0.234438	1.0468	BnaA09g09520D,BnaA09g49200D,BnaC08g43500D,BnaC09g24030D,BnaC05g38860D,BnaC06g06380D,BnaC03g09450D,BnaA01g29230D,BnaA01g31600D,BnaC09g09670D,BnaA05g28300D,BnaA01g21880D,BnaC05g50100D,BnaA09g44690D,BnaA03g26950D,BnaC05g07560D,BnaC03g55440D,BnaA09g21830D,BnaC09g38840D,BnaC02g47660D,BnaC08g37390D,BnaA07g22580D,BnaC03g31910D,BnaA10g16050D,BnaC09g50620D,BnaA05g14400D,BnaA06g12330D,BnaAnng26810D,BnaA06g…
ko00261	Monobactam biosynthesis	37	12424	0	0	1.12339	BnaA03g36860D,BnaA03g04690D,BnaA05g16830D,BnaC01g41040D,BnaC05g49480D,BnaA04g01030D,BnaC03g06220D,BnaC02g13450D,BnaC05g15510D,BnaCnng62800D,BnaC04g55250D,BnaA06g36560D,BnaA01g34990D,BnaC08g19100D,BnaC04g49400D,BnaA02g09370D,BnaC02g04620D,BnaCnng21170D,BnaA10g20010D,BnaA06g09610D,BnaCnng69640D,BnaC07g17320D,BnaC04g50190D,BnaA06g14140D,BnaA03g20590D,BnaC08g16430D,BnaC03g24630D,BnaC09g43800D,BnaC08g…
ko04330	Notch signaling pathway	37	12424	0.0619296	0.13789	1.06578	BnaA03g02670D,BnaC03g03770D,BnaA09g06460D,BnaA10g22620D,BnaAnng15610D,BnaA01g33500D,BnaA06g18770D,BnaA06g05050D,BnaA03g32560D,BnaC04g28040D,BnaC03g51150D,BnaC06g37910D,BnaA04g04040D,BnaA08g23530D,BnaCnng09360D,BnaC03g54980D,BnaC04g26160D,BnaA09g56200D,BnaC01g38120D,BnaA04g05310D,BnaCnng15690D,BnaC08g17010D,BnaA07g33370D,BnaC08g38240D,BnaA02g18520D,BnaA04g27720D,BnaC05g06320D,BnaC02g25400D,BnaC01g…
ko00908	Zeatin biosynthesis	37	12424	0.940194	1	0.903596	BnaA03g19500D,BnaA04g00130D,BnaC03g09910D,BnaA02g05340D,BnaCnng41060D,BnaC09g36710D,BnaAnng08610D,BnaA10g24690D,BnaA04g23980D,BnaA02g08420D,BnaA03g07860D,BnaC04g47740D,BnaC06g36220D,BnaC04g39280D,BnaC09g49610D,BnaA07g06300D,BnaC02g17200D,BnaC08g32840D,BnaC07g07870D,BnaA03g49660D,BnaC04g30880D,BnaC02g18220D,BnaAnng09190D,BnaC04g20940D,BnaC02g08450D,BnaC07g50850D,BnaA04g16010D,BnaC09g38810D,BnaA02g…
ko00625	Chloroalkane and chloroalkene degradation	35	12424	0.196617	0.329747	1.0347	BnaC08g06430D,BnaA07g05850D,BnaC08g05970D,BnaC01g02370D,BnaC07g13740D,BnaA06g36450D,BnaA01g01360D,BnaA09g30650D,BnaC05g18900D,BnaA08g15200D,BnaCnng45600D,BnaC01g13540D,BnaC08g05150D,BnaA09g29890D,BnaA02g32360D,BnaA03g59170D,BnaA07g10480D,BnaC07g17470D,BnaC03g61970D,BnaC05g25340D,BnaCnng12150D,BnaA09g16810D,BnaC08g49310D,BnaC02g41070D,BnaA08g20300D,BnaC01g04140D,BnaA06g20750D,BnaA06g16950D,BnaAnng…
ko00511	Other glycan degradation	34	12424	0.211661	0.344269	1.0323	BnaA01g23710D,BnaC04g26290D,BnaC03g27520D,BnaC07g07920D,BnaC07g23810D,BnaA07g38250D,BnaC06g23870D,BnaA02g23500D,BnaA07g22890D,BnaAnng14060D,BnaA04g04110D,BnaA03g40310D,BnaC03g06150D,BnaAnng23500D,BnaC08g44330D,BnaC01g04120D,BnaA06g32690D,BnaA09g23550D,BnaA04g16250D,BnaA01g02860D,BnaC04g39500D,BnaC07g31270D,BnaC02g29350D,BnaC04g25580D,BnaC06g07690D,BnaA04g03760D,BnaA03g23280D,BnaC01g30560D,BnaC06g…
ko00521	Streptomycin biosynthesis	33	12424	0	0	1.12339	BnaC08g35240D,BnaC01g00680D,BnaC02g00460D,BnaC05g26650D,BnaCnng21130D,BnaA06g02800D,BnaC05g18490D,BnaC06g01220D,BnaC06g41110D,BnaA05g14410D,BnaC08g06210D,BnaA09g25360D,BnaA07g00920D,BnaA09g42760D,BnaCnng44490D,BnaA10g07730D,BnaC03g61220D,BnaA04g12720D,BnaA08g15820D,BnaC06g03650D,BnaA05g19110D,BnaC07g01200D,BnaA08g20600D,BnaCnng58160D,BnaC05g32490D,BnaA05g15840D,BnaA10g05030D,BnaC04g34650D,BnaA09g…
ko03070	Bacterial secretion system	33	12424	0.22765	0.363071	1.02977	BnaA03g26540D,BnaA03g21410D,BnaA06g21500D,BnaCnng10600D,BnaA06g35150D,BnaAnng00870D,BnaC04g40040D,BnaA08g21240D,BnaC09g02780D,BnaC07g11070D,BnaC04g50450D,BnaA07g36790D,BnaC07g27450D,BnaC03g25820D,BnaC05g21050D,BnaC05g11610D,BnaC02g33640D,BnaC03g31400D,BnaC03g52000D,BnaC07g48730D,BnaA06g09990D,BnaA09g03480D,BnaA02g27160D,BnaA04g16690D,BnaA04g26420D,BnaC08g03210D,BnaC02g02830D,BnaC04g04490D,BnaA06g…
ko04670	Leukocyte transendothelial migration	32	12424	0.43123	0.6128	0.998569	BnaCnng26840D,BnaA01g07950D,BnaA06g40250D,BnaA02g36630D,BnaA09g09330D,BnaC01g09530D,BnaC02g47270D,BnaA07g32170D,BnaCnng35340D,BnaC07g18770D,BnaA06g22330D,BnaC07g32180D,BnaA07g21560D,BnaA03g41290D,BnaC09g50900D,BnaA02g33600D,BnaA02g17550D,BnaC06g36540D,BnaAnng14680D,BnaC02g42340D,BnaC09g09590D,BnaA05g34500D,BnaC02g23390D,BnaC07g14810D,BnaA01g02220D,BnaC04g05090D,BnaA09g31890D,BnaA08g31150D,BnaC01g…
ko04744	Phototransduction	31	12424	0.0240498	0.0690793	1.08828	BnaC09g36740D,BnaC06g43530D,BnaC01g03920D,BnaA01g02660D,BnaA07g25830D,BnaC07g45050D,BnaC03g66080D,BnaA09g36050D,BnaA07g13000D,BnaC03g23130D,BnaA03g08250D,BnaA03g38380D,BnaC04g24860D,BnaCnng20380D,BnaA04g15550D,BnaC04g34470D,BnaC04g38550D,BnaA09g03360D,BnaA04g02760D,BnaC04g54820D,BnaC03g54040D,BnaCnng45820D,BnaC03g54460D,BnaA03g19320D,BnaC07g25470D,BnaA06g19660D,BnaUnng00010D,BnaA02g05320D,BnaC03g…
ko00909	Sesquiterpenoid and triterpenoid biosynthesis	31	12424	0.973205	1	0.870627	BnaA09g04980D,BnaA09g42350D,BnaC08g49140D,BnaA07g34540D,BnaC09g15310D,BnaC01g01280D,BnaA06g26720D,BnaA03g52470D,BnaA02g37020D,BnaC09g04540D,BnaC04g35400D,BnaC07g44210D,BnaC03g65910D,BnaA01g02510D,BnaC01g03780D,BnaC06g39380D,BnaC02g41470D,BnaA06g11130D,BnaA03g52950D,BnaC07g30250D,BnaC09g05320D,BnaA06g26710D,BnaC07g45160D,BnaA02g32720D,BnaA04g13320D,BnaC01g03770D,BnaA01g00280D,BnaA09g14650D,BnaA08g…
ko04622	RIG-I-like receptor signaling pathway	30	12424	0	0	1.12339	BnaA07g17890D,BnaC09g40670D,BnaC08g29260D,BnaC08g29300D,BnaA07g13150D,BnaC08g03580D,BnaC06g16620D,BnaC02g07200D,BnaC07g03770D,BnaA02g03500D,BnaA04g15810D,BnaA07g17920D,BnaC05g35740D,BnaCnng28480D,BnaA10g17380D,BnaA05g22480D,BnaC06g07010D,BnaA09g55110D,BnaA09g37460D,BnaC04g48400D,BnaA07g02080D,BnaC06g01260D,BnaC06g09170D,BnaA08g03250D,BnaA06g25390D,BnaA06g00590D,BnaC06g06990D,BnaC04g16920D,BnaA05g…
ko00750	Vitamin B6 metabolism	30	12424	0.119248	0.229996	1.05318	BnaA01g07320D,BnaA08g13300D,BnaA01g28260D,BnaA02g16170D,BnaA08g23000D,BnaA10g13320D,BnaA09g09210D,BnaAnng00210D,BnaA04g08360D,BnaC09g29940D,BnaAnng30500D,BnaC01g08620D,BnaC08g37550D,BnaC02g21720D,BnaA07g30540D,BnaC06g43820D,BnaC03g00280D,BnaC03g62400D,BnaC04g30550D,BnaC03g68250D,BnaC05g50000D,BnaA10g06870D,BnaC04g45760D,BnaC01g44250D,BnaA03g00380D,BnaC01g08990D,BnaA01g07140D,BnaC02g21550D,BnaC09g…
ko00904	Diterpenoid biosynthesis	30	12424	1	1	0.503011	BnaA01g11120D,BnaCnng35770D,BnaA09g26500D,BnaA02g19810D,BnaC04g12350D,BnaA10g01100D,BnaC05g11920D,BnaC01g12610D,BnaA02g18900D,BnaC06g39870D,BnaA08g27130D,BnaC02g15510D,BnaA08g17610D,BnaC05g01200D,BnaC06g38910D,BnaC07g36630D,BnaC04g02480D,BnaA05g10890D,BnaA06g10250D,BnaC07g09260D,BnaC03g02920D,BnaC03g59610D,BnaA07g39210D,BnaC07g28980D,BnaC05g03170D,BnaA01g35230D,BnaA10g03180D,BnaA07g34940D,BnaA07g…
ko04122	Sulfur relay system	29	12424	0	0	1.12339	BnaA05g15440D,BnaC09g31780D,BnaA01g00970D,BnaA07g34750D,BnaC03g17830D,BnaA08g29550D,BnaC05g12550D,BnaA05g03530D,BnaA03g56920D,BnaC03g68890D,BnaA09g22650D,BnaA04g25410D,BnaC03g25390D,BnaC04g03060D,BnaA06g11040D,BnaA07g20420D,BnaC06g19960D,BnaA03g14790D,BnaCnng08640D,BnaC02g13300D,BnaA10g09380D,BnaC06g36870D,BnaA02g09250D,BnaC09g24670D,BnaC01g02000D,BnaAnng19270D,BnaA07g32410D,BnaC09g50970D,BnaC04g…
ko04340	Hedgehog signaling pathway	29	12424	0.130647	0.244964	1.05091	BnaCnng46510D,BnaC01g18070D,BnaC09g03480D,BnaA02g16080D,BnaA05g31460D,BnaA03g05700D,BnaA03g04990D,BnaC02g11920D,BnaA09g38810D,BnaA03g10480D,BnaC06g33860D,BnaA03g29180D,BnaC05g46010D,BnaCnng48480D,BnaA06g05770D,BnaA02g08350D,BnaC09g53710D,BnaC03g34380D,BnaC07g28590D,BnaA05g15940D,BnaA09g04100D,BnaA08g26100D,BnaC05g07320D,BnaCnng25760D,BnaC03g13180D,BnaA06g28290D,BnaA07g30410D,BnaA10g11030D,BnaC03g…
ko04970	Salivary secretion	29	12424	0.502174	0.674562	0.987222	BnaC09g36740D,BnaC09g22220D,BnaC06g43530D,BnaA07g25830D,BnaA09g36050D,BnaA07g13000D,BnaC03g23130D,BnaA03g08250D,BnaA03g38380D,BnaC04g24860D,BnaCnng20380D,BnaA04g15550D,BnaC04g34470D,BnaA09g19480D,BnaC04g38550D,BnaA09g03360D,BnaA04g02760D,BnaC04g54820D,BnaC03g54040D,BnaCnng45820D,BnaC03g54460D,BnaA03g19320D,BnaC07g25470D,BnaA06g19660D,BnaUnng00010D,BnaA02g05320D,BnaC03g10500D,BnaA07g16960D,BnaC09g…
ko00430	Taurine and hypotaurine metabolism	29	12424	0.819717	0.980899	0.930809	BnaC08g29380D,BnaA01g07620D,BnaA07g25530D,BnaC07g41840D,BnaC05g20060D,BnaA06g12620D,BnaA04g09690D,BnaA09g18890D,BnaA03g06510D,BnaA09g55210D,BnaCnng47880D,BnaA05g03130D,BnaC05g14170D,BnaC04g23450D,BnaC09g52280D,BnaA04g01890D,BnaC03g08350D,BnaC03g06750D,BnaA02g26140D,BnaA03g05200D,BnaA01g05660D,BnaC06g27330D,BnaC02g34260D,BnaC01g00540D,BnaC01g09290D,BnaA03g49440D,BnaA01g05630D,BnaC04g52520D,BnaC09g…
ko04745	Phototransduction - fly	28	12424	0.0341233	0.0877455	1.08465	BnaC09g36740D,BnaC06g43530D,BnaA07g25830D,BnaA09g36050D,BnaA07g13000D,BnaC03g23130D,BnaA03g08250D,BnaA03g38380D,BnaC04g24860D,BnaCnng20380D,BnaA04g15550D,BnaC04g34470D,BnaA01g29610D,BnaC04g38550D,BnaA09g03360D,BnaA04g02760D,BnaC04g54820D,BnaC03g54040D,BnaCnng45820D,BnaC03g54460D,BnaA03g19320D,BnaC07g25470D,BnaA06g19660D,BnaUnng00010D,BnaA02g05320D,BnaC03g10500D,BnaA07g16960D,BnaC09g02710D
ko04740	Olfactory transduction	27	12424	0.0383432	0.0924346	1.08327	BnaC09g36740D,BnaC06g43530D,BnaA07g25830D,BnaA09g36050D,BnaA07g13000D,BnaC03g23130D,BnaA03g08250D,BnaA03g38380D,BnaC04g24860D,BnaCnng20380D,BnaA04g15550D,BnaC04g34470D,BnaC04g38550D,BnaA09g03360D,BnaA04g02760D,BnaC04g54820D,BnaC03g54040D,BnaCnng45820D,BnaC03g54460D,BnaA03g19320D,BnaC07g25470D,BnaA06g19660D,BnaUnng00010D,BnaA02g05320D,BnaC03g10500D,BnaA07g16960D,BnaC09g02710D
ko04971	Gastric acid secretion	27	12424	0.0383432	0.0924346	1.08327	BnaC09g36740D,BnaC06g43530D,BnaA07g25830D,BnaA09g36050D,BnaA07g13000D,BnaC03g23130D,BnaA03g08250D,BnaA03g38380D,BnaC04g24860D,BnaCnng20380D,BnaA04g15550D,BnaC04g34470D,BnaC04g38550D,BnaA09g03360D,BnaA04g02760D,BnaC04g54820D,BnaC03g54040D,BnaCnng45820D,BnaC03g54460D,BnaA03g19320D,BnaC07g25470D,BnaA06g19660D,BnaUnng00010D,BnaA02g05320D,BnaC03g10500D,BnaA07g16960D,BnaC09g02710D
ko00440	Phosphonate and phosphinate metabolism	25	12424	0.186924	0.317418	1.04018	BnaA02g27520D,BnaA09g01660D,BnaC07g22750D,BnaC03g71920D,BnaC04g06660D,BnaA03g18010D,BnaA05g06400D,BnaA01g18750D,BnaA05g10750D,BnaA03g14860D,BnaC02g35520D,BnaC03g21530D,BnaAnng16260D,BnaC04g45860D,BnaA09g46210D,BnaA06g08550D,BnaC03g30180D,BnaA06g33540D,BnaC05g09920D,BnaC08g40270D,BnaC04g12520D,BnaC08g44190D,BnaA04g22130D,BnaA03g57190D,BnaC09g00860D
ko00966	Glucosinolate biosynthesis	24	12424	0.629577	0.80562	0.962906	BnaC07g51280D,BnaC04g29320D,BnaC08g05690D,BnaC09g10110D,BnaC05g12520D,BnaA04g24160D,BnaA08g16100D,BnaC05g50780D,BnaA07g00460D,BnaA01g34610D,BnaC01g00800D,BnaA06g11010D,BnaA07g31260D,BnaA09g29790D,BnaCnng21190D,BnaC03g60820D,BnaC06g35000D,BnaA04g06630D,BnaA09g10030D,BnaAnng27200D,BnaC04g47910D,BnaA04g12790D,BnaA08g04520D,BnaC02g22640D
ko00905	Brassinosteroid biosynthesis	24	12424	0.792284	0.954985	0.929702	BnaA06g30720D,BnaA04g21780D,BnaC05g34660D,BnaA09g02720D,BnaC04g17240D,BnaC04g45630D,BnaC02g38080D,BnaC04g52050D,BnaC02g02210D,BnaC07g51130D,BnaAnng21530D,BnaC09g02170D,BnaA07g12890D,BnaA05g25680D,BnaA01g01320D,BnaA01g37200D,BnaA09g31290D,BnaAnng19730D,BnaA10g24860D,BnaA05g00940D,BnaC01g37470D,BnaC04g34320D,BnaA01g35580D,BnaC09g49790D
ko01220	Degradation of aromatic compounds	23	12424	0.444381	0.62491	0.993768	BnaA03g14000D,BnaC08g05970D,BnaC07g13740D,BnaA06g36450D,BnaA09g30650D,BnaC04g41130D,BnaCnng45600D,BnaC01g13540D,BnaA02g32360D,BnaA07g10480D,BnaC07g17470D,BnaA09g16810D,BnaA05g11950D,BnaC04g14330D,BnaC08g49310D,BnaC02g41070D,BnaA03g14010D,BnaAnng05540D,BnaA04g17570D,BnaC05g17730D,BnaC09g17760D,BnaC03g16960D,BnaA08g20830D
ko00603	Glycosphingolipid biosynthesis - globo series	23	12424	0.655687	0.831153	0.956962	BnaCnng18920D,BnaCnng62740D,BnaAnng06130D,BnaCnng24210D,BnaC03g03530D,BnaC02g01150D,BnaCnng03910D,BnaC08g27260D,BnaCnng55220D,BnaC08g44330D,BnaC01g39240D,BnaC01g38080D,BnaA10g27620D,BnaC03g03520D,BnaA01g30130D,BnaA03g02510D,BnaC04g25580D,BnaA04g03760D,BnaA05g29310D,BnaAnng06140D,BnaC02g01160D,BnaA09g35760D,BnaA07g25350D
ko00740	Riboflavin metabolism	22	12424	0.47177	0.65322	0.988583	BnaC07g00180D,BnaA09g06790D,BnaC03g64500D,BnaA07g00510D,BnaC08g35080D,BnaC04g52450D,BnaC04g49410D,BnaA08g09970D,BnaA09g42620D,BnaA05g02620D,BnaA06g17470D,BnaC03g24640D,BnaA01g11320D,BnaA06g23420D,BnaA04g25520D,BnaC09g06310D,BnaA03g19740D,BnaC03g23630D,BnaC03g75520D,BnaA03g20600D,BnaC03g49870D,BnaC01g12760D
ko00830	Retinol metabolism	22	12424	0.47177	0.65322	0.988583	BnaC08g05970D,BnaC07g13740D,BnaA06g36450D,BnaA09g30650D,BnaCnng45600D,BnaC01g13540D,BnaA09g20680D,BnaA02g32360D,BnaA07g10480D,BnaC07g17470D,BnaC03g64870D,BnaA09g16810D,BnaC09g23020D,BnaC08g49310D,BnaC02g41070D,BnaAnng05540D,BnaAnng30990D,BnaC05g17730D,BnaC09g17760D,BnaA07g36000D,BnaA08g10180D,BnaA08g20830D
ko00660	C5-Branched dibasic acid metabolism	22	12424	0.681757	0.85616	0.950561	BnaC08g47120D,BnaC06g40420D,BnaA02g02020D,BnaC04g52960D,BnaA02g03040D,BnaA07g35490D,BnaCnng15040D,BnaA08g05070D,BnaC02g06500D,BnaC02g22980D,BnaC03g17780D,BnaA02g19640D,BnaC04g12850D,BnaA05g34440D,BnaA05g11160D,BnaC04g42560D,BnaA03g14730D,BnaA05g34460D,BnaC04g52970D,BnaA04g18470D,BnaA04g06890D,BnaC03g24020D
ko04973	Carbohydrate digestion and absorption	21	12424	0	0	1.12339	BnaC05g26650D,BnaA06g02800D,BnaA07g32360D,BnaC06g01220D,BnaA07g00920D,BnaC03g61220D,BnaC01g22960D,BnaA08g15820D,BnaC06g03650D,BnaA05g19110D,BnaC07g01200D,BnaA01g19130D,BnaCnng58160D,BnaC05g32490D,BnaA05g15840D,BnaA10g05030D,BnaC06g36810D,BnaA09g10080D,BnaA08g02130D,BnaC09g10170D,BnaC03g68660D
ko00730	Thiamine metabolism	21	12424	0.0771682	0.160272	1.07233	BnaC04g54380D,BnaC05g01510D,BnaA03g36320D,BnaA10g01480D,BnaC05g18230D,BnaA01g35430D,BnaA08g27250D,BnaC07g33090D,BnaA09g30250D,BnaC03g71780D,BnaC09g45250D,BnaC08g00040D,BnaA02g09460D,BnaC09g31160D,BnaA03g41980D,BnaC07g07260D,BnaA10g21120D,BnaC09g50970D,BnaC03g42170D,BnaA03g11710D,BnaA07g05920D
ko00253	Tetracycline biosynthesis	20	12424	0	0	1.12339	BnaC02g06560D,BnaA03g06000D,BnaAnng22560D,BnaA09g48250D,BnaCnng49180D,BnaC09g27620D,BnaA03g05470D,BnaC09g42420D,BnaC04g07230D,BnaC03g07750D,BnaA10g18680D,BnaC03g07000D,BnaA03g17570D,BnaC09g27690D,BnaC03g21010D,BnaC05g07580D,BnaC05g37990D,BnaA05g06620D,BnaA10g13960D,BnaA06g06030D
ko00540	Lipopolysaccharide biosynthesis	20	12424	0	0	1.12339	BnaC06g41770D,BnaCnng00710D,BnaA08g13370D,BnaC02g30980D,BnaA07g16460D,BnaC04g26110D,BnaA08g01380D,BnaA08g19230D,BnaC06g19810D,BnaA07g20320D,BnaC03g69060D,BnaCnng04790D,BnaC03g68310D,BnaA07g04530D,BnaA05g35640D,BnaA10g26340D,BnaA02g22590D,BnaA04g04030D,BnaCnng02580D,BnaC02g25840D
ko00401	Novobiocin biosynthesis	20	12424	0.529226	0.703897	0.976861	BnaC06g11940D,BnaA02g09960D,BnaC08g36300D,BnaC03g26850D,BnaA01g13280D,BnaA09g43670D,BnaC02g20870D,BnaA07g29720D,BnaA05g12790D,BnaA02g15650D,BnaA01g13270D,BnaC06g32920D,BnaA03g46060D,BnaAnng31450D,BnaA01g08470D,BnaC02g13860D,BnaC01g15060D,BnaCnng43090D,BnaC01g10020D,BnaA03g22790D
ko04964	Proximal tubule bicarbonate reclamation	19	12424	0.097422	0.194844	1.06722	BnaA03g02040D,BnaC09g47860D,BnaA09g16400D,BnaA10g23880D,BnaC05g02530D,BnaCnng55040D,BnaA08g27880D,BnaA01g33880D,BnaC02g01610D,BnaC01g40390D,BnaA10g16660D,BnaC09g39680D,BnaA10g02560D,BnaC09g33250D,BnaC05g47630D,BnaAnng13720D,BnaC09g17480D,BnaA10g10850D,BnaC03g03050D
ko04630	Jak-STAT signaling pathway	18	12424	0.589655	0.765418	0.962906	BnaC08g42920D,BnaCnng06470D,BnaC06g13560D,BnaA03g32560D,BnaCnng11180D,BnaA07g15410D,BnaA08g23530D,BnaA09g56200D,BnaC01g38120D,BnaA09g48660D,BnaC08g17010D,BnaC08g38240D,BnaC02g25400D,BnaC06g39410D,BnaC03g73710D,BnaA01g30150D,BnaA07g34570D,BnaA08g26720D
ko00524	Butirosin and neomycin biosynthesis	17	12424	0	0	1.12339	BnaC05g26650D,BnaA06g02800D,BnaC06g01220D,BnaA07g00920D,BnaC03g61220D,BnaA08g15820D,BnaC06g03650D,BnaA05g19110D,BnaC07g01200D,BnaCnng58160D,BnaC05g32490D,BnaA05g15840D,BnaA10g05030D,BnaA09g10080D,BnaA08g02130D,BnaC09g10170D,BnaC03g68660D
ko04711	Circadian rhythm - fly	17	12424	0.366456	0.549539	1.00514	BnaCnng46510D,BnaC09g03480D,BnaA05g31460D,BnaA03g05700D,BnaA03g04990D,BnaA09g38810D,BnaA03g29180D,BnaC05g46010D,BnaCnng48480D,BnaA06g05770D,BnaC03g34380D,BnaC07g28590D,BnaA09g04100D,BnaA08g26100D,BnaC05g07320D,BnaA06g28290D,BnaC03g06580D
ko00531	Glycosaminoglycan degradation	16	12424	0	0	1.12339	BnaC06g23870D,BnaA02g01810D,BnaA07g22890D,BnaA02g31270D,BnaC08g44330D,BnaC08g08070D,BnaC09g48030D,BnaC02g39830D,BnaA10g23380D,BnaC04g25580D,BnaA04g03760D,BnaC01g18170D,BnaC04g27780D,BnaC02g04940D,BnaA08g07260D,BnaA07g25350D
ko00626	Naphthalene degradation	16	12424	0.652057	0.83045	0.946013	BnaC08g05970D,BnaC07g13740D,BnaA06g36450D,BnaA09g30650D,BnaCnng45600D,BnaC01g13540D,BnaA02g32360D,BnaA07g10480D,BnaC07g17470D,BnaA09g16810D,BnaC08g49310D,BnaC02g41070D,BnaAnng05540D,BnaC05g17730D,BnaC09g17760D,BnaA08g20830D
ko00591	Linoleic acid metabolism	16	12424	0.999996	1	0.619801	BnaCnng35860D,BnaC02g02780D,BnaA02g16020D,BnaC02g45800D,BnaC01g31590D,BnaA03g01150D,BnaA01g36630D,BnaC06g26670D,BnaA05g14430D,BnaAnng00900D,BnaA01g21450D,BnaA02g13230D,BnaA10g26130D,BnaA07g24960D,BnaC05g30190D,BnaCnng10420D
ko00072	Synthesis and degradation of ketone bodies	15	12424	0	0	1.12339	BnaA09g21330D,BnaCnng45000D,BnaC09g20370D,BnaC03g26640D,BnaA03g22610D,BnaA06g30370D,BnaA02g21580D,BnaA09g18440D,BnaA09g02880D,BnaA07g12930D,BnaC09g02300D,BnaA02g30030D,BnaC09g23740D,BnaC04g17200D,BnaC07g26300D
ko03450	Non-homologous end-joining	15	12424	0.155256	0.279461	1.05318	BnaA06g39510D,BnaC09g30690D,BnaA06g11440D,BnaA08g29690D,BnaC08g14330D,BnaC07g28700D,BnaC09g53370D,BnaA10g11190D,BnaCnng53340D,BnaA01g24140D,BnaC08g03910D,BnaA03g14800D,BnaC03g17840D,BnaC05g13070D,BnaA08g25700D
ko04974	Protein digestion and absorption	14	12424	0.71507	0.882999	0.925145	BnaAnng07880D,BnaCnng13350D,BnaC04g36630D,BnaA04g14230D,BnaA02g06000D,BnaA06g30640D,BnaA09g04940D,BnaC09g04490D,BnaA09g52260D,BnaC09g02230D,BnaA06g24710D,BnaC04g31120D,BnaC07g26020D,BnaC02g38180D
ko00643	Styrene degradation	12	12424	0.534895	0.704496	0.962906	BnaC05g49430D,BnaA06g38260D,BnaC09g20710D,BnaC02g46880D,BnaA02g09890D,BnaA02g25400D,BnaC02g13840D,BnaC07g21740D,BnaA03g10890D,BnaA09g19060D,BnaA02g26370D,BnaA06g34160D
ko00785	Lipoic acid metabolism	12	12424	0.534895	0.704496	0.962906	BnaC08g36170D,BnaA10g02780D,BnaA08g12720D,BnaC03g03580D,BnaAnng06100D,BnaA01g06090D,BnaC02g01120D,BnaC08g46440D,BnaA03g55730D,BnaA09g43570D,BnaC05g49020D,BnaC01g07340D
ko04975	Fat digestion and absorption	11	12424	0	0	1.12339	BnaCnng35860D,BnaC07g32270D,BnaA05g14430D,BnaC04g41630D,BnaC01g23350D,BnaA03g41350D,BnaA05g11710D,BnaAnng30990D,BnaA01g19390D,BnaA07g36000D,BnaA04g28670D
ko00471	D-Glutamine and D-glutamate metabolism	11	12424	0.247388	0.390108	1.02977	BnaA03g02040D,BnaC09g47860D,BnaA10g23880D,BnaA01g33880D,BnaC02g01610D,BnaC01g40390D,BnaA10g16660D,BnaC09g39680D,BnaC05g47630D,BnaAnng13720D,BnaC03g03050D
ko04011	MAPK signaling pathway - yeast	10	12424	0	0	1.12339	BnaA07g20390D,BnaC06g39690D,BnaA08g25110D,BnaA07g34790D,BnaC06g28360D,BnaC06g19930D,BnaA07g26290D,BnaC05g05770D,BnaA06g04580D,BnaC08g15100D
ko04614	Renin-angiotensin system	10	12424	0.27794	0.43378	1.02126	BnaCnng13350D,BnaA07g32380D,BnaC04g36630D,BnaA04g14230D,BnaA02g06000D,BnaCnng28400D,BnaA06g14380D,BnaCnng64630D,BnaA06g24710D,BnaC06g28770D
ko00362	Benzoate degradation	9	12424	0	0	1.12339	BnaC09g20370D,BnaA06g30370D,BnaA09g18440D,BnaA09g02880D,BnaC09g02300D,BnaA02g30030D,BnaC07g26300D,BnaC05g38330D,BnaA05g24320D
ko00514	Other types of O-glycan biosynthesis	8	12424	0	0	1.12339	BnaA08g23210D,BnaA02g11710D,BnaA01g33640D,BnaC02g16100D,BnaC06g06570D,BnaA06g00720D,BnaC08g17290D,BnaC01g40190D
ko00604	Glycosphingolipid biosynthesis - ganglio series	8	12424	0	0	1.12339	BnaC06g23870D,BnaA07g22890D,BnaC08g44330D,BnaC04g25580D,BnaA04g03760D,BnaC01g18170D,BnaC04g27780D,BnaA07g25350D
ko01053	Biosynthesis of siderophore group nonribosomal peptides	8	12424	0	0	1.12339	BnaC05g14570D,BnaC06g22820D,BnaA06g13060D,BnaA07g22090D,BnaC06g35540D,BnaA08g22340D,BnaC08g18420D,BnaCnng08300D
ko00140	Steroid hormone biosynthesis	7	12424	0.394137	0.575227	0.982966	BnaC02g17470D,BnaA07g26670D,BnaA02g13310D,BnaA09g08770D,BnaA09g28160D,BnaC09g09050D,BnaC07g05630D
ko00901	Indole alkaloid biosynthesis	7	12424	0.974611	1	0.714885	BnaA02g16660D,BnaC02g22570D,BnaC08g34420D,BnaC02g22590D,BnaA07g31170D,BnaC07g46400D,BnaA03g53700D
ko00232	Caffeine metabolism	6	12424	0	0	1.12339	BnaA09g00610D,BnaA01g02300D,BnaC01g03570D,BnaC07g08000D,BnaCnng46690D,BnaA07g06460D
ko00523	Polyketide sugar unit biosynthesis	6	12424	0	0	1.12339	BnaA05g14410D,BnaA09g12970D,BnaCnng72830D,BnaCnng31530D,BnaA06g08030D,BnaC09g12890D
ko00965	Betalain biosynthesis	6	12424	0	0	1.12339	BnaC06g11450D,BnaA08g05620D,BnaAnng27720D,BnaC08g10030D,BnaC06g11460D,BnaAnng27710D
ko01051	Biosynthesis of ansamycins	6	12424	0	0	1.12339	BnaAnng26460D,BnaA09g38720D,BnaC04g22010D,BnaA04g01120D,BnaA05g04720D,BnaC08g30890D
ko00902	Monoterpenoid biosynthesis	6	12424	0.995847	1	0.612758	BnaA06g33330D,BnaA03g24650D,BnaC05g00270D,BnaA09g39000D,BnaA10g00200D,BnaC08g31160D
ko04080	Neuroactive ligand-receptor interaction	5	12424	0	0	1.12339	BnaC04g51120D,BnaA08g16450D,BnaA01g05610D,BnaA06g40470D,BnaA06g40510D
ko00361	Chlorocyclohexane and chlorobenzene degradation	5	12424	0.49746	0.672792	0.936159	BnaCnng21660D,BnaA04g18850D,BnaC06g08540D,BnaA05g35220D,BnaC04g12290D
ko00364	Fluorobenzoate degradation	5	12424	0.49746	0.672792	0.936159	BnaCnng21660D,BnaA04g18850D,BnaC06g08540D,BnaA05g35220D,BnaC04g12290D
ko00623	Toluene degradation	5	12424	0.49746	0.672792	0.936159	BnaCnng21660D,BnaA04g18850D,BnaC06g08540D,BnaA05g35220D,BnaC04g12290D
ko00281	Geraniol degradation	4	12424	0	0	1.12339	BnaC03g26640D,BnaA03g22610D,BnaA07g12930D,BnaC04g17200D
ko04742	Taste transduction	4	12424	0	0	1.12339	BnaC01g03920D,BnaA01g02660D,BnaC07g45050D,BnaC03g66080D
ko04977	Vitamin digestion and absorption	4	12424	0	0	1.12339	BnaC05g43630D,BnaC03g36290D,BnaA03g30990D,BnaA05g37080D
ko00550	Peptidoglycan biosynthesis	2	12424	0	0	1.12339	BnaA07g39040D,BnaC06g34580D
ko00942	Anthocyanin biosynthesis	2	12424	0	0	1.12339	BnaA08g07620D,BnaC08g08350D
ko00944	Flavone and flavonol biosynthesis	2	12424	0.705337	0.877608	0.748927	BnaA02g03370D,BnaC02g06990D
ko00254	Aflatoxin biosynthesis	2	12424	0.937804	1	0.561695	BnaC08g06560D,BnaA08g06180D
ko04911	Insulin secretion	2	12424	0.937804	1	0.561695	BnaC07g31080D,BnaA03g40020D
ko01055	Biosynthesis of vancomycin group antibiotics	1	12424	0	0	1.12339	BnaA05g14410D
