# Supplementary material for: Comparative Transcriptome Analysis of Primary Roots of Brassica napus Seedlings with Extremely Different Primary Root Lengths Using RNA Sequencing
Source: Front Plant Sci. 2016 Aug 19;7:1238. doi: 10.3389/fpls.2016.01238 (PMC4990598; doi:10.3389/fpls.2016.01238)
Supplement: Table S7 — Information on the 509 differentially expressed genes between the short group and the long group. [file Table7.xls]

## Sheet: Sheet1
Supplementary Table S7: Information on the 509 differentially expressed genes between the short group and the long group. We use libraries from the long group as the control and the criteria with log2 fold-change >1 and p < 0.05 as the threshold to judge the significance of gene expression difference. The log2 fold-change and p values between individuals from long and short groups, respectively a…
	D43/D69		D61/D69		D43/D72		D61/D72
Gene Id	log2 fold change	p value	log2 fold change	p value	log2 fold change	p value	log2 fold change	p value	up/down	homologs in Ath	Blast_evalue	Symbol	Short description
BnaA01g00620D	-5.84018	0.0149853	-5.035	0.0399159	-5.78635	0.0125496	-4.97549	0.0308264	Down	AT4G37330.1	6e-180	CYP81D4	cytochrome P450, family 81, subfamily D, polypeptide 4
BnaA01g05320D	-2.24636	0.00378009	-2.87139	0.00702519	-1.67043	0.00867886	-2.28977	0.0057569	Down	AT4G39090.1	0	RD19, RD19A	Papain family cysteine protease
BnaA01g09050D	-2.13083	0.0224831	-2.42029	0.0396852	-2.12084	0.0200377	-2.40462	0.0248652	Down	AT4G18250.1	0		receptor serine/threonine kinase, putative
BnaA01g11670D	-2.35905	0.00837629	-2.68923	0.0181984	-1.97483	0.0303982	-2.29933	0.0324325	Down	AT4G21870.1	8e-96		HSP20-like chaperones superfamily protein
BnaA01g13770D	-Inf	9.84883e-09	-Inf	7.24778e-07	-Inf	2.83949e-08	-Inf	3.84798e-07	Down	-	-	-	-
BnaA01g14030D	-Inf	0.000294194	-5.24472	0.00886923	-Inf	0.00515372	-4.365	0.0471331	Down	AT4G24670.1	0	TAR2	tryptophan aminotransferase related 2
BnaA01g19100D	-5.66669	6.09541e-11	-9.13454	2.65758e-11	-5.91725	2.44955e-13	-9.37942	1.85683e-14	Down	AT4G14716.1	0	ATARD1, ARD1	acireductone dioxygenase 1
BnaA01g28900D	-3.46998	5.07004e-06	-3.69759	0.00025291	-2.16947	0.00248707	-2.3914	0.00629511	Down	-	-	-	-
BnaA01g35080D	-Inf	0.000294194	-Inf	0.00104257	-Inf	6.30919e-05	-Inf	0.000203722	Down	AT4G24026.1	7e-74		unknown protein; FUNCTIONS IN: molecular_function unknown; INVOLVED IN: biological_process unknown; LOCATED IN: cellular_component unknown; BEST Arabidopsis thaliana protein match is: unknown protein (TAIR:AT4G10810.1); Has 30201 Blast hits to 17322 proteins in 780 species: Archae - 12; Bacteria - 1396; Metazoa - 17338; Fungi - 3422; Plants - 5037; Viruses - 0; Other Eukaryotes - 2996 (source: NC…
BnaA01g36460D	-8.28616	1.46707e-08	-Inf	2.86329e-07	-9.23423	3.40374e-13	-Inf	2.05278e-11	Down	AT1G11560.1	4e-132		Oligosaccharyltransferase complex/magnesium transporter family protein
BnaA03g03440D	-2.54132	0.00116594	-2.93226	0.00612641	-1.83054	0.00415532	-2.2158	0.00721506	Down	AT5G11670.1	0	ATNADP-ME2, NADP-ME2	NADP-malic enzyme 2
BnaA03g04720D	-Inf	0.0179364	-Inf	0.0272758	-Inf	0.0328311	-Inf	0.0401136	Down	AT5G14110.1	4e-76		Protein of unknown function (DUF 3339)
BnaA03g05470D	-2.01134	0.0386454	-Inf	3.3435e-06	-2.8537	0.000870788	-Inf	1.36837e-09	Down	AT5G15530.1	0	BCCP2, CAC1-B	biotin carboxyl carrier protein 2
BnaA03g07130D	-4.69085	4.82393e-07	-3.07832	0.00376162	-3.75612	0.000187909	-2.13791	0.0381986	Down	AT5G18470.1	0		Curculin-like (mannose-binding) lectin family protein
BnaA03g24820D	-4.01988	0.000244319	-5.89278	9.40071e-05	-4.20138	5.58525e-05	-6.0686	7.85734e-06	Down	AT4G23190.1	4e-105	CRK11, AT-RLK3	cysteine-rich RLK (RECEPTOR-like protein kinase) 11
BnaA03g24880D	-1.83015	0.0140696	-4.93518	1.23375e-05	-2.11453	0.00243788	-5.21388	2.1272e-07	Down	AT4G11850.1	0	PLDGAMMA1, MEE54	phospholipase D gamma 1
BnaA03g34190D	-4.52663	1.63759e-08	-3.93464	0.000119247	-2.73106	0.000477801	-2.13339	0.0173874	Down	AT3G16420.1	0	PBP1, JAL30	PYK10-binding protein 1
BnaA03g36910D	-2.29914	0.0024306	-5.29271	3.71267e-06	-2.31962	0.00125236	-5.30751	2.43667e-07	Down	AT3G22960.1	0	PKP1, PKP-ALPHA	Pyruvate kinase family protein
BnaA03g37330D	-Inf	0.00767976	-Inf	0.0135507	-Inf	0.00440254	-Inf	0.00707157	Down	AT3G24360.1	0		ATP-dependent caseinolytic (Clp) protease/crotonase family protein
BnaA03g38920D	-4.98249	2.45948e-08	-6.36174	2.08412e-07	-2.8174	0.0112803	-4.19097	0.00256956	Down	AT2G15890.1	1e-114	MEE14	maternal effect embryo arrest 14
BnaA03g42870D	-3.03282	0.00674181	-3.16875	0.0195336	-3.055	0.00488315	-3.18525	0.0102563	Down	AT4G16980.1	5e-64		arabinogalactan-protein family
BnaA03g48060D	-Inf	0.0294388	-Inf	0.0396915	-Inf	0.00897964	-Inf	0.0133153	Down	-	-	-	-
BnaA03g49430D	-Inf	1.61774e-08	-5.95011	7.10551e-05	-Inf	2.04323e-06	-5.26362	0.000585458	Down	-	-	-	-
BnaA03g51470D	-5.9259	0.0118225	-Inf	0.0086523	-6.6677	0.00052693	-Inf	0.000421753	Down	AT4G31450.1	3e-63		RING/U-box superfamily protein
BnaA03g54090D	-3.72189	0.00207687	-2.76988	0.0393739	-3.58905	0.00282655	-2.63135	0.0362914	Down	AT4G37540.1	5e-130	LBD39	LOB domain-containing protein 39
BnaA03g59940D	-Inf	0.0325499	-Inf	0.0430271	-Inf	0.0229464	-Inf	0.0301431	Down	-	-	-	-
BnaA04g05080D	-Inf	1.41272e-07	-Inf	4.27937e-06	-Inf	3.87727e-09	-Inf	8.24166e-08	Down	-	-	-	-
BnaA04g05980D	-3.52758	0.000917812	-3.78953	0.00394753	-2.99387	0.00806206	-3.25013	0.0123838	Down	AT3G14990.1	0		Class I glutamine amidotransferase-like superfamily protein
BnaA04g06660D	-2.29056	0.0116837	-2.50776	0.0285348	-2.10101	0.0203851	-2.31253	0.0291857	Down	AT4G13730.1	0		Ypt/Rab-GAP domain of gyp1p superfamily protein
BnaA04g08570D	-Inf	2.14222e-08	-Inf	1.21079e-06	-Inf	3.87727e-09	-Inf	8.24166e-08	Down	AT5G38420.1	0		Ribulose bisphosphate carboxylase (small chain) family protein
BnaA04g19150D	-1.99958	0.0305525	-2.87667	0.0176165	-2.87284	0.000463029	-3.74425	0.000236168	Down	AT2G33040.1	0	ATP3	gamma subunit of Mt ATP synthase
BnaA04g21990D	-6.49123	1.36731e-12	-4.69923	2.95805e-05	-3.70737	3.97441e-06	-1.9097	0.0272825	Down	AT2G38380.1	0		Peroxidase superfamily protein
BnaA05g00450D	-1.53383	0.0326961	-2.204	0.0215284	-1.73159	0.00963733	-2.39608	0.004641	Down	AT2G47500.1	0		P-loop nucleoside triphosphate hydrolases superfamily protein with CH (Calponin Homology) domain
BnaA05g07940D	-2.67918	0.0270321	-3.00526	0.0408492	-2.65871	0.0238403	-2.97911	0.0280745	Down	AT2G36360.5	0		Galactose oxidase/kelch repeat superfamily protein
BnaA05g08110D	-7.75977	1.96808e-15	-Inf	1.59828e-13	-7.93574	2.67239e-18	-Inf	5.89466e-17	Down	AT2G36170.1	7e-151		Ubiquitin supergroup;Ribosomal protein L40e
BnaA05g09450D	-2.61152	0.00058255	-3.96461	0.000155096	-2.95813	3.01939e-05	-4.30554	3.68109e-06	Down	AT2G34390.1	0	NIP2;1, NLM4	NOD26-like intrinsic protein 2;1
BnaA05g11130D	-5.95339	0.00050736	-3.34086	0.0366195	-5.87232	0.000472562	-3.25411	0.0295805	Down	AT2G31860.1	2e-46		pseudogene, poly (ADP-ribose) glycohydrolase, putative, contains Pfam domain, PF05028: poly (ADP-ribose) glycohydrolase (PARG); blastp match of 59% identity and 1.4e-19 P-value to EGAD|134505|143482 114E2.c protein {Drosophila melanogaster}
BnaA05g12840D	-2.88843	0.0118579	-2.96778	0.0314634	-2.89206	0.0094479	-2.96573	0.019117	Down	AT5G36220.1	0	CYP81D1, CYP91A1	cytochrome p450 81d1
BnaA05g14270D	-Inf	0.00589937	-Inf	0.010815	-Inf	4.87161e-05	-Inf	0.000163631	Down	-	-	-	-
BnaA05g16320D	-Inf	2.22125e-10	-Inf	6.19255e-08	-Inf	1.65718e-09	-Inf	4.31841e-08	Down	AT1G32210.1	3e-144	ATDAD1	Defender against death (DAD family) protein
BnaA05g17000D	-Inf	1.83571e-12	-Inf	2.86251e-09	-Inf	2.56021e-12	-Inf	3.76342e-10	Down	AT3G22630.1	0	PBD1, PRCGB	20S proteasome beta subunit D1
BnaA05g23340D	-Inf	1.34697e-14	-4.03618	0.000196983	-Inf	2.18485e-13	-3.63574	0.000266174	Down	AT3G16400.1	0	ATMLP-470, NSP1, ATNSP1	nitrile specifier protein 1
BnaA05g34670D	-1.90134	0.013872	-3.80986	0.000498704	-2.53989	0.000370945	-4.44273	3.67707e-06	Down	AT2G39510.1	0		nodulin MtN21 /EamA-like transporter family protein
BnaA05g34890D	-2.28831	0.00303737	-2.93149	0.00412698	-1.53842	0.0486042	-2.17592	0.0229404	Down	-	-	-	-
BnaA06g13740D	-2.12288	0.00392714	-4.63782	1.82546e-05	-1.39125	0.0281609	-3.90051	1.02074e-05	Down	AT1G19530.1	1e-82		unknown protein; FUNCTIONS IN: molecular_function unknown; INVOLVED IN: N-terminal protein myristoylation, anaerobic respiration; LOCATED IN: cellular_component unknown; EXPRESSED IN: leaf apex, inflorescence meristem, hypocotyl, root, flower; EXPRESSED DURING: petal differentiation and expansion stage; Has 47 Blast hits to 47 proteins in 13 species: Archae - 0; Bacteria - 0; Metazoa - 0; Fungi -…
BnaA06g14590D	-3.79701	0.000500943	-2.7355	0.0262817	-3.43458	0.00232354	-2.36739	0.0443106	Down	AT1G20700.1	8e-172	WOX14, ATWOX14	WUSCHEL related homeobox 14
BnaA06g17810D	-3.327	0.0163401	-5.10679	0.00558818	-2.86035	0.0493222	-4.63446	0.0131093	Down	AT3G46870.1	0		Pentatricopeptide repeat (PPR) superfamily protein
BnaA06g39320D	-5.73182	1.09644e-10	-1.97669	0.0362314	-5.53294	6.72045e-11	-1.77213	0.0326741	Down	-	-	-	-
BnaA06g39390D	-2.87577	0.000102281	-4.51191	1.73182e-05	-2.78662	3.62346e-05	-4.41709	1.20461e-06	Down	-	-	-	-
BnaA07g05760D	-4.09125	1.91065e-07	-1.94432	0.0435829	-4.69178	9.60165e-11	-2.53918	0.00253031	Down	AT3G24300.1	0	AMT1;3, ATAMT1;3	ammonium transporter 1;3
BnaA07g06950D	-Inf	1.0251e-09	-Inf	1.65774e-07	-Inf	9.97617e-05	-Inf	0.000300579	Down	AT1G31130.1	0		unknown protein; FUNCTIONS IN: molecular_function unknown; INVOLVED IN: biological_process unknown; LOCATED IN: cellular_component unknown; EXPRESSED IN: 23 plant structures; EXPRESSED DURING: 13 growth stages; BEST Arabidopsis thaliana protein match is: unknown protein (TAIR:AT4G19950.1); Has 246 Blast hits to 244 proteins in 29 species: Archae - 2; Bacteria - 16; Metazoa - 0; Fungi - 0; Plants …
BnaA07g08990D	-3.39539	0.0103085	-Inf	0.000166701	-3.46247	0.00612215	-Inf	4.1758e-05	Down	AT1G24320.1	0		Six-hairpin glycosidases superfamily protein
BnaA07g20840D	-2.66882	0.000369628	-3.47602	0.000759821	-1.52108	0.0183258	-2.3226	0.00505014	Down	AT1G77760.1	0	NIA1, GNR1, NR1	nitrate reductase 1
BnaA07g22620D	-6.17241	7.18586e-11	-5.74086	4.55924e-06	-5.3202	1.19137e-12	-4.88297	1.54557e-07	Down	AT1G73600.2	0		S-adenosyl-L-methionine-dependent methyltransferases superfamily protein
BnaA07g23090D	-4.23809	8.04571e-08	-2.68808	0.00592611	-3.9393	3.57238e-08	-2.38361	0.00389396	Down	-	-	-	-
BnaA07g26020D	-2.66339	0.00632733	-3.11455	0.0116538	-2.06635	0.0463907	-2.51184	0.0393589	Down	AT1G66780.1	0		MATE efflux family protein
BnaA07g30130D	-3.42514	6.47078e-06	-5.75747	2.52622e-07	-3.25973	2.93745e-06	-5.58638	9.73571e-09	Down	-	-	-	-
BnaA07g30390D	-7.71865	1.58138e-14	-5.36916	1.19226e-06	-7.8513	1.05174e-16	-5.49613	2.16918e-08	Down	-	-	-	-
BnaA07g30590D	-4.58302	0.0470768	-Inf	0.0200064	-4.53842	0.0405833	-Inf	0.0143184	Down	AT1G73066.1	0		Leucine-rich repeat family protein
BnaA07g30710D	-2.77116	0.00071724	-4.57033	0.0001123	-1.47037	0.0199246	-3.26386	0.000136427	Down	-	-	-	-
BnaA07g35950D	-Inf	0.0162554	-Inf	0.0252868	-Inf	0.0114509	-Inf	0.0165601	Down	AT2G19490.1	0		recA DNA recombination family protein
BnaA07g38510D	-2.14958	0.00501155	-2.35339	0.0176996	-1.99541	0.00681559	-2.19354	0.0139159	Down	AT1G75750.1	3e-84	GASA1	GAST1 protein homolog 1
BnaA08g01660D	-2.70217	0.00110733	-4.27204	0.000195419	-2.14066	0.0111782	-3.70485	0.000667737	Down	AT3G46490.1	0		2-oxoglutarate (2OG) and Fe(II)-dependent oxygenase superfamily protein
BnaA08g01680D	-4.74903	0.0036875	-4.94386	0.0092152	-5.03027	0.000739937	-5.21942	0.00182121	Down	-	-	-	-
BnaA08g09460D	-Inf	3.70962e-05	-4.90572	0.00529759	-Inf	2.9243e-05	-4.84304	0.00328959	Down	AT4G20450.1	0		Leucine-rich repeat protein kinase family protein
BnaA08g23750D	-Inf	7.91751e-15	-Inf	9.7373e-11	-Inf	1.58209e-17	-Inf	1.15043e-13	Down	-	-	-	-
BnaA08g24930D	-2.54332	0.00334384	-3.18746	0.00478439	-2.70458	0.00109118	-3.34303	0.000942742	Down	-	-	-	-
BnaA08g26310D	-Inf	0.000555652	-6.68708	0.00459553	-Inf	0.000292602	-6.71246	0.00221793	Down	AT1G09550.1	0		Pectinacetylesterase family protein
BnaA08g26910D	-3.00234	0.00152643	-2.23279	0.0457783	-3.54135	4.70014e-05	-2.76612	0.00433216	Down	AT1G08480.1	6e-132		unknown protein; FUNCTIONS IN: molecular_function unknown; INVOLVED IN: biological_process unknown; LOCATED IN: mitochondrion, plasma membrane, plastid, vacuole; EXPRESSED IN: 27 plant structures; EXPRESSED DURING: 15 growth stages; Has 39 Blast hits to 39 proteins in 13 species: Archae - 0; Bacteria - 0; Metazoa - 0; Fungi - 0; Plants - 39; Viruses - 0; Other Eukaryotes - 0 (source: NCBI BLink).
BnaA09g02410D	-Inf	1.44362e-09	-Inf	2.06902e-07	-Inf	7.62414e-11	-Inf	4.38204e-09	Down	AT3G28900.1	1e-142		Ribosomal protein L34e superfamily protein
BnaA09g02440D	-Inf	0.0110481	-Inf	0.0184876	-Inf	0.0105503	-Inf	0.0153986	Down	AT1G67690.1	4e-143		Zincin-like metalloproteases family protein
BnaA09g04420D	-6.9904	9.97038e-07	-6.04071	0.0015128	-3.73089	6.77407e-08	-2.77552	0.000976359	Down	AT3G41979.1	2e-55		rRNA
BnaA09g13340D	-2.32345	0.00165682	-2.11492	0.0261651	-2.29519	0.00093491	-2.08099	0.0130369	Down	AT5G49760.1	0		Leucine-rich repeat protein kinase family protein
BnaA09g15450D	-3.5596	3.27002e-06	-4.783	6.81404e-06	-2.47415	0.00062342	-3.69186	7.59006e-05	Down	AT1G43710.1	0	emb1075	Pyridoxal phosphate (PLP)-dependent transferases superfamily protein
BnaA09g15670D	-2.18594	0.0138921	-Inf	1.46361e-07	-2.33646	0.00604554	-Inf	4.90718e-09	Down	AT5G03610.1	2e-41		GDSL-like Lipase/Acylhydrolase superfamily protein
BnaA09g25760D	-1.98919	0.00541179	-3.1779	0.0012836	-1.39435	0.0329418	-2.57737	0.00239096	Down	AT1G30760.1	0		FAD-binding Berberine family protein
BnaA09g46270D	-4.14708	0.000321079	-3.08815	0.0165699	-4.00121	0.000510883	-2.9366	0.0146154	Down	-	-	-	-
BnaA09g47080D	-6.41529	0.00235423	-6.61012	0.00575962	-5.88419	0.00946676	-6.07334	0.0143968	Down	AT1G12530.1	5e-109		unknown protein; BEST Arabidopsis thaliana protein match is: unknown protein (TAIR:AT1G56420.1); Has 54 Blast hits to 53 proteins in 13 species: Archae - 0; Bacteria - 0; Metazoa - 0; Fungi - 0; Plants - 54; Viruses - 0; Other Eukaryotes - 0 (source: NCBI BLink).
BnaA09g54070D	-Inf	0.00767976	-Inf	0.0135507	-Inf	0.0034823	-Inf	0.005809	Down	-	-	-	-
BnaA09g54870D	-Inf	1.86244e-10	-Inf	5.52868e-08	-Inf	4.46725e-07	-Inf	3.42297e-06	Down	-	-	-	-
BnaA09g57150D	-6.10811	0.006831	-4.71797	0.0324482	-5.97583	0.00716145	-4.58001	0.0300713	Down	AT1G13710.1	0	CYP78A5, KLU	cytochrome P450, family 78, subfamily A, polypeptide 5
BnaA10g00360D	-3.45903	5.44588e-06	-2.37325	0.0131741	-3.19242	5.0112e-06	-2.10096	0.0105701	Down	AT1G01620.1	0	PIP1C, TMP-B, PIP1;3	plasma membrane intrinsic protein 1C
BnaA10g00590D	-1.63763	0.0264101	-2.5186	0.0110412	-1.49367	0.0337943	-2.36895	0.0076622	Down	AT1G01300.1	0		Eukaryotic aspartyl protease family protein
BnaA10g01280D	-2.07905	0.00397747	-2.55673	0.00874722	-1.36067	0.0341505	-1.83267	0.024276	Down	AT1G02640.1	0	BXL2, ATBXL2	beta-xylosidase 2
BnaA10g01910D	-2.12163	0.030334	-4.16445	0.00249495	-1.97336	0.0430113	-4.0105	0.00190201	Down	AT1G03410.1	1e-61	2A6	2-oxoglutarate (2OG) and Fe(II)-dependent oxygenase superfamily protein
BnaA10g08190D	-Inf	0.0294388	-Inf	0.0396915	-Inf	0.0192033	-Inf	0.0259576	Down	AT3G47090.1	0		Leucine-rich repeat protein kinase family protein
BnaA10g08550D	-7.07096	0.000115579	-Inf	0.00018592	-5.37972	0.0342975	-Inf	0.020686	Down	AT5G54770.1	0	THI1, TZ, THI4	thiazole biosynthetic enzyme, chloroplast (ARA6) (THI1) (THI4)
BnaA10g12580D	-Inf	0.0218362	-Inf	0.0316282	-Inf	0.0105503	-Inf	0.0153986	Down	-	-	-	-
BnaA10g16700D	-Inf	5.81619e-05	-Inf	0.000306597	-Inf	2.9243e-05	-Inf	0.000106332	Down	AT5G18120.1	0	ATAPRL7, APRL7	APR-like 7
BnaA10g24670D	-2.35617	0.0112792	-3.70854	0.00313505	-1.90926	0.0471167	-3.25595	0.0073045	Down	AT5G05870.1	4e-149	UGT76C1	UDP-glucosyl transferase 76C1
BnaAnng05740D	-2.28831	0.00303737	-2.93149	0.00412698	-1.53842	0.0486042	-2.17592	0.0229404	Down	-	-	-	-
BnaAnng07420D	-Inf	0.000157291	-6.95945	0.00189781	-Inf	0.000474838	-6.60204	0.00323147	Down	-	-	-	-
BnaAnng08260D	-3.24536	0.0408331	-3.80276	0.0449501	-3.61642	0.0105247	-4.16814	0.0111381	Down	AT4G35840.1	0		RING/U-box superfamily protein
BnaAnng13110D	-1.73547	0.0148866	-3.62527	0.000328304	-2.27976	0.00053792	-4.16388	3.53509e-06	Down	-	-	-	-
BnaAnng16070D	-2.55766	0.026011	-4.23792	0.00610503	-2.39403	0.0365691	-4.0686	0.00551333	Down	AT1G77520.1	0		O-methyltransferase family protein
BnaAnng21300D	-Inf	0.00175643	-6.39757	0.0101776	-Inf	9.33987e-05	-6.94996	0.000905612	Down	-	-	-	-
BnaAnng21760D	-6.04348	7.09539e-09	-5.44904	8.42177e-05	-2.79218	5.68126e-05	-2.19205	0.00826211	Down	AT3G41979.1	4e-59		rRNA
BnaAnng22160D	-6.05462	0.000527856	-5.60572	0.0216204	-2.72437	4.7727e-05	-2.26979	0.00804996	Down	AT3G41979.1	3e-59		rRNA
BnaAnng22920D	-1.75952	0.0132021	-2.24825	0.0183476	-1.32608	0.0402691	-1.80913	0.026713	Down	AT2G34420.1	0	LHB1B2, LHCB1.5	photosystem II light harvesting complex gene B1B2
BnaAnng23370D	-Inf	0.00136476	-Inf	0.00334331	-Inf	0.0393711	-Inf	0.0463521	Down	AT2G19560.1	0	EER5	proteasome family protein
BnaAnng24130D	-8.29556	9.95287e-11	-9.76723	1.40392e-07	-8.93119	8.67289e-17	-10.3972	8.48894e-12	Down	AT2G36830.1	0	GAMMA-TIP, TIP1;1, GAMMA-TIP1	gamma tonoplast intrinsic protein
BnaAnng28430D	-Inf	0.035948	-Inf	0.0467065	-Inf	0.0034823	-Inf	0.005809	Down	-	-	-	-
BnaAnng30910D	-Inf	0.00319929	-Inf	0.00647917	-Inf	0.000292602	-Inf	0.000749265	Down	AT1G76540.1	3e-117	CDKB2;1	cyclin-dependent kinase B2;1
BnaAnng34290D	-Inf	0.00319929	-4.64269	0.0380362	-Inf	0.00174858	-4.68692	0.0235567	Down	AT5G62520.1	0	SRO5	similar to RCD one 5
BnaAnng35440D	-Inf	4.5812e-06	-Inf	4.77256e-05	-Inf	0.000724922	-Inf	0.00160784	Down	AT4G24015.1	9e-114		RING/U-box superfamily protein
BnaAnng40130D	-7.34441	2.27816e-05	-4.95427	0.00245155	-7.19186	3.41452e-05	-4.79605	0.00201631	Down	-	-	-	-
BnaAnng41260D	-Inf	0.00415436	-Inf	0.00804022	-Inf	0.025082	-Inf	0.0324267	Down	AT1G66970.2	0	SVL2	SHV3-like 2
BnaC01g00170D	-3.07737	0.00104868	-3.10618	0.00775641	-2.74565	0.00405304	-2.76879	0.0116842	Down	-	-	-	-
BnaC01g07190D	-3.0922	0.000503488	-2.89336	0.00852391	-2.46094	0.00808733	-2.25642	0.0323567	Down	AT4G31330.1	0		Protein of unknown function, DUF599
BnaC01g13190D	-Inf	0.035948	-Inf	0.0467065	-Inf	0.035961	-Inf	0.0430834	Down	AT4G21820.1	1e-107		binding;calmodulin binding
BnaC01g18730D	-3.98702	0.000295181	-5.01192	0.000444545	-3.72824	0.000873098	-4.74747	0.000491955	Down	AT1G06950.1	1e-112	ATTIC110, TIC110	translocon at the inner envelope membrane of chloroplasts 110
BnaC01g25330D	-Inf	1.77626e-05	-6.35103	0.000893309	-Inf	0.00407051	-5.02525	0.0276399	Down	AT3G47980.1	2e-141		Integral membrane HPP family protein
BnaC01g35430D	-Inf	9.17352e-05	-Inf	0.000431506	-Inf	0.00322212	-Inf	0.00544848	Down	-	-	-	-
BnaC01g35450D	-Inf	0.00767976	-5.94386	0.0300825	-Inf	0.00139716	-6.33243	0.00732612	Down	-	-	-	-
BnaC01g40330D	-7.72531	1.59407e-06	-Inf	7.4304e-06	-6.94214	0.000138276	-Inf	0.000124841	Down	-	-	-	-
BnaC02g11240D	-Inf	0.00643933	-Inf	0.0116578	-Inf	0.0105503	-Inf	0.0153986	Down	-	-	-	-
BnaC02g12030D	-2.78789	0.000299901	-2.33573	0.0161759	-2.56062	0.000543267	-2.10278	0.0153606	Down	AT5G56870.1	0	BGAL4	beta-galactosidase 4
BnaC02g13680D	-Inf	2.21163e-05	-Inf	0.00014958	-Inf	1.78818e-07	-Inf	1.64551e-06	Down	AT1G77500.1	0		Protein of unknown function (DUF630 and DUF632)
BnaC02g13700D	-4.46068	0.00232305	-Inf	0.00020751	-4.53842	0.00113263	-Inf	5.11893e-05	Down	AT1G77480.1	0		Eukaryotic aspartyl protease family protein
BnaC02g16390D	-Inf	0.00348945	-Inf	0.00695707	-Inf	0.00129728	-Inf	0.00259562	Down	-	-	-	-
BnaC02g16960D	-3.17785	9.78118e-05	-4.59507	4.28619e-05	-2.1461	0.0125719	-3.55764	0.00118126	Down	AT1G66860.1	0		Class I glutamine amidotransferase-like superfamily protein
BnaC02g18200D	-3.24783	0.0096242	-Inf	8.35276e-05	-3.17263	0.00993093	-Inf	3.96992e-05	Down	-	-	-	-
BnaC02g32520D	-Inf	0.0162554	-Inf	0.0252868	-Inf	0.00236822	-Inf	0.00423881	Down	-	-	-	-
BnaC02g44620D	-5.19356	1.36767e-06	-3.42491	0.00357152	-4.52635	9.29079e-05	-2.75202	0.0168484	Down	AT5G54290.2	0	CcdA	cytochrome c biogenesis protein family
BnaC03g01260D	-3.29155	0.00815269	-2.96282	0.0390321	-3.96468	0.000239734	-3.63027	0.0024158	Down	AT5G03545.1	9e-69	AT4, ATIPS2	Expressed in response to phosphate starvation, this response is enhanced by the presence of IAA.
BnaC03g11650D	-Inf	7.70463e-08	-Inf	2.84385e-06	-Inf	1.98946e-11	-Inf	1.64342e-09	Down	AT5G59970.1	3e-119		Histone superfamily protein
BnaC03g18820D	-2.51617	0.000560218	-2.76494	0.00440213	-1.83991	0.00605785	-2.08299	0.012371	Down	AT2G33830.2	7e-115		Dormancy/auxin associated family protein
BnaC03g29930D	-Inf	4.27252e-06	-Inf	4.54083e-05	-Inf	1.38223e-05	-Inf	5.67244e-05	Down	AT4G04500.1	0	CRK37	cysteine-rich RLK (RECEPTOR-like protein kinase) 37
BnaC03g45960D	-5.34786	7.94872e-09	-6.12765	5.19272e-07	-3.01235	0.0129013	-3.78646	0.00863754	Down	AT2G15890.1	2e-147	MEE14	maternal effect embryo arrest 14
BnaC03g47400D	-2.68948	0.000265562	-2.14446	0.0262065	-2.65999	5.83906e-05	-2.10929	0.00976873	Down	AT2G17050.1	0		disease resistance protein (TIR-NBS-LRR class), putative
BnaC03g47720D	-Inf	0.0110481	-5.81261	0.0395834	-Inf	0.00376446	-6.04949	0.0152582	Down	AT1G02950.2	0	ATGSTF4, GST31, GSTF4	glutathione S-transferase F4
BnaC03g47760D	-Inf	0.00589937	-Inf	0.010815	-Inf	0.0105503	-Inf	0.0153986	Down	AT1G02950.2	0	ATGSTF4, GST31, GSTF4	glutathione S-transferase F4
BnaC03g60870D	-1.97889	0.00903096	-2.27157	0.0213914	-2.24833	0.00157284	-2.53532	0.00370485	Down	AT4G40070.1	2e-109		RING/U-box superfamily protein
BnaC03g62430D	-Inf	0.00136476	-Inf	0.00334331	-Inf	0.000628792	-Inf	0.00142815	Down	AT4G35720.1	0		Arabidopsis protein of unknown function (DUF241)
BnaC03g65620D	-4.74903	0.00059583	-Inf	5.54718e-05	-3.93835	0.0116763	-Inf	0.000749265	Down	AT4G34960.1	0		Cyclophilin-like peptidyl-prolyl cis-trans isomerase family protein
BnaC03g76840D	-Inf	0.000831568	-Inf	0.00230584	-Inf	0.000130055	-Inf	0.000376526	Down	-	-	-	-
BnaC04g00160D	-2.45825	0.000798256	-3.80703	0.00018198	-2.44492	0.000333934	-3.78802	2.39296e-05	Down	AT2G47710.1	4e-164		Adenine nucleotide alpha hydrolases-like superfamily protein
BnaC04g14810D	-Inf	0.00148401	-Inf	0.00356035	-Inf	0.000585906	-Inf	0.00134615	Down	-	-	-	-
BnaC04g19910D	-Inf	0.000318379	-Inf	0.00110722	-Inf	3.45623e-06	-Inf	1.801e-05	Down	AT3G46560.1	1e-97	TIM9, emb2474	Tim10/DDP family zinc finger protein
BnaC04g37260D	-Inf	0.0179364	-Inf	0.0272758	-Inf	0.00557799	-Inf	0.00867942	Down	-	-	-	-
BnaC04g37760D	-Inf	0.00540482	-Inf	0.0100358	-Inf	0.00120492	-Inf	0.00244306	Down	-	-	-	-
BnaC04g38220D	-Inf	0.00589937	-6.035	0.0245912	-Inf	0.000724922	-6.50016	0.00447395	Down	-	-	-	-
BnaC04g45460D	-1.62139	0.0244374	-1.88952	0.0459205	-1.63488	0.0154303	-1.89732	0.0231049	Down	-	-	-	-
BnaC04g53230D	-Inf	0.00380694	-Inf	0.00747631	-Inf	0.0160964	-Inf	0.0223101	Down	-	-	-	-
BnaC04g53570D	-2.28831	0.00303737	-2.93149	0.00412698	-1.53842	0.0486042	-2.17592	0.0229404	Down	-	-	-	-
BnaC05g11680D	-3.77658	1.15593e-06	-3.69796	0.000248469	-2.7733	0.000200308	-2.689	0.00255598	Down	AT1G15380.1	0		Lactoylglutathione lyase / glyoxalase I family protein
BnaC05g11970D	-Inf	6.2725e-05	-Inf	0.00032442	-Inf	5.91295e-05	-Inf	0.00019282	Down	-	-	-	-
BnaC05g15160D	-2.63642	0.000467606	-4.00175	0.000165391	-1.82877	0.00441651	-3.18843	0.000186649	Down	AT1G19530.1	1e-83		unknown protein; FUNCTIONS IN: molecular_function unknown; INVOLVED IN: N-terminal protein myristoylation, anaerobic respiration; LOCATED IN: cellular_component unknown; EXPRESSED IN: leaf apex, inflorescence meristem, hypocotyl, root, flower; EXPRESSED DURING: petal differentiation and expansion stage; Has 47 Blast hits to 47 proteins in 13 species: Archae - 0; Bacteria - 0; Metazoa - 0; Fungi -…
BnaC05g15920D	-Inf	0.00453459	-Inf	0.0086523	-Inf	0.00765923	-Inf	0.0115235	Down	-	-	-	-
BnaC05g15930D	-4.96693	0.00148845	-Inf	0.000289807	-4.99785	0.000861617	-Inf	9.56162e-05	Down	-	-	-	-
BnaC05g42720D	-4.17515	3.81353e-06	-3.68032	0.000835078	-4.28235	7.55631e-07	-3.78184	0.000129059	Down	AT3G10380.1	0	SEC8, ATSEC8	subunit of exocyst complex 8
BnaC05g42780D	-5.43192	3.29183e-08	-2.86775	0.00641416	-5.13566	1.78301e-07	-2.56582	0.0078916	Down	AT3G10340.1	0	PAL4	phenylalanine ammonia-lyase 4
BnaC05g42790D	-8.53608	3.27838e-13	-4.33859	7.72031e-05	-8.86934	8.38405e-16	-4.66617	1.68284e-06	Down	AT3G10320.1	0		Glycosyltransferase family 61 protein
BnaC05g42830D	-Inf	2.15203e-09	-2.9999	0.0112833	-Inf	1.65963e-08	-2.7006	0.0152717	Down	AT5G04130.1	0	GYRB2	DNA GYRASE B2
BnaC05g42840D	-Inf	1.61774e-08	-Inf	1.00542e-06	-Inf	2.25865e-09	-Inf	5.4603e-08	Down	AT3G10260.3	0		Reticulon family protein
BnaC05g42860D	-Inf	1.0251e-09	-4.8696	0.000215893	-Inf	1.27494e-09	-4.76859	9.02862e-05	Down	AT3G10230.1	0	LYC	lycopene cyclase
BnaC05g42870D	-Inf	1.87206e-06	-Inf	2.53354e-05	-Inf	9.42372e-10	-Inf	2.82269e-08	Down	AT3G10220.1	0		tubulin folding cofactor B
BnaC05g42880D	-Inf	5.00321e-05	-Inf	0.000273987	-Inf	2.00574e-05	-Inf	7.74561e-05	Down	AT3G10210.1	0		SEC14 cytosolic factor family protein / phosphoglyceride transfer family protein
BnaC05g42990D	-4.75251	9.38718e-07	-8.11726	8.46429e-08	-5.83202	1.44964e-11	-9.19109	1.22455e-12	Down	-	-	-	-
BnaC05g43030D	-Inf	0.00148401	-Inf	0.00356035	-Inf	0.000385459	-Inf	0.000945979	Down	AT3G09970.1	0		Calcineurin-like metallo-phosphoesterase superfamily protein
BnaC05g43070D	-1.60272	0.0252418	-3.67611	0.000322721	-1.55468	0.0202742	-3.62238	6.67639e-05	Down	AT3G09920.1	0	PIP5K9	phosphatidyl inositol monophosphate 5 kinase
BnaC06g03450D	-1.80197	0.0151727	-2.35395	0.0164718	-1.62439	0.0220895	-2.1707	0.0135897	Down	AT3G19820.1	0	DWF1, DIM, EVE1, DIM1, CBB1	cell elongation protein / DWARF1 / DIMINUTO (DIM)
BnaC06g05990D	-3.60303	2.57565e-06	-3.57747	0.000411624	-1.74066	0.015211	-1.70942	0.0470816	Down	-	-	-	-
BnaC06g11180D	-7.60917	3.76472e-06	-7.804	5.21784e-05	-7.19186	3.41452e-05	-7.38101	0.000131554	Down	-	-	-	-
BnaC06g22670D	-Inf	0.00767976	-Inf	0.0135507	-Inf	0.035961	-Inf	0.0430834	Down	AT1G65990.1	5e-21		type 2 peroxiredoxin-related / thiol specific antioxidant / mal allergen family protein
BnaC06g22680D	-3.98035	0.000306612	-3.78286	0.00404161	-3.1032	0.0127356	-2.90003	0.0348178	Down	AT1G74960.2	0	FAB1, KAS2	fatty acid biosynthesis 1
BnaC06g23520D	-2.60327	0.000374776	-3.13852	0.00145389	-1.78554	0.0080829	-2.31511	0.00622356	Down	AT1G73600.2	0		S-adenosyl-L-methionine-dependent methyltransferases superfamily protein
BnaC06g24360D	-1.97597	0.0060519	-2.15748	0.0252305	-2.01991	0.0017043	-2.19574	0.00734343	Down	-	-	-	-
BnaC06g31570D	-2.3507	0.00398262	-2.38506	0.021379	-1.96403	0.0160749	-1.99271	0.0374974	Down	AT3G29670.1	1e-152		HXXXD-type acyl-transferase family protein
BnaC06g33280D	-Inf	0.00148401	-Inf	0.00356035	-Inf	0.0135398	-Inf	0.01919	Down	AT1G72240.1	2e-96		unknown protein; BEST Arabidopsis thaliana protein match is: unknown protein (TAIR:AT1G22470.1); Has 65 Blast hits to 63 proteins in 13 species: Archae - 0; Bacteria - 0; Metazoa - 1; Fungi - 0; Plants - 64; Viruses - 0; Other Eukaryotes - 0 (source: NCBI BLink).
BnaC06g33570D	-Inf	5.72018e-14	-Inf	3.27089e-10	-Inf	1.16715e-12	-Inf	2.15496e-10	Down	-	-	-	-
BnaC06g33610D	-3.15402	2.96206e-05	-3.76684	0.000202106	-2.31897	0.00131257	-2.92611	0.00113631	Down	AT1G72416.3	9e-131		Chaperone DnaJ-domain superfamily protein
BnaC06g39720D	-3.07908	0.000391131	-4.78487	7.42684e-05	-2.68281	0.0022242	-4.38292	0.000118027	Down	AT1G79320.1	0	AtMC6, MC6	metacaspase 6
BnaC07g09730D	-Inf	0.00226703	-Inf	0.00492164	-Inf	0.0124429	-Inf	0.0178168	Down	-	-	-	-
BnaC07g10470D	-Inf	9.90311e-05	-Inf	0.000457086	-Inf	0.00120492	-Inf	0.00244306	Down	-	-	-	-
BnaC07g28950D	-2.66907	0.0231878	-3.80732	0.0120897	-2.595	0.0244953	-3.72757	0.00847262	Down	-	-	-	-
BnaC07g29570D	-2.6254	0.00137075	-2.55719	0.0135685	-2.57013	0.00121069	-2.49624	0.00755527	Down	-	-	-	-
BnaC08g03710D	-Inf	0.00380694	-Inf	0.00747631	-Inf	0.000238383	-Inf	0.000629815	Down	-	-	-	-
BnaC08g04010D	-Inf	0.00767976	-Inf	0.0135507	-Inf	0.00129728	-Inf	0.00259562	Down	AT1G48400.1	6e-87		F-box/RNI-like/FBD-like domains-containing protein
BnaC08g09450D	-2.28831	0.00303737	-2.93149	0.00412698	-1.53842	0.0486042	-2.17592	0.0229404	Down	-	-	-	-
BnaC08g15170D	-Inf	0.0133728	-Inf	0.021646	-Inf	0.00476279	-Inf	0.00756426	Down	AT1G08430.1	3e-28	ALMT1, ATALMT1	aluminum-activated malate transporter 1
BnaC08g25690D	-Inf	0.0121467	-Inf	0.0200064	-Inf	0.0209901	-Inf	0.0279839	Down	-	-	-	-
BnaC08g34670D	-2.87236	0.000234781	-5.14519	5.50632e-06	-2.17314	0.00534267	-4.44028	2.79685e-05	Down	-	-	-	-
BnaC08g44090D	-Inf	3.25921e-11	-5.46469	2.3912e-05	-Inf	8.92593e-09	-4.80211	0.00015775	Down	AT1G05260.1	2e-141	RCI3, RCI3A	Peroxidase superfamily protein
BnaC08g46150D	-7.69737	1.40448e-07	-6.7945	0.000487443	-4.12899	5.8051e-09	-3.22044	0.00016142	Down	AT3G41979.1	2e-52		rRNA
BnaC08g47040D	-6.19155	1.63461e-12	-5.91689	1.90821e-07	-2.58692	0.00910641	-2.30658	0.0376941	Down	-	-	-	-
BnaC09g00040D	-2.21923	0.0189631	-Inf	1.00542e-06	-2.3901	0.00814789	-Inf	4.4645e-08	Down	AT4G02590.1	0	UNE12	basic helix-loop-helix (bHLH) DNA-binding superfamily protein
BnaC09g00050D	-3.60398	0.000901019	-3.59717	0.00616304	-3.61452	0.000633681	-3.60204	0.00270902	Down	AT4G02600.1	0	MLO1, ATMLO1	Seven transmembrane MLO family protein
BnaC09g00080D	-2.55731	0.0241331	-Inf	3.72779e-05	-2.80284	0.00811468	-Inf	2.41555e-06	Down	AT4G02630.1	0		Protein kinase superfamily protein
BnaC09g00140D	-Inf	4.66843e-07	-Inf	9.66441e-06	-Inf	2.27313e-05	-Inf	8.60327e-05	Down	-	-	-	-
BnaC09g00210D	-Inf	0.000652222	-Inf	0.00191591	-Inf	4.01883e-05	-Inf	0.000139046	Down	AT4G02760.3	0		RNI-like superfamily protein
BnaC09g00260D	-6.84018	0.00038175	-Inf	0.000484269	-7.18228	3.61512e-05	-Inf	3.77473e-05	Down	AT2G26970.1	0		Polynucleotidyl transferase, ribonuclease H-like superfamily protein
BnaC09g00290D	-6.61492	4.46675e-10	-2.69427	0.00923705	-6.57062	2.05543e-10	-2.64429	0.00456224	Down	AT4G02930.1	0		GTP binding Elongation factor Tu family protein
BnaC09g00300D	-Inf	0.000437359	-Inf	0.00141065	-Inf	0.00236822	-Inf	0.00423881	Down	-	-	-	-
BnaC09g00310D	-Inf	1.7107e-08	-Inf	1.04325e-06	-Inf	1.27494e-09	-Inf	3.54296e-08	Down	AT4G02940.1	0		oxidoreductase, 2OG-Fe(II) oxygenase family protein
BnaC09g00370D	-3.6994	0.000843346	-Inf	3.3435e-06	-3.72605	0.00053949	-Inf	5.25683e-07	Down	-	-	-	-
BnaC09g00390D	-Inf	0.000473639	-Inf	0.00149928	-Inf	0.000169973	-Inf	0.000472656	Down	AT4G03010.1	0		RNI-like superfamily protein
BnaC09g00440D	-7.59179	4.26609e-06	-Inf	1.516e-05	-7.8361	3.80965e-07	-Inf	7.83117e-07	Down	AT4G03070.1	0	AOP1, AOP, AOP1.1	2-oxoglutarate (2OG) and Fe(II)-dependent oxygenase superfamily protein
BnaC09g00470D	-4.30442	1.31803e-05	-Inf	3.4576e-08	-4.83854	1.05751e-07	-Inf	3.75523e-11	Down	AT4G03110.1	0	AtRBP-DR1, RBP-DR1	RNA-binding protein-defense related 1
BnaC09g00490D	-6.52925	0.00151274	-Inf	0.00149928	-6.62588	0.000635198	-Inf	0.000500463	Down	AT4G03120.1	5e-149		C2H2 and C2HC zinc fingers superfamily protein
BnaC09g00530D	-1.61396	0.0450083	-Inf	1.26483e-08	-1.78635	0.0197041	-Inf	1.968e-10	Down	AT4G03190.1	0	GRH1, ATGRH1, AFB1	GRR1-like protein 1
BnaC09g00540D	-2.37144	0.00328495	-4.03576	0.000332967	-2.76653	0.000245456	-4.42516	8.47824e-06	Down	AT4G03200.1	0		catalytics
BnaC09g00560D	-2.76979	0.000901668	-7.25002	1.91684e-07	-3.02561	0.000124955	-7.50016	1.856e-09	Down	AT4G03260.1	0		Outer arm dynein light chain 1 protein
BnaC09g00570D	-Inf	0.00453459	-Inf	0.0086523	-Inf	0.0299822	-Inf	0.037379	Down	AT4G03270.1	0	CYCD6;1	Cyclin D6;1
BnaC09g00580D	-Inf	0.035948	-Inf	0.0467065	-Inf	0.0018855	-Inf	0.00352347	Down	AT4G03280.1	0	PETC, PGR1	photosynthetic electron transfer C
BnaC09g00700D	-Inf	4.66843e-07	-Inf	9.66441e-06	-Inf	1.17463e-07	-Inf	1.17818e-06	Down	AT4G03415.1	0		Protein phosphatase 2C family protein
BnaC09g00710D	-3.08345	0.000631746	-Inf	2.64745e-08	-2.88813	0.00128578	-Inf	8.50483e-09	Down	AT4G03420.1	0		Protein of unknown function (DUF789)
BnaC09g00720D	-3.43114	0.000413525	-3.93631	0.00147398	-3.45047	0.000266494	-3.94996	0.000457994	Down	AT4G03430.1	0	STA1, EMB2770	pre-mRNA splicing factor-related
BnaC09g00770D	-6.75424	8.97173e-08	-Inf	2.06902e-07	-6.87629	1.60303e-08	-Inf	9.29409e-09	Down	AT4G03520.1	1e-120	ATHM2	Thioredoxin superfamily protein
BnaC09g00800D	-7.70767	7.70212e-14	-Inf	4.93866e-12	-7.59876	1.6161e-14	-Inf	7.5424e-14	Down	AT4G03550.1	0	ATGSL05, GSL05, ATGSL5, PMR4, GSL5	glucan synthase-like 5
BnaC09g00910D	-5.44048	1.84544e-08	-Inf	6.22034e-10	-5.41289	7.93842e-09	-Inf	2.30221e-11	Down	AT4G03210.1	0	XTH9	xyloglucan endotransglucosylase/hydrolase 9
BnaC09g01040D	-Inf	0.00703049	-Inf	0.0125682	-Inf	0.000413134	-Inf	0.00100302	Down	AT3G26540.1	0		Tetratricopeptide repeat (TPR)-like superfamily protein
BnaC09g01070D	-6.10321	2.06105e-07	-7.035	3.62337e-06	-6.45171	4.58429e-09	-7.37782	4.39426e-08	Down	-	-	-	-
BnaC09g01100D	-Inf	6.89157e-07	-Inf	1.26382e-05	-Inf	3.46168e-08	-Inf	4.49419e-07	Down	AT3G26370.1	0		O-fucosyltransferase family protein
BnaC09g01370D	-2.07227	0.00386974	-1.97312	0.0372709	-2.14341	0.00101435	-2.03858	0.0123046	Down	AT3G27240.1	0		Cytochrome C1 family
BnaC09g02300D	-1.94631	0.00752541	-1.8604	0.0486463	-1.82062	0.00793084	-1.72903	0.0377989	Down	AT5G48230.2	0	EMB1276, ACAT2	acetoacetyl-CoA thiolase 2
BnaC09g06090D	-Inf	9.80086e-08	-3.54059	0.00743665	-Inf	1.22215e-05	-2.78897	0.0396711	Down	AT5G63780.1	0	SHA1	RING/FYVE/PHD zinc finger superfamily protein
BnaC09g08390D	-Inf	0.00175643	-4.39757	0.0359723	-Inf	0.00203376	-4.23007	0.0357318	Down	AT2G10940.1	8e-148		Bifunctional inhibitor/lipid-transfer protein/seed storage 2S albumin superfamily protein
BnaC09g09830D	-Inf	2.14222e-08	-7.24047	1.35589e-05	-Inf	0.00111949	-5.39053	0.0113888	Down	AT5G28080.2	2e-55	WNK9	Protein kinase superfamily protein
BnaC09g11740D	-2.91373	0.000155062	-2.1485	0.0347005	-2.84284	1.88921e-05	-2.07193	0.01258	Down	AT1G63940.2	0	MDAR6	monodehydroascorbate reductase 6
BnaC09g12250D	-Inf	2.50554e-13	-2.15251	0.0322436	-Inf	5.13006e-13	-1.95807	0.0314705	Down	AT1G64370.1	2e-97		unknown protein; Has 773 Blast hits to 375 proteins in 118 species: Archae - 0; Bacteria - 97; Metazoa - 421; Fungi - 108; Plants - 31; Viruses - 0; Other Eukaryotes - 116 (source: NCBI BLink).
BnaC09g13640D	-1.54529	0.0327083	-1.95052	0.0459676	-1.45503	0.021206	-1.85458	0.0224997	Down	AT5G49760.1	0		Leucine-rich repeat protein kinase family protein
BnaC09g51700D	-4.84214	3.02576e-08	-3.89946	0.000214302	-3.69403	6.79914e-05	-2.74567	0.00655854	Down	AT1G43710.1	0	emb1075	Pyridoxal phosphate (PLP)-dependent transferases superfamily protein
BnaC09g52030D	-3.6873	1.75921e-06	-1.93092	0.0455815	-3.42427	6.61881e-07	-1.66222	0.0388326	Down	-	-	-	-
BnaCnng01090D	-Inf	1.33621e-06	-Inf	2.00119e-05	-Inf	1.38223e-05	-Inf	5.67244e-05	Down	AT4G02100.1	0		Heat shock protein DnaJ with tetratricopeptide repeat
BnaCnng01100D	-2.16297	0.00330012	-2.04342	0.0315897	-2.14277	0.00195787	-2.01753	0.0161734	Down	AT4G02080.1	0	ASAR1, ATSARA1C, ATSAR2, SAR2	secretion-associated RAS super family 2
BnaCnng01160D	-Inf	0.0100666	-Inf	0.0170873	-Inf	0.000967279	-Inf	0.00203994	Down	-	-	-	-
BnaCnng01200D	-Inf	0.000766609	-Inf	0.00216764	-Inf	0.000442874	-Inf	0.00106361	Down	AT4G01960.1	6e-134		unknown protein; BEST Arabidopsis thaliana protein match is: unknown protein (TAIR:AT1G02380.1); Has 67 Blast hits to 67 proteins in 11 species: Archae - 0; Bacteria - 0; Metazoa - 0; Fungi - 0; Plants - 67; Viruses - 0; Other Eukaryotes - 0 (source: NCBI BLink).
BnaCnng01270D	-Inf	0.0110481	-Inf	0.0184876	-Inf	0.025082	-Inf	0.0324267	Down	AT4G01770.1	0	RGXT1	rhamnogalacturonan xylosyltransferase 1
BnaCnng01330D	-1.79978	0.0250488	-2.18725	0.0355708	-1.58024	0.045474	-1.96203	0.0392886	Down	AT4G01840.1	0	KCO5, ATTPK5, ATKCO5, TPK5	Ca2+ activated outward rectifying K+ channel 5
BnaCnng01340D	-1.76842	0.0250959	-4.11419	0.000330657	-1.70374	0.0256385	-4.04383	0.000105874	Down	AT4G01810.1	0		Sec23/Sec24 protein transport family protein
BnaCnng01360D	-6.01988	2.63699e-06	-Inf	1.40789e-06	-6.3964	6.91567e-08	-Inf	1.50579e-08	Down	AT4G01720.1	0	WRKY47, AtWRKY47	WRKY family transcription factor
BnaCnng01370D	-5.77532	1.73575e-09	-Inf	1.42948e-10	-5.51276	5.61805e-09	-Inf	2.43904e-11	Down	AT4G01700.1	0		Chitinase family protein
BnaCnng01390D	-Inf	0.000169998	-Inf	0.00068743	-Inf	5.2678e-07	-Inf	3.90812e-06	Down	AT4G01680.2	0	MYB55	myb domain protein 55
BnaCnng01410D	-8.31822	1.09683e-08	-Inf	2.35336e-07	-8.37131	3.41923e-09	-Inf	1.81236e-08	Down	AT4G01660.1	0	ATABC1, ATATH10, ABC1	ABC transporter 1
BnaCnng01440D	-6.89376	3.92818e-14	-Inf	2.24343e-14	-6.92931	4.75385e-17	-Inf	2.60182e-18	Down	AT4G01610.1	0		Cysteine proteinases superfamily protein
BnaCnng01490D	-6.26986	9.37072e-05	-Inf	7.53174e-05	-6.81144	1.47106e-06	-Inf	9.20998e-07	Down	AT4G01560.1	0	MEE49	Ribosomal RNA processing Brix domain protein
BnaCnng01510D	-6.65173	8.05297e-06	-Inf	1.10441e-05	-6.75436	2.25895e-06	-Inf	1.33439e-06	Down	-	-	-	-
BnaCnng01590D	-9.36502	3.94313e-13	-Inf	2.91157e-10	-9.08788	1.84316e-12	-Inf	6.7869e-11	Down	AT4G01440.1	0		nodulin MtN21 /EamA-like transporter family protein
BnaCnng01600D	-Inf	4.10534e-07	-Inf	8.84838e-06	-Inf	7.06025e-09	-Inf	1.30548e-07	Down	AT4G01410.1	0		Late embryogenesis abundant (LEA) hydroxyproline-rich glycoprotein family
BnaCnng01620D	-2.89146	0.000522603	-5.99318	2.26262e-06	-3.02613	0.000141159	-6.12217	8.25746e-08	Down	AT4G00800.1	0		transducin family protein / WD-40 repeat family protein
BnaCnng01630D	-Inf	5.00371e-20	-Inf	1.25044e-13	-Inf	6.46255e-22	-Inf	2.64735e-16	Down	AT4G00810.1	3e-114		60S acidic ribosomal protein family
BnaCnng01660D	-Inf	0.000318379	-Inf	0.00110722	-Inf	0.0328311	-Inf	0.0401136	Down	-	-	-	-
BnaCnng01690D	-Inf	0.000183763	-Inf	0.000729204	-Inf	4.01883e-05	-Inf	0.000139046	Down	AT4G00905.1	0		NC domain-containing protein-related
BnaCnng01700D	-Inf	3.70962e-05	-4.05772	0.0140363	-Inf	1.74185e-08	-5.01707	0.000128926	Down	AT4G00910.1	0		Aluminium activated malate transporter family protein
BnaCnng01710D	-Inf	9.84883e-09	-Inf	7.24778e-07	-Inf	5.71943e-08	-Inf	6.66929e-07	Down	AT4G00940.1	0		Dof-type zinc finger DNA-binding family protein
BnaCnng01740D	-Inf	1.02342e-15	-Inf	2.84269e-11	-Inf	1.35695e-19	-Inf	6.00675e-15	Down	AT1G64780.1	0	ATAMT1;2, AMT1;2	ammonium transporter 1;2
BnaCnng01760D	-Inf	0.00589937	-Inf	0.010815	-Inf	0.00476279	-Inf	0.00756426	Down	AT4G00980.1	4e-163		zinc knuckle (CCHC-type) family protein
BnaCnng01910D	-1.92146	0.0141391	-3.7304	0.000712941	-1.98673	0.00790311	-3.78999	0.000130833	Down	AT4G01120.1	0	GBF2, ATBZIP54	G-box binding factor 2
BnaCnng01930D	-Inf	0.000601927	-Inf	0.0018016	-Inf	4.12653e-06	-Inf	2.08328e-05	Down	AT4G01150.1	2e-152		unknown protein; FUNCTIONS IN: molecular_function unknown; INVOLVED IN: biological_process unknown; LOCATED IN: thylakoid, chloroplast thylakoid membrane, chloroplast, plastoglobule, chloroplast envelope; EXPRESSED IN: 23 plant structures; EXPRESSED DURING: 14 growth stages; BEST Arabidopsis thaliana protein match is: unknown protein (TAIR:AT4G38100.1); Has 323 Blast hits to 323 proteins in 59 sp…
BnaCnng01950D	-5.45107	4.90413e-08	-2.66101	0.0113355	-5.5106	1.12284e-08	-2.71486	0.00398307	Down	AT4G01210.1	0		glycosyl transferase family 1 protein
BnaCnng02040D	-4.02233	5.98186e-07	-3.5055	0.000523839	-3.86313	4.47081e-07	-3.34063	0.00019806	Down	AT4G01290.1	0		unknown protein; FUNCTIONS IN: molecular_function unknown; INVOLVED IN: biological_process unknown; LOCATED IN: cellular_component unknown; EXPRESSED IN: 24 plant structures; EXPRESSED DURING: 15 growth stages; Has 1744 Blast hits to 1308 proteins in 219 species: Archae - 0; Bacteria - 241; Metazoa - 793; Fungi - 253; Plants - 108; Viruses - 0; Other Eukaryotes - 349 (source: NCBI BLink).
BnaCnng02050D	-Inf	0.00348945	-5.20165	0.0278077	-Inf	0.000106575	-5.92396	0.00207472	Down	AT4G01310.1	0		Ribosomal L5P family protein
BnaCnng02060D	-Inf	1.62226e-11	-Inf	1.14682e-08	-Inf	1.42701e-14	-Inf	1.01645e-11	Down	AT4G01320.1	0	ATSTE24, STE24	Peptidase family M48 family protein
BnaCnng02070D	-3.22986	0.000471293	-4.53431	0.000271641	-3.44453	8.88088e-05	-4.7433	2.0386e-05	Down	AT4G01330.2	0		Protein kinase superfamily protein
BnaCnng02120D	-Inf	4.79658e-08	-Inf	2.07024e-06	-Inf	1.98836e-07	-Inf	1.79072e-06	Down	AT4G00755.1	3e-119		F-box family protein
BnaCnng02160D	-Inf	0.000512983	-Inf	0.00159371	-Inf	0.000359701	-Inf	0.000892277	Down	AT4G00730.1	0	ANL2, AHDP	Homeobox-leucine zipper family protein / lipid-binding START domain-containing protein
BnaCnng02170D	-Inf	2.32197e-10	-Inf	6.37178e-08	-Inf	7.70971e-13	-Inf	1.60806e-10	Down	AT4G00720.1	0	ATSK32, ASKTHETA, SK32	shaggy-like protein kinase 32
BnaCnng02180D	-2.975	0.00187707	-Inf	2.68102e-07	-2.8361	0.00285979	-Inf	8.53403e-08	Down	AT4G00710.1	0	BSK3	BR-signaling kinase 3
BnaCnng02190D	-7.7012	1.212e-09	-6.08867	6.90478e-06	-7.8901	7.29887e-11	-6.27189	2.59204e-07	Down	AT4G00680.1	1e-135	ADF8	actin depolymerizing factor 8
BnaCnng02200D	-2.83389	0.00118196	-2.3896	0.0252738	-3.18511	0.000103102	-2.73514	0.00367737	Down	AT4G00660.2	0	RH8, ATRH8	RNAhelicase-like 8
BnaCnng02240D	-1.83058	0.013166	-2.35191	0.0159957	-2.23088	0.00117595	-2.74653	0.00144591	Down	AT4G00570.1	0	NAD-ME2	NAD-dependent malic enzyme 2
BnaCnng02250D	-Inf	4.5812e-06	-Inf	4.77256e-05	-Inf	2.89776e-06	-Inf	1.55879e-05	Down	AT4G00550.1	0	DGD2	digalactosyl diacylglycerol deficient 2
BnaCnng02330D	-7.05836	0.000123868	-3.34629	0.0318115	-6.98688	0.000109061	-3.26914	0.0246325	Down	AT4G00440.2	0		Protein of unknown function (DUF3741)
BnaCnng02340D	-Inf	0.0325499	-Inf	0.0430271	-Inf	0.0175757	-Inf	0.0240665	Down	-	-	-	-
BnaCnng02360D	-Inf	9.27479e-20	-9.93895	3.99761e-12	-Inf	3.72679e-25	-10.5845	1.67225e-16	Down	AT4G00430.1	0	TMP-C, PIP1;4, PIP1E	plasma membrane intrinsic protein 1;4
BnaCnng03960D	-3.6364	0.000514363	-Inf	9.00573e-07	-4.57883	5.19617e-07	-Inf	1.0153e-10	Down	AT5G01330.1	0	PDC3	pyruvate decarboxylase-3
BnaCnng05190D	-4.01024	3.65493e-07	-3.96045	0.000107594	-2.00732	0.016021	-1.95185	0.0441817	Down	AT2G33830.2	8e-115		Dormancy/auxin associated family protein
BnaCnng12640D	-5.73766	4.78696e-10	-5.75896	3.62781e-06	-2.45468	0.00092718	-2.47029	0.00548686	Down	ATMG00020.1	0	RRN26	mitochondrial 26S ribosomal RNA protein
BnaCnng16510D	-Inf	1.80926e-08	-4.67453	0.000667583	-Inf	3.07275e-06	-3.94135	0.00503248	Down	AT1G49030.1	3e-135		PLAC8 family protein
BnaCnng16650D	-4.38774	5.75411e-06	-4.1169	0.00048746	-3.13857	0.00513857	-2.86205	0.0210974	Down	AT1G20960.1	0	emb1507	U5 small nuclear ribonucleoprotein helicase, putative
BnaCnng19060D	-6.31998	6.57103e-09	-Inf	5.78878e-09	-4.93835	0.000140881	-Inf	5.59301e-06	Down	AT2G02930.1	0	ATGSTF3, GST16, GSTF3	glutathione S-transferase F3
BnaCnng19120D	-Inf	0.0325499	-Inf	0.0430271	-Inf	0.0147547	-Inf	0.020686	Down	AT4G02485.1	0		2-oxoglutarate (2OG) and Fe(II)-dependent oxygenase superfamily protein
BnaCnng19160D	-6.78005	3.18644e-06	-3.58256	0.00796752	-6.76081	2.15311e-06	-3.55764	0.00417067	Down	AT4G02440.1	8e-164	EID1	F-box family protein
BnaCnng19260D	-2.7223	0.000839338	-2.93324	0.00508726	-2.58831	0.00109735	-2.79358	0.00324369	Down	AT4G02340.1	0		alpha/beta-Hydrolases superfamily protein
BnaCnng23250D	-5.45908	8.65131e-07	-3.13035	0.00716738	-6.529	1.52707e-11	-4.19458	1.85092e-05	Down	AT4G02290.1	0	AtGH9B13, GH9B13	glycosyl hydrolase 9B13
BnaCnng23260D	-Inf	0.00643933	-Inf	0.0116578	-Inf	0.0328311	-Inf	0.0401136	Down	AT4G02280.1	0	SUS3, ATSUS3	sucrose synthase 3
BnaCnng23290D	-2.03053	0.00469116	-2.09516	0.026693	-1.81144	0.00642026	-1.87039	0.0228444	Down	AT4G02230.1	0		Ribosomal protein L19e family protein
BnaCnng38980D	-6.86932	0.000331065	-Inf	0.000431506	-7.23886	2.57044e-05	-Inf	2.79745e-05	Down	-	-	-	-
BnaCnng46650D	-2.29119	0.0040972	-2.8451	0.00654198	-2.41733	0.00146675	-2.96556	0.00150621	Down	-	-	-	-
BnaCnng55010D	-Inf	3.03762e-10	-8.69642	3.63049e-07	-Inf	1.66043e-11	-8.89415	8.30427e-09	Down	AT2G36810.1	0		ARM repeat superfamily protein
BnaCnng59050D	-1.53844	0.0449164	-2.71847	0.00913806	-2.42501	0.000535574	-3.59936	7.21762e-05	Down	AT5G23990.1	0	ATFRO5, FRO5	ferric reduction oxidase 5
BnaCnng60320D	-Inf	0.00839533	-Inf	0.0146243	-Inf	0.0209901	-Inf	0.0279839	Down	AT4G22950.1	4e-67	AGL19, GL19	AGAMOUS-like 19
BnaCnng62740D	-Inf	2.32057e-07	-Inf	5.99264e-06	-Inf	0.000255193	-Inf	0.000667273	Down	AT5G08380.1	0	AtAGAL1, AGAL1	alpha-galactosidase 1
BnaCnng65690D	-Inf	0.00540482	-Inf	0.0100358	-Inf	0.0015052	-Inf	0.00293198	Down	-	-	-	-
BnaCnng67300D	-2.82519	0.000619366	-3.83631	0.000529642	-1.89438	0.0299527	-2.89981	0.00738717	Down	AT1G30760.1	0		FAD-binding Berberine family protein
BnaCnng67880D	-3.36653	1.74896e-05	-5.00336	8.93848e-06	-2.17298	0.000908467	-3.80414	1.58869e-05	Down	AT2G19590.1	0	ACO1, ATACO1	ACC oxidase 1
BnaCnng75280D	-Inf	0.0133728	-Inf	0.021646	-Inf	0.0124429	-Inf	0.0178168	Down	AT1G73360.1	1e-65	HDG11, EDT1, ATHDG11	homeodomain GLABROUS 11
BnaA01g04540D	1.71854	0.0208817	1.93207	0.0433625	1.89835	0.00767562	2.11756	0.0131912	Up	AT4G32470.1	3e-139		Cytochrome bd ubiquinol oxidase, 14kDa subunit
BnaA01g11780D	Inf	0.000202681	Inf	0.00052276	6.84096	0.000266518	7.02732	0.000451837	Up	-	-	-	-
BnaA01g13350D	3.99047	2.31884e-05	4.62228	4.47646e-05	2.4724	0.00262876	3.10989	0.000820438	Up	AT4G23680.1	8e-151		Polyketide cyclase/dehydrase and lipid transport superfamily protein
BnaA01g14700D	Inf	0.0110958	Inf	0.0327223	Inf	0.00586464	Inf	0.0173278	Up	AT4G25315.1	3e-129		Expressed protein
BnaA01g17570D	1.94588	0.00684136	2.28661	0.0202618	2.43221	0.000204668	2.77863	0.000944288	Up	AT4G16190.1	0		Papain family cysteine protease
BnaA01g19230D	2.10457	0.0159204	2.20145	0.042543	3.06689	0.000720078	3.16945	0.00236494	Up	AT4G14570.1	0		acylaminoacyl-peptidase-related
BnaA01g21570D	Inf	0.000122459	Inf	0.000447185	5.94136	0.000387177	6.06685	0.000838507	Up	AT1G79090.1	0		FUNCTIONS IN: molecular_function unknown; INVOLVED IN: biological_process unknown; LOCATED IN: cellular_component unknown; EXPRESSED IN: 25 plant structures; EXPRESSED DURING: 15 growth stages; CONTAINS InterPro DOMAIN/s: Topoisomerase II-associated protein PAT1 (InterPro:IPR019167); BEST Arabidopsis thaliana protein match is: Topoisomerase II-associated protein PAT1 (TAIR:AT3G22270.1); Has 30201…
BnaA01g23290D	Inf	0.039541	Inf	0.0125897	Inf	0.0237157	Inf	0.00581023	Up	-	-	-	-
BnaA01g31600D	1.81991	0.0202875	2.03618	0.0399677	1.84342	0.0143328	2.06537	0.019824	Up	AT3G10540.1	0		3-phosphoinositide-dependent protein kinase
BnaA02g04050D	4.94446	0.0139833	4.72945	0.0455955	Inf	0.00118162	Inf	0.00549654	Up	AT5G18310.2	2e-98		unknown protein; FUNCTIONS IN: molecular_function unknown; INVOLVED IN: biological_process unknown; LOCATED IN: plasma membrane; EXPRESSED IN: 22 plant structures; EXPRESSED DURING: 13 growth stages; Has 60 Blast hits to 60 proteins in 14 species: Archae - 0; Bacteria - 0; Metazoa - 7; Fungi - 0; Plants - 53; Viruses - 0; Other Eukaryotes - 0 (source: NCBI BLink).
BnaA02g06330D	Inf	0.0364301	Inf	0.0447256	Inf	0.0216136	Inf	0.025671	Up	AT5G58470.1	1e-23	TAF15b	TBP-associated factor 15B
BnaA02g07530D	Inf	2.22401e-05	Inf	9.19278e-05	Inf	6.80125e-06	Inf	1.64492e-05	Up	AT5G58700.1	0	ATPLC4, PLC4	phosphatidylinositol-speciwc phospholipase C4
BnaA02g08820D	1.89743	0.0104867	2.19654	0.0217269	3.79207	1.29868e-06	4.09686	1.12697e-05	Up	AT5G56000.1	1e-168	Hsp81.4, AtHsp90.4	HEAT SHOCK PROTEIN 81.4
BnaA02g09320D	2.09111	0.00427355	2.30662	0.0156949	2.06816	0.00250673	2.28935	0.00624617	Up	AT5G55050.1	0		GDSL-like Lipase/Acylhydrolase superfamily protein
BnaA02g17180D	1.75118	0.0322851	3.36611	0.000748212	Inf	8.7526e-12	Inf	4.9152e-15	Up	AT1G75388.1	2e-78	CPuORF5	conserved peptide upstream open reading frame 5
BnaA02g32720D	3.30912	1.84022e-05	2.69682	0.00715237	2.38937	0.000518649	1.78274	0.0364226	Up	AT5G24140.1	0	SQP2	squalene monooxygenase 2
BnaA02g33390D	2.38243	0.00150082	2.43641	0.0120012	2.58229	0.00030588	2.64195	0.00231208	Up	AT5G62420.1	0		NAD(P)-linked oxidoreductase superfamily protein
BnaA02g35250D	4.1693	3.4376e-06	3.4234	0.0040891	4.03921	2.35097e-06	3.29899	0.00208491	Up	AT5G57560.1	0	TCH4, XTH22	Xyloglucan endotransglucosylase/hydrolase family protein ( response to auxin)
BnaA03g00600D	Inf	0.016258	Inf	6.98278e-05	Inf	0.00887039	Inf	1.18e-05	Up	AT5G02760.1	0		Protein phosphatase 2C family protein
BnaA03g05120D	Inf	0.00175694	Inf	0.00091363	Inf	0.000749083	Inf	0.000259491	Up	AT5G14930.2	1e-159	SAG101	senescence-associated gene 101
BnaA03g08560D	3.56461	0.0323028	5.16967	0.000418094	3.61423	0.0221751	5.22497	9.70786e-05	Up	AT5G22460.1	0		alpha/beta-Hydrolases superfamily protein
BnaA03g09300D	3.0913	0.00207676	4.07156	0.000337561	3.12627	0.00138733	4.11221	6.13843e-05	Up	AT5G59720.1	2e-147	HSP18.2	heat shock protein 18.2
BnaA03g10120D	3.66206	0.0379732	4.52457	0.00852238	3.67103	0.0273426	4.53922	0.00396815	Up	AT5G57785.1	9e-68		unknown protein; Has 30201 Blast hits to 17322 proteins in 780 species: Archae - 12; Bacteria - 1396; Metazoa - 17338; Fungi - 3422; Plants - 5037; Viruses - 0; Other Eukaryotes - 2996 (source: NCBI BLink).
BnaA03g22540D	6.53609	6.89628e-06	7.42206	1.38183e-06	2.31624	0.0198592	3.20789	0.00191623	Up	-	-	-	-
BnaA03g28350D	2.34377	0.00243299	2.24452	0.0239154	2.6514	0.00040551	2.55784	0.00459597	Up	AT3G03670.1	3e-176		Peroxidase superfamily protein
BnaA03g30480D	3.81071	2.19184e-05	4.4654	4.6151e-05	1.66486	0.0266258	2.32524	0.00747134	Up	-	-	-	-
BnaA03g31730D	5.24702	4.98083e-09	5.63607	6.73012e-07	1.40633	0.037861	1.80106	0.0287071	Up	AT3G11480.1	0	BSMT1, ATBSMT1	S-adenosyl-L-methionine-dependent methyltransferases superfamily protein
BnaA03g33850D	4.42989	0.00325394	5.06513	0.00129371	2.8539	0.0234532	3.49483	0.00627688	Up	AT3G15370.1	0	ATEXPA12, EXP12, ATEXP12, ATHEXP ALPHA 1.24, EXPA12	expansin 12
BnaA03g44150D	2.17541	0.0492681	4.76334	1.26909e-05	2.86246	0.011412	5.45607	7.01196e-08	Up	AT4G19680.2	0	IRT2	iron regulated transporter 2
BnaA03g44160D	5.09646	0.00882612	7.66982	3.35297e-07	Inf	0.000645289	Inf	5.05828e-10	Up	AT4G19690.2	0	IRT1	iron-regulated transporter 1
BnaA04g00540D	Inf	0.00377734	Inf	2.38034e-05	Inf	0.00174369	Inf	3.19399e-06	Up	AT3G61790.1	0		Protein with RING/U-box and TRAF-like domains
BnaA04g01500D	Inf	0.000360419	Inf	0.00514819	Inf	0.000133387	Inf	0.00208631	Up	AT3G59810.1	2e-94		Small nuclear ribonucleoprotein family protein
BnaA04g02760D	1.83401	0.0111127	2.09993	0.0336201	1.54548	0.0146174	1.81708	0.0261059	Up	AT3G56800.1	0	CAM3, acam-3	calmodulin 3
BnaA04g03210D	3.26852	0.00706363	3.30217	0.0215167	2.44742	0.0252611	2.48675	0.0437873	Up	AT3G56190.1	0	ALPHA-SNAP2, ASNAP	alpha-soluble NSF attachment protein 2
BnaA04g05280D	5.16303	1.75953e-08	5.00969	1.64625e-05	Inf	5.83679e-16	Inf	8.46893e-12	Up	AT3G52730.1	1e-66		ubiquinol-cytochrome C reductase UQCRX/QCR9-like family protein
BnaA04g06060D	3.98955	0.00530056	3.72655	0.0331753	4.06891	0.00308584	3.81159	0.0181466	Up	AT5G24140.1	0	SQP2	squalene monooxygenase 2
BnaA04g08740D	Inf	0.000297187	Inf	0.0146901	Inf	0.000108321	Inf	0.00688042	Up	AT4G15060.1	1e-14		CONTAINS InterPro DOMAIN/s: FBD (InterPro:IPR013596), F-box domain, Skp2-like (InterPro:IPR022364), FBD-like (InterPro:IPR006566), Leucine-rich repeat 2 (InterPro:IPR013101); BEST Arabidopsis thaliana protein match is: FBD, F-box and Leucine Rich Repeat domains containing protein (TAIR:AT1G55660.1); Has 30201 Blast hits to 17322 proteins in 780 species: Archae - 12; Bacteria - 1396; Metazoa - 173…
BnaA04g09270D	3.81016	0.0259281	4.20029	0.0212062	3.40409	0.0290549	3.79991	0.0187574	Up	AT5G39430.1	0		Protein of unknown function (DUF1336)
BnaA04g19710D	Inf	0.00043755	Inf	0.0108186	5.6759	0.00128703	5.04722	0.0220343	Up	-	-	-	-
BnaA04g22180D	3.89792	7.5673e-05	4.38706	0.000182694	3.31431	0.00029962	3.80914	0.000189066	Up	AT2G38750.1	0	ANNAT4	annexin 4
BnaA04g27700D	1.83796	0.030341	2.21772	0.0331705	2.03111	0.014793	2.41655	0.0107132	Up	AT3G54760.1	0		dentin sialophosphoprotein-related
BnaA05g04020D	Inf	0.0206582	Inf	0.00433022	Inf	0.0114445	Inf	0.00169147	Up	AT2G44450.1	0	BGLU15	beta glucosidase 15
BnaA05g05530D	Inf	5.83112e-05	Inf	0.00414762	Inf	1.89411e-05	Inf	0.00160532	Up	AT2G40113.1	5e-143		Pollen Ole e 1 allergen and extensin family protein
BnaA05g05610D	2.20681	0.0091229	3.21317	0.00163781	1.84536	0.0207496	2.8574	0.00135498	Up	-	-	-	-
BnaA05g06230D	Inf	3.76797e-14	Inf	0.0026981	Inf	1.21066e-15	Inf	0.000955816	Up	AT2G38940.1	0	ATPT2, PHT1;4	phosphate transporter 1;4
BnaA05g07230D	2.77453	0.00585305	3.42833	0.00307432	2.87662	0.00351209	3.53609	0.000802816	Up	AT2G37240.1	0		Thioredoxin superfamily protein
BnaA05g08260D	6.89348	0.000140994	6.03914	0.0135947	4.58052	0.00104931	3.73186	0.0413643	Up	-	-	-	-
BnaA05g09390D	Inf	0.0110958	Inf	0.00397277	Inf	0.00586464	Inf	0.00152366	Up	AT2G34480.1	3e-118		Ribosomal protein L18ae/LX family protein
BnaA05g12020D	Inf	0.0176	Inf	0.000877387	Inf	0.00964716	Inf	0.000247156	Up	AT4G12020.2	0	WRKY19, ATWRKY19, MAPKKK11, MEKK4	protein kinase family protein
BnaA05g12030D	Inf	0.00043755	Inf	0.000201975	Inf	0.000164506	Inf	4.24042e-05	Up	AT4G12010.1	0		Disease resistance protein (TIR-NBS-LRR class) family
BnaA05g12600D	Inf	0.016258	Inf	0.00162529	Inf	0.00887039	Inf	0.000519122	Up	AT2G30670.1	0		NAD(P)-binding Rossmann-fold superfamily protein
BnaA05g13950D	3.39443	0.00272551	3.75434	0.00393941	2.79971	0.00744645	3.16529	0.0053768	Up	AT1G54290.1	3e-134		Translation initiation factor SUI1 family protein
BnaA05g14050D	3.53535	0.00111914	3.43215	0.0100819	4.39232	9.09377e-05	4.2948	0.000898356	Up	AT1G54030.1	0	MVP1	GDSL-like Lipase/Acylhydrolase superfamily protein
BnaA05g26300D	3.84817	9.67395e-06	4.09817	0.000164792	2.07224	0.00540935	2.32793	0.00823644	Up	AT3G12900.1	0		2-oxoglutarate (2OG) and Fe(II)-dependent oxygenase superfamily protein
BnaA05g32470D	6.21194	2.47711e-06	5.54933	0.00141063	4.36847	6.82296e-05	3.71154	0.00703439	Up	AT3G03240.1	0		alpha/beta-Hydrolases superfamily protein
BnaA05g35470D	Inf	0.00669057	Inf	0.0223519	Inf	0.00330375	Inf	0.011103	Up	AT2G29730.1	0	UGT71D1	UDP-glucosyl transferase 71D1
BnaA06g11020D	Inf	0.0103101	Inf	0.0383398	Inf	0.00539906	Inf	0.0210333	Up	AT1G07950.1	2e-141	MED22B	Surfeit locus protein 5 subunit 22 of Mediator complex
BnaA06g17690D	3.83778	2.97983e-06	3.74509	0.00037024	3.223	1.76282e-05	3.13599	0.000549352	Up	AT3G47000.1	0		Glycosyl hydrolase family protein
BnaA06g23270D	2.13783	0.0215169	3.24129	0.00233039	2.237	0.0140635	3.34614	0.000503768	Up	AT5G64120.1	0		Peroxidase superfamily protein
BnaA06g25130D	1.97678	0.00721237	1.87477	0.0493398	3.01642	3.9442e-05	2.9201	0.00103814	Up	AT2G18670.1	2e-145		RING/U-box superfamily protein
BnaA06g27900D	2.44031	0.00109021	3.30325	0.000880305	1.50914	0.0240501	2.37776	0.00401927	Up	AT5G25810.1	3e-176	tny	Integrase-type DNA-binding superfamily protein
BnaA06g38240D	5.2981	0.0400527	7.14956	0.000331143	Inf	0.00964716	Inf	1.71542e-05	Up	AT1G12070.1	0		Immunoglobulin E-set superfamily protein
BnaA07g08260D	9.42199	7.3768e-14	9.32454	2.1053e-09	Inf	1.91323e-16	Inf	2.61411e-12	Up	AT1G28570.1	0		SGNH hydrolase-type esterase superfamily protein
BnaA07g10480D	Inf	0.00043755	Inf	0.000662599	Inf	0.000164506	Inf	0.000176328	Up	AT1G22440.1	1e-88		Zinc-binding alcohol dehydrogenase family protein
BnaA07g16510D	3.48046	6.78038e-06	3.70367	0.000249742	1.64913	0.0121121	1.87802	0.0212212	Up	AT3G54820.1	0	PIP2D, PIP2;5	plasma membrane intrinsic protein 2;5
BnaA07g18740D	5.88306	0.00899296	7.74461	1.97142e-05	3.5701	0.035483	5.43734	6.79772e-05	Up	AT3G60550.1	0	CYCP3;2	cyclin p3;2
BnaA07g21710D	2.80742	0.000310778	3.77661	0.000196234	1.61618	0.0191007	2.59106	0.00197051	Up	AT1G75388.1	1e-34	CPuORF5	conserved peptide upstream open reading frame 5
BnaA07g22750D	3.98802	1.02333e-05	4.66277	2.38948e-05	2.14073	0.00547295	2.82116	0.00149605	Up	-	-	-	-
BnaA07g30360D	Inf	0.00153316	Inf	0.00614052	Inf	0.000645289	Inf	0.00257647	Up	AT1G72660.1	0		P-loop containing nucleoside triphosphate hydrolases superfamily protein
BnaA07g31420D	3.61823	0.00197621	5.49516	3.41985e-06	2.7434	0.0093311	4.62601	4.31077e-06	Up	AT1G74310.1	0	ATHSP101, HSP101, HOT1	heat shock protein 101
BnaA07g34270D	2.61104	0.0156169	3.73525	0.00130373	2.405	0.0194152	3.53489	0.000651799	Up	AT1G78620.2	0		Protein of unknown function DUF92, transmembrane
BnaA07g34540D	Inf	0.011951	Inf	0.0496505	Inf	0.00636985	Inf	0.0293393	Up	AT1G78960.1	0	ATLUP2, LUP2	lupeol synthase 2
BnaA07g36910D	6.58189	4.97578e-06	6.75962	4.68115e-05	Inf	7.70308e-08	Inf	4.0095e-07	Up	AT1G25420.1	0		Regulator of Vps4 activity in the MVB pathway protein
BnaA08g09210D	Inf	1.23531e-05	Inf	0.000282487	Inf	3.64754e-06	Inf	6.34065e-05	Up	AT4G19500.1	0		nucleoside-triphosphatases;transmembrane receptors;nucleotide binding;ATP binding
BnaA08g09290D	Inf	0.000230155	Inf	0.00116699	Inf	8.22619e-05	Inf	0.000348377	Up	AT1G48820.1	5e-59		Terpenoid cyclases/Protein prenyltransferases superfamily protein
BnaA08g12300D	4.12031	9.77268e-06	4.40201	0.000119731	3.24936	0.000127031	3.53674	0.000295043	Up	AT4G31940.1	0	CYP82C4	cytochrome P450, family 82, subfamily C, polypeptide 4
BnaA08g24030D	2.2144	0.00528472	2.35425	0.0192683	1.81503	0.0144077	1.96056	0.0258779	Up	AT1G14340.1	0		RNA-binding (RRM/RBD/RNP motifs) family protein
BnaA08g24180D	Inf	0.0428772	Inf	0.0190597	Inf	0.0260132	Inf	0.0092311	Up	-	-	-	-
BnaA08g30360D	3.48878	0.0198419	3.63499	0.0317197	3.17583	0.022062	3.32772	0.0277644	Up	AT4G16690.1	0	ATMES16, MES16	methyl esterase 16
BnaA08g30510D	Inf	3.13418e-08	Inf	2.0084e-07	4.43357	4.47785e-05	4.87463	3.50734e-05	Up	AT4G19960.1	0	KUP9, ATKUP9, HAK9, KT9	K+ uptake permease 9
BnaA09g00820D	2.79529	0.000168781	2.29773	0.0163456	2.49775	0.000138001	2.00587	0.0137267	Up	AT4G02480.1	0		AAA-type ATPase family protein
BnaA09g00890D	1.42219	0.0441754	2.33291	0.0211092	1.30681	0.038417	2.22321	0.00760204	Up	AT4G02570.1	0	ATCUL1, CUL1, AXR6	cullin 1
BnaA09g01220D	2.05035	0.013882	2.36372	0.0221295	2.13988	0.00823977	2.45893	0.00835419	Up	AT4G03000.1	0		RING/U-box superfamily protein
BnaA09g01500D	2.89348	0.0226062	3.98485	0.00198927	Inf	1.13008e-05	Inf	8.44682e-08	Up	AT4G03330.1	0	SYP123, ATSYP123	syntaxin of plants 123
BnaA09g01530D	1.97703	0.0243531	2.4667	0.020036	1.8997	0.0249647	2.39505	0.0117194	Up	AT4G03390.1	0	SRF3	STRUBBELIG-receptor family 3
BnaA09g01980D	3.01252	0.000123537	3.09094	0.00213142	2.29239	0.0013054	2.37649	0.00582243	Up	AT3G27300.1	0	G6PD5	glucose-6-phosphate dehydrogenase 5
BnaA09g02030D	3.73953	0.005313	3.13259	0.0466221	3.74918	3.22033e-05	3.14792	0.00388392	Up	-	-	-	-
BnaA09g08380D	Inf	6.9364e-06	Inf	0.00847258	Inf	1.98057e-06	Inf	0.00375182	Up	AT2G14255.1	0		Ankyrin repeat family protein with DHHC zinc finger domain
BnaA09g09090D	Inf	0.000101568	Inf	0.00614052	Inf	3.4235e-05	Inf	0.00257647	Up	AT2G34480.1	3e-118		Ribosomal protein L18ae/LX family protein
BnaA09g13260D	1.45862	0.0392587	2.32812	0.0156428	1.51408	0.0210702	2.38926	0.00376436	Up	AT1G62440.1	0	LRX2	leucine-rich repeat/extensin 2
BnaA09g13910D	2.20284	0.00508069	2.56235	0.00988083	1.89407	0.0102381	2.25927	0.00943227	Up	AT1G61080.1	0		Hydroxyproline-rich glycoprotein family protein
BnaA09g14770D	Inf	0.0010247	Inf	0.0363968	Inf	0.000415796	Inf	0.0197051	Up	AT1G58320.1	1e-138		PLAC8 family protein
BnaA09g18190D	Inf	1.29578e-11	Inf	2.04972e-07	Inf	1.21434e-12	Inf	9.00235e-09	Up	AT5G46800.1	0	BOU	Mitochondrial substrate carrier family protein
BnaA09g24100D	9.60742	1.1818e-14	9.03092	1.23167e-08	7.5575	3.40447e-14	6.98668	9.6325e-09	Up	AT1G32950.1	0		Subtilase family protein
BnaA09g26350D	2.90813	9.11812e-05	2.5946	0.00724724	3.67182	1.32246e-07	3.36398	9.68418e-05	Up	AT1G30230.2	0		Glutathione S-transferase, C-terminal-like;Translation elongation factor EF1B/ribosomal protein S6
BnaA09g33190D	Inf	0.00579398	Inf	0.000502675	3.97728	0.0321042	5.0373	0.00267943	Up	AT3G52780.1	0	ATPAP20, PAP20	Purple acid phosphatases superfamily protein
BnaA09g40510D	2.16281	0.0460909	2.95577	0.0131313	2.6643	0.0148169	3.46294	0.00196538	Up	AT2G26410.1	0	Iqd4	IQ-domain 4
BnaA09g45380D	2.84044	0.000216566	2.43639	0.0144389	2.18315	0.00176751	1.78478	0.037572	Up	AT1G14870.1	2e-141	PCR2	PLANT CADMIUM RESISTANCE 2
BnaA09g47190D	Inf	8.43288e-05	Inf	0.0471042	Inf	2.80678e-05	Inf	0.0274463	Up	AT1G12360.1	0	KEU	Sec1/munc18-like (SM) proteins superfamily
BnaA09g47430D	5.25258	4.38679e-06	4.19862	0.00916564	4.87251	5.84087e-06	3.82423	0.00758868	Up	-	-	-	-
BnaA09g49330D	4.03327	3.23501e-05	4.44005	0.000144755	3.83961	3.4652e-05	4.25208	4.46248e-05	Up	AT1G07560.1	0		Leucine-rich repeat protein kinase family protein
BnaA09g51860D	1.52218	0.0309246	1.89392	0.0466865	1.35868	0.0330611	1.73611	0.0313056	Up	AT4G00570.1	0	NAD-ME2	NAD-dependent malic enzyme 2
BnaA09g51960D	1.91231	0.00748361	1.91339	0.0439536	2.20811	0.000718007	2.21487	0.00687759	Up	AT4G00430.1	0	TMP-C, PIP1;4, PIP1E	plasma membrane intrinsic protein 1;4
BnaA09g52080D	3.23397	9.83578e-05	3.8186	0.000240616	1.68818	0.019396	2.27849	0.00753136	Up	AT4G00910.1	0		Aluminium activated malate transporter family protein
BnaA09g52150D	3.4068	0.00398896	5.25213	9.03142e-06	6.00074	2.07565e-05	7.85175	7.38273e-10	Up	AT4G01670.1	8e-158		unknown protein; BEST Arabidopsis thaliana protein match is: unknown protein (TAIR:AT3G62070.1); Has 141 Blast hits to 139 proteins in 15 species: Archae - 0; Bacteria - 0; Metazoa - 0; Fungi - 0; Plants - 138; Viruses - 0; Other Eukaryotes - 3 (source: NCBI BLink).
BnaA09g53180D	Inf	4.1663e-10	Inf	2.09323e-08	Inf	6.17025e-11	Inf	5.05828e-10	Up	-	-	-	-
BnaA09g55700D	2.05994	0.0184071	2.14449	0.0485356	2.66898	0.00257985	2.75922	0.00687616	Up	AT3G63210.1	3e-117	MARD1	Protein of unknown function (DUF581)
BnaA10g03720D	5.11438	0.00833765	5.39989	0.00960569	4.06446	0.0142791	4.35565	0.0126708	Up	AT1G05560.1	0	UGT1, UGT75B1	UDP-glucosyltransferase 75B1
BnaA10g14720D	4.77453	0.00616485	5.95475	0.000262936	5.04654	0.00277136	6.23244	4.23062e-05	Up	AT5G20820.1	7e-121		SAUR-like auxin-responsive protein family
BnaA10g17770D	6.25027	0.00261254	6.60207	0.00269331	3.06284	0.0367033	3.42033	0.0259902	Up	AT5G16710.1	1e-161	DHAR3	dehydroascorbate reductase 1
BnaA10g26970D	3.29238	0.0159334	3.46013	0.0260804	2.70189	0.0298035	2.87532	0.0344441	Up	AT5G02760.1	0		Protein phosphatase 2C family protein
BnaA10g29070D	3.46094	5.56794e-06	4.55426	2.97512e-05	1.32296	0.0373376	2.42197	0.00376279	Up	AT5G57530.1	0	XTH12, AtXTH12	xyloglucan endotransglucosylase/hydrolase 12
BnaAnng01350D	4.27203	1.90107e-05	4.68454	8.94495e-05	4.46158	5.44778e-06	4.87976	8.11036e-06	Up	-	-	-	-
BnaAnng01360D	2.04493	0.0100602	2.28985	0.0222221	3.59524	2.03952e-05	3.84584	8.65722e-05	Up	AT5G05500.1	1e-62		Pollen Ole e 1 allergen and extensin family protein
BnaAnng02650D	6.28233	0.0023164	6.4252	0.00474654	Inf	0.000290006	Inf	0.000545917	Up	AT3G05520.2	0		Subunits of heterodimeric actin filament capping protein Capz superfamily
BnaAnng12520D	1.86465	0.0088742	2.74033	0.00604174	1.3199	0.0381263	2.20126	0.00750194	Up	AT3G63520.1	0	CCD1, ATCCD1, ATNCED1, NCED1	carotenoid cleavage dioxygenase 1
BnaAnng16110D	2.94818	0.00115683	2.52413	0.0318851	3.39853	0.000181086	2.98016	0.00676953	Up	AT2G32720.1	2e-152	B5 #4, ATCB5-B, CB5-B	cytochrome B5 isoform B
BnaAnng16530D	3.30592	0.00493701	4.57689	0.000175002	5.256	7.38527e-05	6.53265	2.39701e-07	Up	AT3G10020.1	5e-103		unknown protein; FUNCTIONS IN: molecular_function unknown; INVOLVED IN: response to oxidative stress, anaerobic respiration; LOCATED IN: cellular_component unknown; EXPRESSED IN: 23 plant structures; EXPRESSED DURING: 13 growth stages; Has 47 Blast hits to 47 proteins in 12 species: Archae - 0; Bacteria - 0; Metazoa - 1; Fungi - 0; Plants - 46; Viruses - 0; Other Eukaryotes - 0 (source: NCBI BLin…
BnaAnng19160D	Inf	4.04862e-05	Inf	5.89726e-05	Inf	1.28476e-05	Inf	9.618e-06	Up	-	-	-	-
BnaAnng20110D	6.56895	0.000705209	6.05544	0.0130687	Inf	7.17579e-05	Inf	0.00208631	Up	AT1G73220.1	0	AtOCT1, 1-Oct	organic cation/carnitine transporter1
BnaAnng21080D	3.76081	2.67608e-05	4.24095	0.000113842	2.88739	0.000392568	3.3732	0.00031462	Up	AT4G36760.1	0	ATAPP1, APP1	aminopeptidase P1
BnaAnng21290D	4.76389	1.92005e-08	5.6796	3.62756e-07	1.45802	0.0280399	2.37941	0.0039364	Up	-	-	-	-
BnaAnng21500D	Inf	0.0026587	Inf	0.00514819	Inf	0.00118162	Inf	0.00208631	Up	-	-	-	-
BnaAnng29540D	Inf	4.5701e-05	Inf	1.23785e-08	Inf	1.46142e-05	Inf	2.58941e-10	Up	AT3G02770.1	3e-180		Ribonuclease E inhibitor RraA/Dimethylmenaquinone methyltransferase
BnaAnng31730D	3.02583	0.000119659	2.4432	0.0174028	2.78969	0.000149062	2.21275	0.0149065	Up	AT1G31130.1	0		unknown protein; FUNCTIONS IN: molecular_function unknown; INVOLVED IN: biological_process unknown; LOCATED IN: cellular_component unknown; EXPRESSED IN: 23 plant structures; EXPRESSED DURING: 13 growth stages; BEST Arabidopsis thaliana protein match is: unknown protein (TAIR:AT4G19950.1); Has 246 Blast hits to 244 proteins in 29 species: Archae - 2; Bacteria - 16; Metazoa - 0; Fungi - 0; Plants …
BnaAnng37490D	Inf	7.78037e-10	Inf	0.00015088	Inf	1.22767e-10	Inf	2.98756e-05	Up	AT2G34480.1	1e-102		Ribosomal protein L18ae/LX family protein
BnaAnng38530D	2.79546	0.000153417	3.44863	0.000695803	2.40352	0.000289709	3.06237	0.000307859	Up	AT3G02468.1	0	CPuORF9	conserved peptide upstream open reading frame 9
BnaAnng41330D	4.99854	1.31552e-07	4.35449	0.000457335	5.46319	6.07092e-09	4.82483	3.33152e-05	Up	AT1G72680.1	2e-73	ATCAD1, CAD1	cinnamyl-alcohol dehydrogenase
BnaAnng42010D	Inf	4.04862e-05	Inf	6.98278e-05	3.23768	0.0101595	3.58713	0.00735591	Up	-	-	-	-
BnaC01g04510D	3.0757	0.0173407	3.94728	0.00326397	2.45463	0.0370954	3.33188	0.00440323	Up	AT4G33730.1	2e-167		CAP (Cysteine-rich secretory proteins, Antigen 5, and Pathogenesis-related 1 protein) superfamily protein
BnaC01g12650D	7.46802	4.46419e-11	7.644	3.22408e-08	4.86556	5.18202e-08	5.04722	1.26243e-06	Up	AT4G21250.1	0		Sulfite exporter TauE/SafE family protein
BnaC01g13210D	3.37357	0.00299596	3.64199	0.00579889	3.20948	0.00310734	3.48358	0.00337894	Up	-	-	-	-
BnaC01g22670D	Inf	0.00125203	Inf	2.51015e-06	4.09965	0.0128283	5.81624	2.2086e-05	Up	-	-	-	-
BnaC01g38510D	2.98399	9.25054e-05	4.29853	4.33517e-05	1.53353	0.0209485	2.85375	0.000686228	Up	AT3G12580.1	0	HSP70, ATHSP70	heat shock protein 70
BnaC01g39820D	Inf	3.93664e-06	Inf	0.000777484	Inf	1.08908e-06	Inf	0.000213706	Up	AT3G05150.1	0		Major facilitator superfamily protein
BnaC01g39840D	4.69472	6.94617e-07	3.88956	0.00208981	3.13666	0.00013161	2.33718	0.0237838	Up	AT3G04920.1	3e-159		Ribosomal protein S24e family protein
BnaC01g39900D	5.47101	8.46139e-07	5.14739	0.000251007	2.79548	0.001596	2.47755	0.0196997	Up	-	-	-	-
BnaC01g40000D	2.51809	0.000559816	2.35106	0.013852	2.06026	0.00159361	1.89891	0.0195588	Up	-	-	-	-
BnaC01g40210D	2.99275	6.23068e-05	4.85386	0.000126962	2.07688	0.00128299	3.94368	3.81649e-05	Up	AT3G04120.1	0	GAPC, GAPC-1, GAPC1	glyceraldehyde-3-phosphate dehydrogenase C subunit 1
BnaC01g40350D	Inf	8.54558e-07	Inf	2.58749e-09	Inf	2.17902e-07	Inf	3.45693e-11	Up	AT3G03960.1	0		TCP-1/cpn60 chaperonin family protein
BnaC02g04800D	Inf	0.0110958	Inf	6.47904e-14	4.74698	0.0266307	11.2284	1.77884e-17	Up	AT5G13490.1	0	AAC2	ADP/ATP carrier 2
BnaC02g07190D	Inf	1.00226e-06	Inf	4.29402e-07	Inf	2.57747e-07	Inf	2.26436e-08	Up	AT5G17280.1	5e-43		CONTAINS InterPro DOMAIN/s: Oxidoreductase-like, N-terminal (InterPro:IPR019180); Has 1807 Blast hits to 1807 proteins in 277 species: Archae - 0; Bacteria - 0; Metazoa - 736; Fungi - 347; Plants - 385; Viruses - 0; Other Eukaryotes - 339 (source: NCBI BLink).
BnaC02g07210D	Inf	0.00164105	Inf	2.21512e-09	Inf	0.00069513	Inf	2.82579e-11	Up	AT5G17300.1	0	RVE1	Homeodomain-like superfamily protein
BnaC02g07600D	Inf	0.0464235	Inf	0.00121595	Inf	0.0285592	Inf	0.000366049	Up	AT5G17890.1	0	CHS3, DAR4	DA1-related protein 4
BnaC02g09160D	Inf	1.96093e-09	Inf	0.00808075	Inf	3.3673e-10	Inf	0.00355407	Up	-	-	-	-
BnaC02g09410D	Inf	0.000410115	Inf	0.0047204	6.6904	0.000540207	6.36519	0.00521521	Up	AT3G44280.1	5e-62		unknown protein; FUNCTIONS IN: molecular_function unknown; INVOLVED IN: biological_process unknown; LOCATED IN: endomembrane system; EXPRESSED IN: 24 plant structures; EXPRESSED DURING: 15 growth stages; BEST Arabidopsis thaliana protein match is: unknown protein (TAIR:AT5G22280.1); Has 82 Blast hits to 82 proteins in 13 species: Archae - 0; Bacteria - 0; Metazoa - 0; Fungi - 0; Plants - 82; Viru…
BnaC02g09670D	Inf	0.00201527	Inf	0.01809	5.29447	0.00540587	4.83468	0.0351699	Up	-	-	-	-
BnaC02g20100D	3.21476	0.000134154	2.74379	0.0122921	3.03931	0.000142949	2.57402	0.0084948	Up	-	-	-	-
BnaC02g21400D	Inf	0.00060581	Inf	0.0293571	Inf	0.000234146	Inf	0.015241	Up	AT1G72430.1	3e-134		SAUR-like auxin-responsive protein family
BnaC02g22010D	4.22986	3.41253e-05	3.59652	0.00776205	Inf	1.85891e-10	Inf	1.17617e-06	Up	AT1G73220.1	0	AtOCT1, 1-Oct	organic cation/carnitine transporter1
BnaC02g22110D	Inf	0.000567534	Inf	0.00671833	5.03144	0.00293721	4.64747	0.0215039	Up	AT4G27500.1	4e-89	PPI1	proton pump interactor 1
BnaC02g35070D	2.31188	0.0059981	2.17401	0.0423469	2.25076	0.00540648	2.11857	0.0275904	Up	AT2G03590.1	0	ATUPS1, UPS1	ureide permease 1
BnaC02g38550D	5.43275	0.00271907	5.57971	0.00565383	2.8974	0.0351968	3.05004	0.0420502	Up	AT5G48410.1	0	ATGLR1.3, GLR1.3	glutamate receptor 1.3 (钙离子信号)
BnaC02g44120D	4.70053	0.000979901	6.41513	2.05721e-06	6.29447	5.81283e-05	8.01474	6.45858e-09	Up	AT5G17530.3	0		phosphoglucosamine mutase family protein
BnaC02g45270D	Inf	1.74243e-08	Inf	2.53437e-05	3.1139	0.00133582	2.61542	0.0277469	Up	-	-	-	-
BnaC03g03990D	Inf	0.00078714	Inf	8.84271e-12	Inf	0.000311559	Inf	1.56881e-14	Up	AT5G09870.1	0	CESA5	cellulose synthase 5
BnaC03g04530D	1.78352	0.0415672	2.09698	0.0498106	Inf	6.47816e-10	Inf	3.52002e-09	Up	AT5G10780.2	0		FUNCTIONS IN: molecular_function unknown; INVOLVED IN: biological_process unknown; LOCATED IN: cellular_component unknown; EXPRESSED IN: 22 plant structures; EXPRESSED DURING: 14 growth stages; CONTAINS InterPro DOMAIN/s: Uncharacterised conserved protein UCP017207, transmembrane protein 85 (InterPro:IPR016687), Protein of unknown function DUF1077 (InterPro:IPR009445); Has 395 Blast hits to 395 p…
BnaC03g04830D	1.55072	0.0286639	1.98834	0.0353913	Inf	2.83442e-20	Inf	2.82736e-16	Up	AT5G11520.1	0	ASP3, YLS4	aspartate aminotransferase 3
BnaC03g04940D	2.30967	0.0116905	3.46506	0.00105324	Inf	9.68062e-10	Inf	6.10505e-12	Up	AT5G11680.1	0		FUNCTIONS IN: molecular_function unknown; INVOLVED IN: biological_process unknown; LOCATED IN: cytosol, plasma membrane; EXPRESSED IN: 26 plant structures; EXPRESSED DURING: 15 growth stages; CONTAINS InterPro DOMAIN/s: WW-domain-binding protein (InterPro:IPR018826); Has 1807 Blast hits to 1807 proteins in 277 species: Archae - 0; Bacteria - 0; Metazoa - 736; Fungi - 347; Plants - 385; Viruses - …
BnaC03g05020D	2.28281	0.00293625	2.90273	0.00311984	Inf	6.27128e-16	Inf	1.93591e-14	Up	-	-	-	-
BnaC03g05050D	1.97222	0.0103148	1.98017	0.0443116	5.94466	4.14915e-10	5.9583	9.5343e-08	Up	AT5G11770.1	0		NADH-ubiquinone oxidoreductase 20 kDa subunit, mitochondrial
BnaC03g06410D	2.14483	0.00968207	3.47452	0.000580993	Inf	3.42732e-12	Inf	2.13719e-14	Up	AT5G14340.1	0	AtMYB40, MYB40	myb domain protein 40
BnaC03g07670D	1.61438	0.0407613	1.95096	0.0487072	1.5437	0.0407617	1.88596	0.0322368	Up	AT5G16280.1	0		Tetratricopeptide repeat (TPR)-like superfamily protein
BnaC03g21830D	8.18393	1.11133e-08	8.38706	5.73895e-07	2.28601	0.0085124	2.49483	0.0119596	Up	AT2G39040.1	0		Peroxidase superfamily protein
BnaC03g41970D	Inf	3.24434e-10	Inf	1.13085e-07	Inf	4.67462e-11	Inf	4.26781e-09	Up	AT1G51650.1	8e-68		ATP synthase epsilon chain, mitochondrial
BnaC03g46820D	2.4813	0.00338681	2.18513	0.0449564	4.56066	1.3178e-06	4.27018	0.000152351	Up	AT2G16950.1	0	TRN1, ATTRN1	transportin 1
BnaC03g61030D	1.90301	0.0127103	2.50098	0.0100153	1.54366	0.030185	2.14732	0.0109798	Up	-	-	-	-
BnaC03g61120D	5.21333	2.34205e-08	7.11158	4.03865e-09	5.90037	2.94168e-10	7.8043	6.15405e-13	Up	AT4G37990.1	0	ELI3-2, ELI3, ATCAD8, CAD-B2	elicitor-activated gene 3-2
BnaC03g61210D	Inf	6.19915e-05	Inf	0.00162529	Inf	2.02169e-05	Inf	0.000519122	Up	AT4G37850.1	0		basic helix-loop-helix (bHLH) DNA-binding superfamily protein
BnaC03g63960D	6.09646	0.00451797	5.93726	0.0172984	5.36847	0.004189	5.21495	0.0146193	Up	AT4G20890.1	0	TUB9	tubulin beta-9 chain
BnaC03g67210D	3.94235	6.24625e-07	4.37138	2.81201e-05	1.97444	0.00298997	2.40916	0.00361767	Up	AT4G31940.1	0	CYP82C4	cytochrome P450, family 82, subfamily C, polypeptide 4
BnaC03g72920D	Inf	0.0428772	Inf	0.0200868	Inf	0.0260132	Inf	0.00981124	Up	AT4G11890.3	0		Protein kinase superfamily protein
BnaC03g73320D	3.53704	2.70156e-05	3.55745	0.000865487	2.45797	0.0011097	2.48407	0.00578625	Up	AT3G12900.1	0		2-oxoglutarate (2OG) and Fe(II)-dependent oxygenase superfamily protein
BnaC04g00330D	5.01824	4.35693e-06	4.22996	0.00410681	3.33089	0.000372032	2.54829	0.0320627	Up	AT2G47180.1	0	AtGolS1, GolS1	galactinol synthase 1
BnaC04g11110D	3.3595	0.0217295	6.83605	1.8959e-08	3.21647	0.0194839	6.6987	3.98194e-10	Up	AT2G33380.1	0	RD20, CLO-3	Caleosin-related family protein
BnaC04g43760D	4.2981	0.00544613	4.20029	0.0212062	3.5701	0.00987952	3.47798	0.0273011	Up	AT5G07940.1	2e-146		BEST Arabidopsis thaliana protein match is: dentin sialophosphoprotein-related (TAIR:AT5G07980.1); Has 1906 Blast hits to 1127 proteins in 203 species: Archae - 2; Bacteria - 210; Metazoa - 401; Fungi - 205; Plants - 136; Viruses - 0; Other Eukaryotes - 952 (source: NCBI BLink).
BnaC04g50100D	Inf	1.38825e-05	Inf	3.96603e-05	Inf	4.12743e-06	Inf	5.9448e-06	Up	AT2G45070.1	2e-84	SEC61 BETA	Preprotein translocase Sec, Sec61-beta subunit protein
BnaC04g50170D	2.73551	0.000598194	2.49844	0.014934	2.3437	0.0016012	2.11231	0.0188963	Up	AT2G45220.1	0		Plant invertase/pectin methylesterase inhibitor superfamily
BnaC05g18390D	Inf	0.0428772	Inf	0.0293571	Inf	0.0260132	Inf	0.015241	Up	AT1G22990.1	1e-164	HIPP22	Heavy metal transport/detoxification superfamily protein
BnaC05g21180D	3.24402	0.0118549	3.25431	0.0320539	3.51603	0.00542844	3.532	0.0127623	Up	AT1G24267.2	0		Protein of unknown function (DUF1664)
BnaC05g21280D	4.63252	0.00135009	4.4866	0.00956333	3.05653	0.0118954	2.91629	0.0374284	Up	AT1G27370.1	0	SPL10	squamosa promoter binding protein-like 10
BnaC05g27240D	Inf	9.0365e-09	Inf	5.12604e-07	Inf	1.75097e-09	Inf	2.82024e-08	Up	AT1G36980.1	5e-157		unknown protein; CONTAINS InterPro DOMAIN/s: Uncharacterised protein family UPF0220 (InterPro:IPR007919); Has 424 Blast hits to 424 proteins in 159 species: Archae - 0; Bacteria - 0; Metazoa - 228; Fungi - 120; Plants - 62; Viruses - 0; Other Eukaryotes - 14 (source: NCBI BLink).
BnaC05g31590D	1.71695	0.0343037	2.24794	0.0248413	1.53066	0.0474641	2.06734	0.0196955	Up	AT3G20460.1	0		Major facilitator superfamily protein
BnaC05g36200D	Inf	7.00875e-05	Inf	0.0171701	Inf	2.30422e-05	Inf	0.00818926	Up	AT3G17240.1	3e-114	mtLPD2	lipoamide dehydrogenase 2
BnaC05g50160D	Inf	1.45966e-06	Inf	1.67066e-06	Inf	3.82956e-07	Inf	1.21789e-07	Up	-	-	-	-
BnaC06g07920D	Inf	0.00669057	Inf	0.015472	Inf	0.00330375	Inf	0.0072869	Up	-	-	-	-
BnaC06g09230D	1.94983	0.0108139	2.06098	0.035088	1.93321	0.00793232	2.05004	0.0184865	Up	AT1G51913.1	5e-41		LOCATED IN: endomembrane system; BEST Arabidopsis thaliana protein match is: cryptdin protein-related (TAIR:AT1G51915.1); Has 22 Blast hits to 22 proteins in 3 species: Archae - 0; Bacteria - 0; Metazoa - 0; Fungi - 0; Plants - 22; Viruses - 0; Other Eukaryotes - 0 (source: NCBI BLink).
BnaC06g15200D	2.93828	0.00520882	3.10809	0.0131768	3.10337	0.00266864	3.27886	0.00447548	Up	AT3G54360.1	0		zinc ion binding
BnaC06g15890D	8.23397	7.09457e-09	7.62956	3.54233e-05	8.50597	1.2068e-09	7.90724	4.3003e-06	Up	-	-	-	-
BnaC06g19970D	6.62316	6.28274e-09	6.48359	4.47755e-06	4.64724	9.10315e-07	4.51335	5.16427e-05	Up	AT1G79210.1	0		N-terminal nucleophile aminohydrolases (Ntn hydrolases) superfamily protein
BnaC06g33130D	Inf	2.69931e-09	Inf	7.7254e-07	Inf	4.76242e-10	Inf	4.68815e-08	Up	AT1G70770.1	9e-86		Protein of unknown function DUF2359, transmembrane
BnaC07g13050D	2.89444	0.000367787	3.97933	0.000107089	1.54978	0.0303264	2.64035	0.0017996	Up	AT1G23730.1	0	ATBCA3, BCA3	beta carbonic anhydrase 3
BnaC07g15150D	5.96436	0.0069861	7.38706	0.000114511	5.23637	0.00656051	6.66475	4.70401e-05	Up	-	-	-	-
BnaC07g23140D	2.28279	0.00186873	2.82542	0.0036695	1.66765	0.0121161	2.21596	0.00710095	Up	-	-	-	-
BnaC07g33580D	4.85135	0.00138754	5.73452	0.000189242	2.95343	0.0169988	3.84229	0.00160505	Up	-	-	-	-
BnaC07g36020D	3.61834	6.50921e-06	4.3473	3.08538e-05	1.97344	0.00425832	2.70808	0.00131301	Up	AT4G19690.2	0	IRT1	iron-regulated transporter 1
BnaC07g48910D	Inf	0.000567534	Inf	0.0235954	Inf	0.000218107	Inf	0.0118204	Up	-	-	-	-
BnaC07g49120D	1.75358	0.0222169	2.06744	0.0336768	2.08217	0.00533229	2.40172	0.00640899	Up	AT3G30340.1	0		nodulin MtN21 /EamA-like transporter family protein
BnaC07g49890D	5.80428	4.19367e-05	6.37845	3.5097e-05	2.8539	0.00786051	3.43374	0.00243107	Up	AT5G61460.1	0	MIM, ATRAD18, SMC6B	P-loop containing nucleoside triphosphate hydrolases superfamily protein
BnaC07g51320D	Inf	0.00305778	Inf	2.9775e-07	5.17583	0.00797682	7.50845	2.47069e-07	Up	AT4G39890.1	0	AtRABH1c, RABH1c	RAB GTPase homolog H1C
BnaC08g16150D	Inf	5.48557e-05	Inf	1.97584e-05	Inf	1.77483e-05	Inf	2.54477e-06	Up	-	-	-	-
BnaC08g22640D	3.40874	0.00820529	4.28476	0.00142978	3.26571	0.0076097	4.14741	0.000616824	Up	AT3G51240.1	0	F3H, TT6, F3'H	flavanone 3-hydroxylase
BnaC08g28510D	Inf	0.00305778	Inf	0.00349079	Inf	0.00137925	Inf	0.00130337	Up	-	-	-	-
BnaC08g35620D	2.37378	0.0059432	3.03129	0.00370257	2.54195	0.00263029	3.20514	0.000701652	Up	AT2G21510.1	0		DNAJ heat shock N-terminal domain-containing protein
BnaC08g44120D	Inf	1.09998e-19	Inf	2.31168e-13	Inf	3.99128e-23	Inf	3.77363e-17	Up	AT1G05250.1	1e-102		Peroxidase superfamily protein
BnaC08g46050D	3.11779	0.000367113	2.93201	0.00849787	2.23014	0.00508049	2.05004	0.0311935	Up	-	-	-	-
BnaC08g47880D	Inf	1.38795e-18	Inf	4.42849e-11	Inf	1.86961e-21	Inf	1.52676e-13	Up	AT4G16720.1	0		Ribosomal protein L23/L15e family protein
BnaC09g13540D	2.29738	0.0051672	2.18116	0.0372966	1.92486	0.0126274	1.81433	0.0488689	Up	AT1G62430.1	0	ATCDS1, CDS1	CDP-diacylglycerol synthase 1
BnaC09g17450D	3.59896	0.00381416	5.60761	3.3043e-06	2.64858	0.0170011	4.66291	4.98796e-06	Up	-	-	-	-
BnaC09g40370D	2.16189	0.00269252	2.7775	0.00472155	1.8088	0.00543311	2.43009	0.0032626	Up	-	-	-	-
BnaC09g52060D	Inf	1.00226e-06	Inf	1.33209e-05	Inf	2.57747e-07	Inf	1.57152e-06	Up	AT5G18110.1	0	NCBP	novel cap-binding protein
BnaCnng07500D	2.13362	0.00946911	2.24844	0.0296519	3.12183	0.000229597	3.24233	0.00100808	Up	AT3G57240.1	0	BG3	beta-1,3-glucanase 3
BnaCnng24630D	7.63872	1.06132e-06	7.82763	1.2778e-05	3.5888	0.000815891	3.7834	0.00148301	Up	AT3G05050.1	0		Protein kinase superfamily protein
BnaCnng24690D	3.47867	0.000214099	3.5646	0.00213698	2.35379	0.00517971	2.4454	0.0123615	Up	AT3G05200.1	3e-143	ATL6	RING/U-box superfamily protein
BnaCnng25090D	4.52942	0.0402111	6.45007	0.000203341	Inf	0.00497156	Inf	2.95999e-06	Up	AT5G40670.1	2e-159		PQ-loop repeat family protein / transmembrane family protein
BnaCnng30620D	Inf	0.0464235	Inf	0.00514819	Inf	0.0285592	Inf	0.00208631	Up	AT3G55260.1	1e-66	HEXO1, ATHEX2	beta-hexosaminidase 1
BnaCnng51060D	2.31643	0.00241677	4.38555	3.99253e-05	1.94798	0.00601247	4.02278	5.90787e-06	Up	AT5G64120.1	0		Peroxidase superfamily protein
BnaCnng70150D	Inf	0.00435312	Inf	0.0447256	Inf	0.002042	Inf	0.025671	Up	AT4G11670.1	3e-103		Protein of unknown function (DUF810)
BnaCnng75920D	5.64322	1.16305e-10	4.73171	9.53938e-06	5.62573	1.43692e-13	4.71989	2.75248e-07	Up	AT4G01850.1	0	SAM-2, MAT2, SAM2, AtSAM2	S-adenosylmethionine synthetase 2
BnaUnng03570D	3.2855	0.00116988	3.51328	0.00378273	2.99191	0.00186819	3.22537	0.00281455	Up	AT4G19810.1	0		Glycosyl hydrolase family protein with chitinase insertion domain
BnaUnng04440D	Inf	0.0110958	Inf	0.00126709	Inf	0.00586464	Inf	0.000384659	Up	AT5G58700.1	0	ATPLC4, PLC4	phosphatidylinositol-speciwc phospholipase C4
