# Supplementary material for: Comparative Transcriptome Analysis of Primary Roots of Brassica napus Seedlings with Extremely Different Primary Root Lengths Using RNA Sequencing
Source: Front Plant Sci. 2016 Aug 19;7:1238. doi: 10.3389/fpls.2016.01238 (PMC4990598; doi:10.3389/fpls.2016.01238)
Supplement: Table S8 — Detailed subcategory GO enrichment analysis of 509 DEGs. [file Table8.XLS]

## Sheet: Sheet1
Supplementary Table S8: Detailed subcategory GO enrichment analysis of 509 DEGs.
The downregulated DEGs
iD	Term	category	ListHits	ListTotal	p	FDR	Enrichment_score	GeneID
GO:0055114	oxidation-reduction process	biological_process	22	173	0.00291542	0.0117279	1.78311	BnaC08g44090D,BnaC09g00310D,BnaC06g03450D,BnaCnng67300D,BnaC09g00580D,BnaA04g21990D,BnaA08g01660D,BnaA09g25760D,BnaCnng59050D,BnaC09g00440D,BnaA07g20840D,BnaC02g44620D,BnaCnng02240D,BnaA09g57150D,BnaA01g00620D,BnaAnng21300D,BnaA03g03440D,BnaA05g12840D,BnaA01g19100D,BnaCnng67880D,BnaC09g11740D,BnaCnng19120D
GO:0006468	protein phosphorylation	biological_process	14	173	0.147923	0.198351	1.25793	BnaC09g13640D,BnaA06g39390D,BnaCnng02180D,BnaA01g09050D,BnaAnng30910D,BnaA10g08190D,BnaCnng02070D,BnaC07g29570D,BnaA03g24820D,BnaC09g00080D,BnaC03g29930D,BnaA09g13340D,BnaA08g09460D,BnaCnng02170D
GO:0006508	proteolysis	biological_process	11	173	0.00495011	0.0153714	2.18456	BnaC01g00170D,BnaC06g39720D,BnaCnng02060D,BnaC04g14810D,BnaC09g01070D,BnaA01g05320D,BnaA10g00590D,BnaCnng01440D,BnaC05g15930D,BnaA09g02440D,BnaC02g13700D
GO:0005975	carbohydrate metabolic process	biological_process	8	173	0.0527354	0.0897516	1.668	BnaA06g39320D,BnaCnng01370D,BnaA05g11130D,BnaCnng23250D,BnaA10g01280D,BnaC02g12030D,BnaC09g00910D,BnaCnng62740D
GO:0008152	metabolic process	biological_process	5	173	0.705355	0.747592	0.713989	BnaC06g22680D,BnaA10g24670D,BnaC09g02300D,BnaA03g24880D,BnaC06g23520D
GO:0006412	translation	biological_process	5	173	0.2593	0.316525	1.16661	BnaA05g08110D,BnaAnng13110D,BnaCnng23290D,BnaCnng02050D,BnaA09g02410D
GO:0009058	biosynthetic process	biological_process	4	173	0.0185658	0.0405698	2.64071	BnaCnng01950D,BnaC05g42780D,BnaCnng02250D,BnaCnng23260D
GO:0007165	signal transduction	biological_process	4	173	0.211289	0.265235	1.26445	BnaA06g39390D,BnaC09g52030D,BnaC07g29570D,BnaC03g47400D
GO:0006810	transport	biological_process	4	173	0.337534	0.400851	1.04441	BnaAnng24130D,BnaCnng02360D,BnaA10g00360D,BnaA05g09450D
GO:0006886	intracellular protein transport	biological_process	3	173	0.218446	0.272289	1.25434	BnaCnng01340D,BnaCnng01620D,BnaCnng01100D
GO:0006979	response to oxidative stress	biological_process	3	173	0.0239444	0.0492808	2.76692	BnaC08g44090D,BnaA04g21990D,BnaAnng21300D
GO:0072488	ammonium transmembrane transport	biological_process	2	173	3.49098e-05	0.000882719	31.3584	BnaA07g05760D,BnaCnng01740D
GO:0015696	ammonium transport	biological_process	2	173	3.49098e-05	0.000882719	31.3584	BnaA07g05760D,BnaCnng01740D
GO:0019752	carboxylic acid metabolic process	biological_process	2	173	0.00125831	0.0065506	9.50254	BnaA09g15450D,BnaC09g51700D
GO:0045454	cell redox homeostasis	biological_process	2	173	0.150437	0.200205	1.49682	BnaC08g25690D,BnaC09g00770D
GO:0006633	fatty acid biosynthetic process	biological_process	2	173	0.0454501	0.0788694	2.5289	BnaC06g22680D,BnaA03g05470D
GO:0006629	lipid metabolic process	biological_process	2	173	0.390713	0.452001	0.889599	BnaAnng41260D,BnaA09g15670D
GO:0006108	malate metabolic process	biological_process	2	173	0.000701432	0.00539797	11.6142	BnaCnng02240D,BnaA03g03440D
GO:0015743	malate transport	biological_process	2	173	0.000267668	0.00329872	16.0812	BnaC08g15170D,BnaCnng01700D
GO:0006656	phosphatidylcholine biosynthetic process	biological_process	2	173	6.32936e-07	5.60149e-05	104.528	BnaC06g23520D,BnaA07g22620D
GO:0046488	phosphatidylinositol metabolic process	biological_process	2	173	0.000559473	0.00495133	12.5434	BnaCnng01950D,BnaC05g43070D
GO:0006414	translational elongation	biological_process	2	173	0.00325045	0.012418	6.81704	BnaC09g00290D,BnaCnng01630D
GO:0006075	(1->3)-beta-D-glucan biosynthetic process	biological_process	1	173	0.0047093	0.0149597	9.79949	BnaC09g00800D
GO:0030042	actin filament depolymerization	biological_process	1	173	0.00561399	0.0171324	8.95954	BnaCnng02190D
GO:0015986	ATP synthesis coupled proton transport	biological_process	1	173	0.0400934	0.0702627	3.16751	BnaA04g19150D
GO:0071586	CAAX-box protein processing	biological_process	1	173	6.04098e-05	0.00106925	78.396	BnaCnng02060D
GO:0016117	carotenoid biosynthetic process	biological_process	1	173	0.00266468	0.0112297	13.066	BnaC05g42860D
GO:0008219	cell death	biological_process	1	173	0.014385	0.0348786	5.50147	BnaC09g00050D
GO:0016998	cell wall macromolecule catabolic process	biological_process	1	173	0.0344058	0.0661938	3.44598	BnaCnng01370D
GO:0006073	cellular glucan metabolic process	biological_process	1	173	0.0372074	0.0678939	3.30088	BnaC09g00910D
GO:0006032	chitin catabolic process	biological_process	1	173	0.0184391	0.0405698	4.82437	BnaCnng01370D
GO:0017004	cytochrome complex assembly	biological_process	1	173	0.000897173	0.00610768	22.3988	BnaC02g44620D
GO:0006952	defense response	biological_process	1	173	0.532595	0.585524	0.561978	BnaC03g47400D
GO:0006259	DNA metabolic process	biological_process	1	173	0.010777	0.028052	6.39967	BnaA07g35950D
GO:0006281	DNA repair	biological_process	1	173	0.142745	0.196715	1.50761	BnaA07g35950D
GO:0006265	DNA topological change	biological_process	1	173	0.0103587	0.0277801	6.533	BnaC05g42830D
GO:0006855	drug transmembrane transport	biological_process	1	173	0.175075	0.226192	1.32314	BnaA07g26020D
GO:0006888	ER to Golgi vesicle-mediated transport	biological_process	1	173	0.0153576	0.0359771	5.31498	BnaCnng01340D
GO:0006541	glutamine metabolic process	biological_process	1	173	0.00133242	0.00673825	18.4461	BnaC02g16960D
GO:0006749	glutathione metabolic process	biological_process	1	173	0.00625774	0.0187732	8.47524	BnaA03g49430D
GO:0006662	glycerol ether metabolic process	biological_process	1	173	0.067683	0.112377	2.35777	BnaC09g00770D
GO:0006071	glycerol metabolic process	biological_process	1	173	0.0158543	0.0359771	5.2264	BnaAnng41260D
GO:0006096	glycolytic process	biological_process	1	173	0.102776	0.158185	1.84461	BnaA03g36910D
GO:0006559	L-phenylalanine catabolic process	biological_process	1	173	0.000897173	0.00610768	22.3988	BnaC05g42780D
GO:0007018	microtubule-based movement	biological_process	1	173	0.108859	0.164685	1.78173	BnaA05g00450D
GO:0043086	negative regulation of catalytic activity	biological_process	1	173	0.068569	0.112377	2.34018	BnaC09g01070D
GO:0042128	nitrate assimilation	biological_process	1	173	3.02685e-05	0.000882719	104.528	BnaA07g20840D
GO:0006334	nucleosome assembly	biological_process	1	173	0.154858	0.204552	1.43189	BnaC03g11650D
GO:0009311	oligosaccharide metabolic process	biological_process	1	173	0.000150391	0.00204763	52.264	BnaA07g08990D
GO:0006098	pentose-phosphate shunt	biological_process	1	173	0.0080061	0.0224933	7.46628	BnaA06g39320D
GO:0046470	phosphatidylcholine metabolic process	biological_process	1	173	0.00223958	0.0101642	14.2538	BnaA03g24880D
GO:0015979	photosynthesis	biological_process	1	173	0.141654	0.196715	1.5149	BnaC09g00580D
GO:0071805	potassium ion transmembrane transport	biological_process	1	173	0.0148678	0.0355623	5.40662	BnaCnng01330D
GO:0006457	protein folding	biological_process	1	173	0.428699	0.489547	0.686179	BnaC03g65620D
GO:0015031	protein transport	biological_process	1	173	0.530665	0.585524	0.564	BnaC05g42720D
GO:0051603	proteolysis involved in cellular protein catabolic process	biological_process	1	173	0.0357959	0.0674029	3.37187	BnaA05g17000D
GO:0050790	regulation of catalytic activity	biological_process	1	173	0.000150391	0.00204763	52.264	BnaCnng01440D
GO:0006950	response to stress	biological_process	1	173	0.180765	0.231081	1.2958	BnaC04g00160D
GO:0006396	RNA processing	biological_process	1	173	0.118158	0.174283	1.69505	BnaC09g00720D
GO:0007264	small GTPase mediated signal transduction	biological_process	1	173	0.353552	0.411702	0.804061	BnaCnng01100D
GO:0009432	SOS response	biological_process	1	173	0.00103303	0.00619336	20.9056	BnaA07g35950D
GO:0000245	spliceosomal complex assembly	biological_process	1	173	0.00035867	0.00352692	34.8426	BnaC01g40330D
GO:0005985	sucrose metabolic process	biological_process	1	173	0.00336759	0.012418	11.6142	BnaCnng23260D
GO:0055085	transmembrane transport	biological_process	1	173	0.970296	0.981385	0.188906	BnaA07g26020D
GO:0006904	vesicle docking involved in exocytosis	biological_process	1	173	0.00728319	0.0207923	7.8396	BnaC05g42720D
GO:0016192	vesicle-mediated transport	biological_process	1	173	0.339704	0.400851	0.829587	BnaCnng01620D
GO:0016020	membrane	cellular_component	16	173	0.0709097	0.1141	1.38639	BnaC09g00800D,BnaAnng24130D,BnaC09g00580D,BnaCnng02060D,BnaA07g26020D,BnaA03g24880D,BnaC02g44620D,BnaA07g05760D,BnaCnng02360D,BnaCnng01590D,BnaA10g00360D,BnaA05g34670D,BnaA05g09450D,BnaAnng22920D,BnaCnng01330D,BnaCnng01740D
GO:0005622	intracellular	cellular_component	11	173	0.127372	0.183432	1.32874	BnaC09g00290D,BnaA04g06660D,BnaC09g00260D,BnaC09g00720D,BnaCnng01630D,BnaAnng13110D,BnaCnng02190D,BnaCnng23290D,BnaCnng02050D,BnaA09g02410D,BnaCnng01100D
GO:0005634	nucleus	cellular_component	6	173	0.596786	0.644092	0.823055	BnaC09g00720D,BnaCnng02160D,BnaC03g11650D,BnaC09g00570D,BnaCnng01910D,BnaC09g00490D
GO:0005840	ribosome	cellular_component	6	173	0.12747	0.183432	1.43517	BnaCnng01630D,BnaA05g08110D,BnaAnng13110D,BnaCnng23290D,BnaCnng02050D,BnaA09g02410D
GO:0005783	endoplasmic reticulum	cellular_component	2	173	0.030747	0.0611486	2.95834	BnaC05g42840D,BnaCnng01270D
GO:0016021	integral component of membrane	cellular_component	2	173	0.991154	0.991154	0.238376	BnaA05g16320D,BnaC09g00050D
GO:0009317	acetyl-CoA carboxylase complex	cellular_component	1	173	0.00149584	0.00735453	17.4213	BnaA03g05470D
GO:0015629	actin cytoskeleton	cellular_component	1	173	0.00659163	0.0194453	8.25221	BnaCnng02190D
GO:0048046	apoplast	cellular_component	1	173	0.139478	0.195933	1.52968	BnaC09g00910D
GO:0005618	cell wall	cellular_component	1	173	0.283576	0.341448	0.950254	BnaC09g00910D
GO:0005694	chromosome	cellular_component	1	173	0.0206257	0.0439849	4.54469	BnaC05g42830D
GO:0030127	COPII vesicle coat	cellular_component	1	173	0.00387902	0.0134625	10.8132	BnaCnng01340D
GO:0005737	cytoplasm	cellular_component	1	173	0.823641	0.842685	0.318683	BnaC05g42780D
GO:0000145	exocyst	cellular_component	1	173	0.0400934	0.0702627	3.16751	BnaC05g42720D
GO:0005875	microtubule associated complex	cellular_component	1	173	0.131921	0.186801	1.58376	BnaA05g00450D
GO:0000786	nucleosome	cellular_component	1	173	0.131921	0.186801	1.58376	BnaC03g11650D
GO:0008250	oligosaccharyltransferase complex	cellular_component	1	173	0.000897173	0.00610768	22.3988	BnaA05g16320D
GO:0005839	proteasome core complex	cellular_component	1	173	0.0357959	0.0674029	3.37187	BnaA05g17000D
GO:0042651	thylakoid membrane	cellular_component	1	173	0.0044242	0.0149597	10.1156	BnaC09g00580D
GO:0005515	protein binding	molecular_function	32	173	0.627819	0.669421	0.933025	BnaA05g07940D,BnaC03g47760D,BnaC02g11240D,BnaC09g00720D,BnaC09g13640D,BnaA05g00450D,BnaCnng01950D,BnaCnng02180D,BnaAnng35440D,BnaCnng01090D,BnaA05g08110D,BnaA03g51470D,BnaC09g01040D,BnaCnng02120D,BnaAnng23370D,BnaA10g08190D,BnaA03g24880D,BnaC09g52030D,BnaC09g00560D,BnaC05g11970D,BnaC09g00530D,BnaCnng19060D,BnaC08g34670D,BnaA09g13340D,BnaCnng01620D,BnaC03g47400D,BnaC03g47720D,BnaA05g23340D,BnaC07g…
GO:0005524	ATP binding	molecular_function	20	173	0.471953	0.532074	0.983792	BnaC09g13640D,BnaA05g00450D,BnaA06g39390D,BnaC05g42830D,BnaCnng02200D,BnaCnng02180D,BnaA01g09050D,BnaAnng30910D,BnaA10g08190D,BnaCnng02070D,BnaC07g29570D,BnaA03g24820D,BnaC01g35450D,BnaC05g43070D,BnaA07g35950D,BnaC09g00080D,BnaC03g29930D,BnaA09g13340D,BnaA08g09460D,BnaCnng02170D
GO:0003824	catalytic activity	molecular_function	19	173	0.0106978	0.028052	1.66149	BnaC06g22680D,BnaC06g03450D,BnaA03g36910D,BnaCnng67300D,BnaA01g14030D,BnaCnng03960D,BnaA09g15450D,BnaA09g25760D,BnaC05g42780D,BnaC09g02300D,BnaA03g24880D,BnaC09g00700D,BnaCnng23250D,BnaCnng19260D,BnaC02g12030D,BnaC09g00540D,BnaC09g51700D,BnaA07g08990D,BnaCnng62740D
GO:0003677	DNA binding	molecular_function	14	173	0.539947	0.589942	0.932889	BnaCnng01710D,BnaCnng01510D,BnaA07g30130D,BnaC05g42830D,BnaCnng01760D,BnaCnng02160D,BnaCnng01390D,BnaC06g24360D,BnaC03g11650D,BnaC06g33570D,BnaA07g35950D,BnaA07g23090D,BnaCnng01910D,BnaA06g14590D
GO:0004672	protein kinase activity	molecular_function	14	173	0.146488	0.197926	1.2601	BnaC09g13640D,BnaA06g39390D,BnaCnng02180D,BnaA01g09050D,BnaAnng30910D,BnaA10g08190D,BnaCnng02070D,BnaC07g29570D,BnaA03g24820D,BnaC09g00080D,BnaC03g29930D,BnaA09g13340D,BnaA08g09460D,BnaCnng02170D
GO:0016491	oxidoreductase activity	molecular_function	13	173	0.00452982	0.0149597	2.06514	BnaC09g00310D,BnaCnng67300D,BnaC09g00580D,BnaA08g01660D,BnaA09g25760D,BnaCnng59050D,BnaC09g00440D,BnaA07g20840D,BnaCnng02240D,BnaA03g03440D,BnaCnng67880D,BnaC09g11740D,BnaCnng19120D
GO:0004674	protein serine/threonine kinase activity	molecular_function	13	173	0.0390365	0.0697926	1.56973	BnaC09g13640D,BnaA06g39390D,BnaA01g09050D,BnaAnng30910D,BnaA10g08190D,BnaCnng02070D,BnaC07g29570D,BnaA03g24820D,BnaC09g00080D,BnaC03g29930D,BnaA09g13340D,BnaA08g09460D,BnaCnng02170D
GO:0004713	protein tyrosine kinase activity	molecular_function	13	173	0.117641	0.174283	1.32057	BnaC09g13640D,BnaA06g39390D,BnaCnng02180D,BnaA01g09050D,BnaA10g08190D,BnaCnng02070D,BnaC07g29570D,BnaA03g24820D,BnaC09g00080D,BnaC03g29930D,BnaA09g13340D,BnaA08g09460D,BnaCnng02170D
GO:0008270	zinc ion binding	molecular_function	10	173	0.763082	0.792975	0.766334	BnaCnng01710D,BnaCnng01340D,BnaC09g06090D,BnaAnng35440D,BnaA03g51470D,BnaCnng01760D,BnaCnng01620D,BnaAnng08260D,BnaC03g60870D,BnaC09g00490D
GO:0020037	heme binding	molecular_function	8	173	0.0156414	0.0359771	2.08361	BnaC08g44090D,BnaA04g21990D,BnaA07g20840D,BnaA09g57150D,BnaA01g00620D,BnaAnng21300D,BnaA05g12840D,BnaC09g01370D
GO:0003700	sequence-specific DNA binding transcription factor activity	molecular_function	8	173	0.18147	0.231081	1.26957	BnaA07g30130D,BnaCnng02160D,BnaC06g24360D,BnaC06g33570D,BnaCnng01360D,BnaA07g23090D,BnaCnng01910D,BnaA06g14590D
GO:0009055	electron carrier activity	molecular_function	7	173	0.0901333	0.141182	1.52861	BnaA07g20840D,BnaA09g57150D,BnaA01g00620D,BnaC08g25690D,BnaA05g12840D,BnaC09g00770D,BnaC09g01370D
GO:0005506	iron ion binding	molecular_function	7	173	0.037185	0.0678939	1.85083	BnaA08g01660D,BnaC09g00440D,BnaA07g20840D,BnaA09g57150D,BnaA01g00620D,BnaA05g12840D,BnaC09g01370D
GO:0003735	structural constituent of ribosome	molecular_function	6	173	0.14383	0.196715	1.38856	BnaCnng01630D,BnaA05g08110D,BnaAnng13110D,BnaCnng23290D,BnaCnng02050D,BnaA09g02410D
GO:0008234	cysteine-type peptidase activity	molecular_function	5	173	0.00473301	0.0149597	3.24621	BnaC01g00170D,BnaC04g14810D,BnaA01g05320D,BnaCnng01440D,BnaC05g15930D
GO:0003676	nucleic acid binding	molecular_function	5	173	0.816649	0.840389	0.624172	BnaC09g00260D,BnaCnng02200D,BnaC09g00470D,BnaCnng01760D,BnaC09g00490D
GO:0050660	flavin adenine dinucleotide binding	molecular_function	4	173	0.0100333	0.0273215	3.0895	BnaC06g03450D,BnaCnng67300D,BnaA09g25760D,BnaA07g20840D
GO:0000166	nucleotide binding	molecular_function	4	173	0.98313	0.988716	0.376904	BnaC09g00470D,BnaCnng02240D,BnaA03g03440D,BnaA07g35950D
GO:0043565	sequence-specific DNA binding	molecular_function	4	173	0.346339	0.405974	1.03237	BnaCnng02160D,BnaCnng01360D,BnaCnng01910D,BnaA06g14590D
GO:0005215	transporter activity	molecular_function	4	173	0.101605	0.157756	1.62689	BnaAnng24130D,BnaCnng02360D,BnaA10g00360D,BnaA05g09450D
GO:0016787	hydrolase activity	molecular_function	3	173	0.419094	0.481686	0.910698	BnaC02g16960D,BnaC05g43030D,BnaA09g15670D
GO:0046872	metal ion binding	molecular_function	3	173	0.224488	0.277862	1.23946	BnaA07g20840D,BnaCnng02240D,BnaA03g03440D
GO:0004601	peroxidase activity	molecular_function	3	173	0.0211251	0.0445136	2.87692	BnaC08g44090D,BnaA04g21990D,BnaAnng21300D
GO:0030170	pyridoxal phosphate binding	molecular_function	3	173	0.0342748	0.0661938	2.46916	BnaA01g14030D,BnaA09g15450D,BnaC09g51700D
GO:0008519	ammonium transmembrane transporter activity	molecular_function	2	173	3.49098e-05	0.000882719	31.3584	BnaA07g05760D,BnaCnng01740D
GO:0004190	aspartic-type endopeptidase activity	molecular_function	2	173	0.0745224	0.118833	2.05629	BnaA10g00590D,BnaC02g13700D
GO:0005488	binding	molecular_function	2	173	0.604073	0.648006	0.64259	BnaA10g12580D,BnaCnng55010D
GO:0016831	carboxy-lyase activity	molecular_function	2	173	0.00033388	0.00352692	14.9326	BnaA09g15450D,BnaC09g51700D
GO:0004197	cysteine-type endopeptidase activity	molecular_function	2	173	0.00104972	0.00619336	10.1156	BnaC06g39720D,BnaCnng01440D
GO:0005525	GTP binding	molecular_function	2	173	0.495549	0.555141	0.754714	BnaC09g00290D,BnaCnng01100D
GO:0004386	helicase activity	molecular_function	2	173	0.14448	0.196715	1.52596	BnaCnng02200D,BnaC01g35450D
GO:0000287	magnesium ion binding	molecular_function	2	173	0.120111	0.1757	1.66357	BnaA03g36910D,BnaCnng03960D
GO:0004470	malic enzyme activity	molecular_function	2	173	2.09706e-05	0.000882719	36.8922	BnaCnng02240D,BnaA03g03440D
GO:0004222	metalloendopeptidase activity	molecular_function	2	173	0.00830347	0.0229643	4.86176	BnaCnng02060D,BnaA09g02440D
GO:0008168	methyltransferase activity	molecular_function	2	173	0.289315	0.346006	1.06661	BnaAnng16070D,BnaC06g23520D
GO:0051287	NAD binding	molecular_function	2	173	0.0158197	0.0359771	3.82419	BnaCnng02240D,BnaA03g03440D
GO:0016307	phosphatidylinositol phosphate kinase activity	molecular_function	2	173	0.000559473	0.00495133	12.5434	BnaCnng01950D,BnaC05g43070D
GO:0000234	phosphoethanolamine N-methyltransferase activity	molecular_function	2	173	6.32936e-07	5.60149e-05	104.528	BnaC06g23520D,BnaA07g22620D
GO:0046983	protein dimerization activity	molecular_function	2	173	0.766095	0.792975	0.499735	BnaAnng16070D,BnaC09g00040D
GO:0015035	protein disulfide oxidoreductase activity	molecular_function	2	173	0.0756629	0.119574	2.04289	BnaC08g25690D,BnaC09g00770D
GO:0003723	RNA binding	molecular_function	2	173	0.569863	0.618808	0.675827	BnaC09g00470D,BnaA10g12580D
GO:0016308	1-phosphatidylinositol-4-phosphate 5-kinase activity	molecular_function	1	173	0.00117813	0.00631908	19.599	BnaC05g43070D
GO:0017057	6-phosphogluconolactonase activity	molecular_function	1	173	0.00103303	0.00619336	20.9056	BnaA06g39320D
GO:0003989	acetyl-CoA carboxylase activity	molecular_function	1	173	0.00244774	0.0108313	13.6341	BnaA03g05470D
GO:0010309	acireductone dioxygenase [iron(II)-requiring] activity	molecular_function	1	173	0.000279552	0.00329872	39.198	BnaA01g19100D
GO:0003779	actin binding	molecular_function	1	173	0.111937	0.167905	1.75186	BnaCnng02190D
GO:0043531	ADP binding	molecular_function	1	173	0.461919	0.524101	0.64259	BnaC03g47400D
GO:0016841	ammonia-lyase activity	molecular_function	1	173	0.00103303	0.00619336	20.9056	BnaC05g42780D
GO:0015297	antiporter activity	molecular_function	1	173	0.175075	0.226192	1.32314	BnaA07g26020D
GO:0008026	ATP-dependent helicase activity	molecular_function	1	173	0.238828	0.293559	1.07392	BnaCnng02200D
GO:0005509	calcium ion binding	molecular_function	1	173	0.747386	0.782765	0.375549	BnaA03g24880D
GO:0016846	carbon-sulfur lyase activity	molecular_function	1	173	0.00117813	0.00631908	19.599	BnaA01g14030D
GO:0004568	chitinase activity	molecular_function	1	173	0.0184391	0.0405698	4.82437	BnaCnng01370D
GO:0003682	chromatin binding	molecular_function	1	173	0.838679	0.853139	0.307435	BnaCnng01390D
GO:0003918	DNA topoisomerase type II (ATP-hydrolyzing) activity	molecular_function	1	173	0.0047093	0.0149597	9.79949	BnaC05g42830D
GO:0008094	DNA-dependent ATPase activity	molecular_function	1	173	0.00289034	0.0117279	12.5434	BnaA07g35950D
GO:0004579	dolichyl-diphosphooligosaccharide-protein glycotransferase activity	molecular_function	1	173	0.00336759	0.012418	11.6142	BnaA05g16320D
GO:0015238	drug transmembrane transporter activity	molecular_function	1	173	0.175075	0.226192	1.32314	BnaA07g26020D
GO:0004175	endopeptidase activity	molecular_function	1	173	0.026534	0.0533695	3.96942	BnaA05g17000D
GO:0004866	endopeptidase inhibitor activity	molecular_function	1	173	0.0217576	0.045307	4.41667	BnaA07g30710D
GO:0004527	exonuclease activity	molecular_function	1	173	0.0116358	0.0298484	6.1487	BnaC09g00260D
GO:0003840	gamma-glutamyltransferase activity	molecular_function	1	173	0.00387902	0.0134625	10.8132	BnaA03g49430D
GO:0008889	glycerophosphodiester phosphodiesterase activity	molecular_function	1	173	0.0129784	0.0319051	5.80711	BnaAnng41260D
GO:0003924	GTPase activity	molecular_function	1	173	0.526787	0.585524	0.568087	BnaC09g00290D
GO:0042802	identical protein binding	molecular_function	1	173	0.068569	0.112377	2.34018	BnaC09g01070D
GO:0004573	mannosyl-oligosaccharide glucosidase activity	molecular_function	1	173	0.000150391	0.00204763	52.264	BnaA07g08990D
GO:0003777	microtubule motor activity	molecular_function	1	173	0.108859	0.164685	1.78173	BnaA05g00450D
GO:0030151	molybdenum ion binding	molecular_function	1	173	0.00223958	0.0101642	14.2538	BnaA07g20840D
GO:0043546	molybdopterin cofactor binding	molecular_function	1	173	6.04098e-05	0.00106925	78.396	BnaA07g20840D
GO:0003950	NAD+ ADP-ribosyltransferase activity	molecular_function	1	173	0.00387902	0.0134625	10.8132	BnaAnng34290D
GO:0017111	nucleoside-triphosphatase activity	molecular_function	1	173	0.732135	0.771356	0.387141	BnaA07g35950D
GO:0008171	O-methyltransferase activity	molecular_function	1	173	0.0484444	0.0832491	2.85076	BnaAnng16070D
GO:0008233	peptidase activity	molecular_function	1	173	0.026534	0.0533695	3.96942	BnaCnng02060D
GO:0003755	peptidyl-prolyl cis-trans isomerase activity	molecular_function	1	173	0.0337189	0.0661938	3.48426	BnaC03g65620D
GO:0004630	phospholipase D activity	molecular_function	1	173	0.00223958	0.0101642	14.2538	BnaA03g24880D
GO:0008081	phosphoric diester hydrolase activity	molecular_function	1	173	0.0694588	0.112791	2.32284	BnaAnng41260D
GO:0009496	plastoquinol--plastocyanin reductase activity	molecular_function	1	173	6.04098e-05	0.00106925	78.396	BnaC09g00580D
GO:0004649	poly(ADP-ribose) glycohydrolase activity	molecular_function	1	173	0.00035867	0.00352692	34.8426	BnaA05g11130D
GO:0005267	potassium channel activity	molecular_function	1	173	0.000653433	0.00525717	26.132	BnaCnng01330D
GO:0030955	potassium ion binding	molecular_function	1	173	0.0129784	0.0319051	5.80711	BnaA03g36910D
GO:0046982	protein heterodimerization activity	molecular_function	1	173	0.187629	0.237217	1.26445	BnaC03g11650D
GO:0004743	pyruvate kinase activity	molecular_function	1	173	0.0129784	0.0319051	5.80711	BnaA03g36910D
GO:0004252	serine-type endopeptidase activity	molecular_function	1	173	0.269441	0.32665	0.986113	BnaC09g01070D
GO:0003697	single-stranded DNA binding	molecular_function	1	173	0.00728319	0.0207923	7.8396	BnaA07g35950D
GO:0016157	sucrose synthase activity	molecular_function	1	173	0.00117813	0.00631908	19.599	BnaCnng23260D
GO:0030976	thiamine pyrophosphate binding	molecular_function	1	173	0.00266468	0.0112297	13.066	BnaCnng03960D
GO:0004298	threonine-type endopeptidase activity	molecular_function	1	173	0.03864	0.0697886	3.23282	BnaA05g17000D
GO:0003713	transcription coactivator activity	molecular_function	1	173	0.000653433	0.00525717	26.132	BnaCnng01760D
GO:0003746	translation elongation factor activity	molecular_function	1	173	0.0200693	0.0433204	4.61153	BnaC09g00290D
GO:0008121	ubiquinol-cytochrome-c reductase activity	molecular_function	1	173	0.00336759	0.012418	11.6142	BnaC09g00580D
GO:0008762	UDP-N-acetylmuramate dehydrogenase activity	molecular_function	1	173	0.0557015	0.0938969	2.63516	BnaA09g25760D
GO:0016762	xyloglucan:xyloglucosyl transferase activity	molecular_function	1	173	0.0372074	0.0678939	3.30088	BnaC09g00910D
The upregulated DEGs
GO:0055114	oxidation-reduction process	biological_process	24	148	4.87808e-05	0.000975616	2.27379	BnaA09g51860D,BnaC03g05050D,BnaC01g22670D,BnaC03g61120D,BnaA05g26300D,BnaC03g67210D,BnaA07g10480D,BnaC03g73320D,BnaC08g44120D,BnaC05g36200D,BnaA04g06060D,BnaA08g12300D,BnaA09g01980D,BnaC01g40210D,BnaC08g22640D,BnaA03g28350D,BnaC03g21830D,BnaA02g32720D,BnaA06g23270D,BnaAnng41330D,BnaC01g13210D,BnaA02g33390D,BnaCnng51060D,BnaAnng21290D
GO:0055085	transmembrane transport	biological_process	9	148	0.0160104	0.0349749	1.98734	BnaAnng20110D,BnaC05g31590D,BnaA03g44150D,BnaA03g44160D,BnaA05g06230D,BnaC02g22010D,BnaC07g36020D,BnaC02g04800D,BnaC01g39820D
GO:0005975	carbohydrate metabolic process	biological_process	8	148	0.022649	0.0452981	1.94976	BnaC02g44120D,BnaA10g29070D,BnaCnng30620D,BnaA05g04020D,BnaCnng07500D,BnaA02g35250D,BnaA06g17690D,BnaUnng03570D
GO:0006979	response to oxidative stress	biological_process	6	148	4.48188e-05	0.000975616	6.4686	BnaC08g44120D,BnaA03g28350D,BnaC03g21830D,BnaA06g23270D,BnaCnng51060D,BnaAnng21290D
GO:0006629	lipid metabolic process	biological_process	6	148	0.00335814	0.0138996	3.11961	BnaA05g14050D,BnaA02g09320D,BnaA03g05120D,BnaUnng04440D,BnaA02g07530D,BnaA07g08260D
GO:0007165	signal transduction	biological_process	6	148	0.0195431	0.0399745	2.21706	BnaA05g12020D,BnaUnng04440D,BnaA08g09210D,BnaA02g07530D,BnaA05g12030D,BnaC07g51320D
GO:0006810	transport	biological_process	6	148	0.047214	0.072637	1.83124	BnaC02g38550D,BnaC05g31590D,BnaA09g51960D,BnaA07g16510D,BnaC02g04800D,BnaC01g39820D
GO:0008152	metabolic process	biological_process	6	148	0.392176	0.45543	1.00151	BnaA04g06060D,BnaA05g12600D,BnaA05g35470D,BnaA02g32720D,BnaA10g03720D,BnaA08g09290D
GO:0006468	protein phosphorylation	biological_process	6	148	0.84581	0.890326	0.630179	BnaA09g01530D,BnaC03g72920D,BnaA09g49330D,BnaA01g31600D,BnaA05g12020D,BnaCnng24630D
GO:0006952	defense response	biological_process	5	148	0.0044483	0.0163407	3.28453	BnaA01g13350D,BnaA05g12020D,BnaA08g09210D,BnaC02g07600D,BnaA05g12030D
GO:0006413	translational initiation	biological_process	4	148	3.55206e-05	0.000975616	10.9419	BnaA05g13950D,BnaC09g52060D,BnaA09g09090D,BnaA05g09390D
GO:0030001	metal ion transport	biological_process	4	148	0.00200346	0.010622	4.53937	BnaA03g44150D,BnaC05g18390D,BnaA03g44160D,BnaC07g36020D
GO:0006886	intracellular protein transport	biological_process	4	148	0.0553721	0.0814204	1.95495	BnaA04g03210D,BnaA09g01500D,BnaC03g46820D,BnaC07g51320D
GO:0071577	zinc II ion transmembrane transport	biological_process	3	148	4.06084e-06	0.000243651	28.1965	BnaA03g44150D,BnaA03g44160D,BnaC07g36020D
GO:0006511	ubiquitin-dependent protein catabolic process	biological_process	3	148	0.0132823	0.0328993	3.31224	BnaA09g00890D,BnaC06g19970D,BnaA04g00540D
GO:0006412	translation	biological_process	3	148	0.500792	0.553022	0.818201	BnaAnng37490D,BnaC01g39840D,BnaC08g47880D
GO:0006508	proteolysis	biological_process	3	148	0.628012	0.676899	0.696429	BnaA01g17570D,BnaA01g19230D,BnaA09g24100D
GO:0006073	cellular glucan metabolic process	biological_process	2	148	0.00229194	0.010622	7.71693	BnaA10g29070D,BnaA02g35250D
GO:0035556	intracellular signal transduction	biological_process	2	148	0.00257665	0.0113121	7.40513	BnaUnng04440D,BnaA02g07530D
GO:0006470	protein dephosphorylation	biological_process	2	148	0.0163216	0.0349749	3.77891	BnaA10g26970D,BnaA03g00600D
GO:0006950	response to stress	biological_process	2	148	0.0289368	0.0503144	3.02937	BnaA02g08820D,BnaC07g23140D
GO:0006184	obsolete GTP catabolic process	biological_process	2	148	0.0713386	0.101912	2.09459	BnaC03g63960D,BnaC07g51320D
GO:0016192	vesicle-mediated transport	biological_process	2	148	0.0852375	0.118936	1.93944	BnaA09g01500D,BnaA09g47190D
GO:0006457	protein folding	biological_process	2	148	0.129857	0.174435	1.60418	BnaC01g40350D,BnaA02g08820D
GO:0051252	regulation of RNA metabolic process	biological_process	1	148	0.000327918	0.00368908	36.6554	BnaAnng29540D
GO:0000724	double-strand break repair via homologous recombination	biological_process	1	148	0.000479225	0.00470196	30.5462	BnaC07g49890D
GO:0016575	histone deacetylation	biological_process	1	148	0.000565343	0.0048458	28.1965	BnaC01g40000D
GO:0006556	S-adenosylmethionine biosynthetic process	biological_process	1	148	0.000658386	0.0049379	26.1824	BnaCnng75920D
GO:0051276	chromosome organization	biological_process	1	148	0.00122616	0.00761065	19.2923	BnaC07g49890D
GO:0006817	phosphate ion transport	biological_process	1	148	0.00135997	0.0076498	18.3277	BnaA05g06230D
GO:0006597	spermine biosynthetic process	biological_process	1	148	0.00230143	0.010622	14.0982	BnaAnng38530D
GO:0015976	carbon utilization	biological_process	1	148	0.00248111	0.011165	13.5761	BnaC07g13050D
GO:0008295	spermidine biosynthetic process	biological_process	1	148	0.00414624	0.0155484	10.473	BnaAnng38530D
GO:0006006	glucose metabolic process	biological_process	1	148	0.00512695	0.0180951	9.39882	BnaA09g01980D
GO:0015743	malate transport	biological_process	1	148	0.00512695	0.0180951	9.39882	BnaA09g52080D
GO:0006904	vesicle docking involved in exocytosis	biological_process	1	148	0.00538718	0.0181199	9.16385	BnaA09g47190D
GO:0009987	cellular process	biological_process	1	148	0.0083114	0.0249342	7.33108	BnaAnng21080D
GO:0006108	malate metabolic process	biological_process	1	148	0.00964031	0.0284468	6.78804	BnaA09g51860D
GO:0019538	protein metabolic process	biological_process	1	148	0.00998635	0.0289926	6.66462	BnaA07g31420D
GO:0006357	regulation of transcription from RNA polymerase II promoter	biological_process	1	148	0.0106948	0.0296163	6.43077	BnaA06g11020D
GO:0007275	multicellular organismal development	biological_process	1	148	0.0106948	0.0296163	6.43077	BnaA04g00540D
GO:0071805	potassium ion transmembrane transport	biological_process	1	148	0.0110571	0.0300236	6.3199	BnaA08g30510D
GO:0006032	chitin catabolic process	biological_process	1	148	0.0137417	0.0329801	5.63929	BnaUnng03570D
GO:0009607	response to biotic stimulus	biological_process	1	148	0.0189247	0.0391546	4.76044	BnaA01g13350D
GO:0006414	translational elongation	biological_process	1	148	0.026367	0.0499159	3.98428	BnaA09g26350D
GO:0051603	proteolysis involved in cellular protein catabolic process	biological_process	1	148	0.0268991	0.0499159	3.94144	BnaC06g19970D
GO:0030036	actin cytoskeleton organization	biological_process	1	148	0.0274355	0.0503144	3.89951	BnaAnng02650D
GO:0051258	protein polymerization	biological_process	1	148	0.0279763	0.0503144	3.85846	BnaC03g63960D
GO:0007017	microtubule-based process	biological_process	1	148	0.029624	0.0507729	3.74035	BnaC03g63960D
GO:0015986	ATP synthesis coupled proton transport	biological_process	1	148	0.0301817	0.0507729	3.70257	BnaC03g41970D
GO:0030244	cellulose biosynthetic process	biological_process	1	148	0.0307435	0.0512392	3.66554	BnaC03g03990D
GO:0009664	plant-type cell wall organization	biological_process	1	148	0.0353853	0.0579033	3.39402	BnaA03g33850D
GO:0000079	regulation of cyclin-dependent protein serine/threonine kinase activity	biological_process	1	148	0.044107	0.0690371	3.00454	BnaA07g18740D
GO:0044267	cellular protein metabolic process	biological_process	1	148	0.0480641	0.0733181	2.8637	BnaC01g40350D
GO:0043086	negative regulation of catalytic activity	biological_process	1	148	0.0521452	0.0782178	2.73548	BnaA09g24100D
GO:0006520	cellular amino acid metabolic process	biological_process	1	148	0.0535323	0.0796348	2.69525	BnaC03g04830D
GO:0006913	nucleocytoplasmic transport	biological_process	1	148	0.107344	0.147496	1.79683	BnaC07g51320D
GO:0006281	DNA repair	biological_process	1	148	0.110842	0.151149	1.76228	BnaC07g49890D
GO:0042545	cell wall modification	biological_process	1	148	0.124217	0.168113	1.64374	BnaC04g50170D
GO:0016567	protein ubiquitination	biological_process	1	148	0.147293	0.19639	1.47804	BnaA04g00540D
GO:0007264	small GTPase mediated signal transduction	biological_process	1	148	0.287868	0.34776	0.939882	BnaC07g51320D
GO:0045454	cell redox homeostasis	biological_process	1	148	0.316978	0.380373	0.874831	BnaC05g36200D
GO:0009058	biosynthetic process	biological_process	1	148	0.372307	0.438008	0.771693	BnaC03g04830D
GO:0015031	protein transport	biological_process	1	148	0.448909	0.508199	0.65927	BnaC07g51320D
GO:0016020	membrane	cellular_component	14	148	0.0697485	0.100438	1.418	BnaC02g38550D,BnaA09g01500D,BnaC05g31590D,BnaA03g44150D,BnaC07g49120D,BnaA09g51960D,BnaA07g16510D,BnaA03g44160D,BnaC03g03990D,BnaC09g13540D,BnaC07g36020D,BnaA08g30510D,BnaC07g51320D,BnaC01g39820D
GO:0016021	integral component of membrane	cellular_component	12	148	0.0283102	0.0503144	1.67185	BnaC01g12650D,BnaAnng20110D,BnaC05g31590D,BnaA03g44150D,BnaA04g06060D,BnaA07g34270D,BnaA03g44160D,BnaA05g06230D,BnaA02g32720D,BnaC02g22010D,BnaC07g36020D,BnaC01g39820D
GO:0005618	cell wall	cellular_component	3	148	0.0130175	0.0328993	3.33231	BnaA10g29070D,BnaC04g50170D,BnaA02g35250D
GO:0005737	cytoplasm	cellular_component	3	148	0.281738	0.342655	1.11754	BnaC05g36200D,BnaA06g38240D,BnaC09g52060D
GO:0005840	ribosome	cellular_component	3	148	0.481459	0.534954	0.838796	BnaAnng37490D,BnaC01g39840D,BnaC08g47880D
GO:0005622	intracellular	cellular_component	3	148	0.927566	0.943422	0.423599	BnaC01g39840D,BnaC08g47880D,BnaC07g51320D
GO:0005750	mitochondrial respiratory chain complex III	cellular_component	2	148	3.23051e-06	0.000243651	66.6462	BnaA04g05280D,BnaA01g04540D
GO:0048046	apoplast	cellular_component	2	148	0.018864	0.0391546	3.57614	BnaA10g29070D,BnaA02g35250D
GO:0005576	extracellular region	cellular_component	2	148	0.0229318	0.0453595	3.31723	BnaA03g33850D,BnaC01g04510D
GO:0005634	nucleus	cellular_component	2	148	0.951389	0.962079	0.320695	BnaC05g21280D,BnaA04g00540D
GO:0008290	F-actin capping protein complex	cellular_component	1	148	0.000110093	0.00198168	61.0923	BnaAnng02650D
GO:0030915	Smc5-Smc6 complex	cellular_component	1	148	0.000865097	0.00598913	22.9096	BnaC07g49890D
GO:0005740	mitochondrial envelope	cellular_component	1	148	0.00135997	0.0076498	18.3277	BnaA04g05280D
GO:0005853	eukaryotic translation elongation factor 1 complex	cellular_component	1	148	0.00230143	0.010622	14.0982	BnaA09g26350D
GO:0031461	cullin-RING ubiquitin ligase complex	cellular_component	1	148	0.00347491	0.0138996	11.4548	BnaA09g00890D
GO:0016592	mediator complex	cellular_component	1	148	0.00414624	0.0155484	10.473	BnaA06g11020D
GO:0005743	mitochondrial inner membrane	cellular_component	1	148	0.00677697	0.021401	8.14565	BnaC02g04800D
GO:0005694	chromosome	cellular_component	1	148	0.0153896	0.0349749	5.31238	BnaC07g49890D
GO:0030288	outer membrane-bounded periplasmic space	cellular_component	1	148	0.0158142	0.0349749	5.23649	BnaC02g38550D
GO:0005874	microtubule	cellular_component	1	148	0.025316	0.0494796	4.07282	BnaC03g63960D
GO:0005839	proteasome core complex	cellular_component	1	148	0.0268991	0.0499159	3.94144	BnaC06g19970D
GO:0043234	protein complex	cellular_component	1	148	0.0279763	0.0503144	3.85846	BnaC03g63960D
GO:0005643	nuclear pore	cellular_component	1	148	0.0313095	0.0517038	3.62925	BnaC03g46820D
GO:0005515	protein binding	molecular_function	22	148	0.924569	0.943422	0.749808	BnaA09g13260D,BnaC03g07670D,BnaA04g03210D,BnaA09g01500D,BnaA05g08260D,BnaA09g00820D,BnaA10g17770D,BnaA05g12020D,BnaUnng04440D,BnaC08g46050D,BnaA09g01220D,BnaA08g09210D,BnaC03g46820D,BnaCnng24690D,BnaA09g40510D,BnaA04g08740D,BnaC03g03990D,BnaA02g07530D,BnaA05g12030D,BnaC07g49890D,BnaC06g15200D,BnaA04g00540D
GO:0016491	oxidoreductase activity	molecular_function	12	148	0.00304983	0.0130707	2.22829	BnaA09g51860D,BnaC03g61120D,BnaA05g26300D,BnaA07g10480D,BnaC03g73320D,BnaC05g36200D,BnaA04g06060D,BnaA05g12600D,BnaC08g22640D,BnaA02g32720D,BnaAnng41330D,BnaA02g33390D
GO:0005524	ATP binding	molecular_function	12	148	0.898554	0.929538	0.689984	BnaCnng75920D,BnaA09g01530D,BnaA07g31420D,BnaC03g72920D,BnaA09g49330D,BnaC01g40350D,BnaA01g31600D,BnaA09g00820D,BnaA05g12020D,BnaA02g08820D,BnaCnng24630D,BnaC07g49890D
GO:0000166	nucleotide binding	molecular_function	11	148	0.198364	0.25323	1.21157	BnaA09g51860D,BnaC03g61120D,BnaA07g31420D,BnaA07g10480D,BnaA09g00820D,BnaA05g12020D,BnaA05g12600D,BnaC01g39840D,BnaA09g01980D,BnaC01g40210D,BnaA08g24030D
GO:0008270	zinc ion binding	molecular_function	11	148	0.440969	0.50237	0.98536	BnaC03g61120D,BnaA07g10480D,BnaC07g13050D,BnaA05g08260D,BnaA09g01220D,BnaCnng24690D,BnaA09g08380D,BnaC03g03990D,BnaAnng41330D,BnaC06g15200D,BnaA04g00540D
GO:0020037	heme binding	molecular_function	10	148	0.000496318	0.00470196	3.04447	BnaC01g22670D,BnaC03g67210D,BnaC08g44120D,BnaA08g12300D,BnaA03g28350D,BnaC03g21830D,BnaA06g23270D,BnaAnng16110D,BnaCnng51060D,BnaAnng21290D
GO:0003824	catalytic activity	molecular_function	7	148	0.769078	0.819137	0.715527	BnaA10g26970D,BnaC03g04830D,BnaCnng30620D,BnaA03g00600D,BnaA05g04020D,BnaCnng07500D,BnaUnng03570D
GO:0004601	peroxidase activity	molecular_function	6	148	3.50447e-05	0.000975616	6.72576	BnaC08g44120D,BnaA03g28350D,BnaC03g21830D,BnaA06g23270D,BnaCnng51060D,BnaAnng21290D
GO:0005215	transporter activity	molecular_function	6	148	0.00543597	0.0181199	2.85256	BnaC02g38550D,BnaC05g31590D,BnaA09g51960D,BnaA07g16510D,BnaC02g04800D,BnaC01g39820D
GO:0004672	protein kinase activity	molecular_function	6	148	0.844564	0.890326	0.631264	BnaA09g01530D,BnaC03g72920D,BnaA09g49330D,BnaA01g31600D,BnaA05g12020D,BnaCnng24630D
GO:0022857	transmembrane transporter activity	molecular_function	5	148	0.000169628	0.00235603	6.21278	BnaAnng20110D,BnaC05g31590D,BnaA05g06230D,BnaC02g22010D,BnaC01g39820D
GO:0016787	hydrolase activity	molecular_function	5	148	0.0645853	0.0937529	1.77422	BnaA05g14050D,BnaA02g09320D,BnaA09g33190D,BnaAnng21080D,BnaA07g08260D
GO:0003700	sequence-specific DNA binding transcription factor activity	molecular_function	5	148	0.4536	0.5103	0.927515	BnaA02g17180D,BnaA06g27900D,BnaC02g09670D,BnaA07g21710D,BnaC09g17450D
GO:0004713	protein tyrosine kinase activity	molecular_function	5	148	0.852483	0.892133	0.593706	BnaA09g01530D,BnaC03g72920D,BnaA09g49330D,BnaA01g31600D,BnaCnng24630D
GO:0003743	translation initiation factor activity	molecular_function	4	148	4.52954e-05	0.000975616	10.3987	BnaA05g13950D,BnaC09g52060D,BnaA09g09090D,BnaA05g09390D
GO:0043531	ADP binding	molecular_function	4	148	0.0111755	0.0300236	3.00454	BnaA05g12020D,BnaA08g09210D,BnaC02g07600D,BnaA05g12030D
GO:0043565	sequence-specific DNA binding	molecular_function	4	148	0.23847	0.298088	1.20676	BnaA02g17180D,BnaC02g09670D,BnaA07g21710D,BnaC09g17450D
GO:0003677	DNA binding	molecular_function	4	148	0.996898	0.996898	0.311563	BnaA06g27900D,BnaC05g21280D,BnaC03g06410D,BnaC02g07210D
GO:0005385	zinc ion transmembrane transporter activity	molecular_function	3	148	4.06084e-06	0.000243651	28.1965	BnaA03g44150D,BnaA03g44160D,BnaC07g36020D
GO:0046873	metal ion transmembrane transporter activity	molecular_function	3	148	0.000170158	0.00235603	10.9966	BnaA03g44150D,BnaA03g44160D,BnaC07g36020D
GO:0050660	flavin adenine dinucleotide binding	molecular_function	3	148	0.0255855	0.0494796	2.70853	BnaC05g36200D,BnaA04g06060D,BnaA02g32720D
GO:0046872	metal ion binding	molecular_function	3	148	0.154372	0.204316	1.44883	BnaA09g51860D,BnaC05g18390D,BnaA09g33190D
GO:0017111	nucleoside-triphosphatase activity	molecular_function	3	148	0.181172	0.238037	1.35761	BnaA07g31420D,BnaA09g00820D,BnaA05g12020D
GO:0005525	GTP binding	molecular_function	3	148	0.192636	0.247675	1.3233	BnaA07g30360D,BnaC03g63960D,BnaC07g51320D
GO:0003723	RNA binding	molecular_function	3	148	0.248196	0.308105	1.18498	BnaC09g52060D,BnaA09g09090D,BnaA05g09390D
GO:0005506	iron ion binding	molecular_function	3	148	0.406021	0.465502	0.927202	BnaC01g22670D,BnaC03g67210D,BnaA08g12300D
GO:0003735	structural constituent of ribosome	molecular_function	3	148	0.507169	0.556649	0.811559	BnaAnng37490D,BnaC01g39840D,BnaC08g47880D
GO:0009055	electron carrier activity	molecular_function	3	148	0.552963	0.599598	0.765781	BnaC01g22670D,BnaC03g67210D,BnaA08g12300D
GO:0004674	protein serine/threonine kinase activity	molecular_function	3	148	0.927698	0.943422	0.423436	BnaA09g49330D,BnaA01g31600D,BnaCnng24630D
GO:0004506	squalene monooxygenase activity	molecular_function	2	148	2.55233e-05	0.000975616	34.9099	BnaA04g06060D,BnaA02g32720D
GO:0004435	phosphatidylinositol phospholipase C activity	molecular_function	2	148	0.000132969	0.00217586	20.3641	BnaUnng04440D,BnaA02g07530D
GO:0016762	xyloglucan:xyloglucosyl transferase activity	molecular_function	2	148	0.00229194	0.010622	7.71693	BnaA10g29070D,BnaA02g35250D
GO:0004722	protein serine/threonine phosphatase activity	molecular_function	2	148	0.00541049	0.0181199	5.68301	BnaA10g26970D,BnaA03g00600D
GO:0008081	phosphoric diester hydrolase activity	molecular_function	2	148	0.00613448	0.0200765	5.43043	BnaUnng04440D,BnaA02g07530D
GO:0022891	substrate-specific transmembrane transporter activity	molecular_function	2	148	0.0126047	0.0328818	4.16539	BnaC05g31590D,BnaC01g39820D
GO:0051082	unfolded protein binding	molecular_function	2	148	0.0374115	0.0606674	2.73548	BnaC01g40350D,BnaA02g08820D
GO:0003924	GTPase activity	molecular_function	2	148	0.191826	0.247675	1.32809	BnaC03g63960D,BnaC07g51320D
GO:0005509	calcium ion binding	molecular_function	2	148	0.398778	0.460129	0.877974	BnaA04g02760D,BnaA04g22180D
GO:0003682	chromatin binding	molecular_function	2	148	0.528438	0.576478	0.718733	BnaC03g06410D,BnaC02g07210D
GO:0004605	phosphatidate cytidylyltransferase activity	molecular_function	1	148	0.000204771	0.00263277	45.8193	BnaC09g13540D
GO:0008428	ribonuclease inhibitor activity	molecular_function	1	148	0.000327918	0.00368908	36.6554	BnaAnng29540D
GO:0004751	ribose-5-phosphate isomerase activity	molecular_function	1	148	0.000479225	0.00470196	30.5462	BnaC01g39900D
GO:0004407	histone deacetylase activity	molecular_function	1	148	0.000565343	0.0048458	28.1965	BnaC01g40000D
GO:0004478	methionine adenosyltransferase activity	molecular_function	1	148	0.000658386	0.0049379	26.1824	BnaCnng75920D
GO:0005094	Rho GDP-dissociation inhibitor activity	molecular_function	1	148	0.000658386	0.0049379	26.1824	BnaA06g38240D
GO:0033743	peptide-methionine (R)-S-oxide reductase activity	molecular_function	1	148	0.000758317	0.00545988	24.4369	BnaC01g13210D
GO:0004470	malic enzyme activity	molecular_function	1	148	0.00097869	0.0065246	21.562	BnaA09g51860D
GO:0004345	glucose-6-phosphate dehydrogenase activity	molecular_function	1	148	0.00122616	0.00761065	19.2923	BnaA09g01980D
GO:0005315	inorganic phosphate transmembrane transporter activity	molecular_function	1	148	0.00135997	0.0076498	18.3277	BnaA05g06230D
GO:0004014	adenosylmethionine decarboxylase activity	molecular_function	1	148	0.00230143	0.010622	14.0982	BnaAnng38530D
GO:0005544	calcium-dependent phospholipid binding	molecular_function	1	148	0.00230143	0.010622	14.0982	BnaA04g22180D
GO:0031625	ubiquitin protein ligase binding	molecular_function	1	148	0.00347491	0.0138996	11.4548	BnaA09g00890D
GO:0001104	RNA polymerase II transcription cofactor activity	molecular_function	1	148	0.00414624	0.0155484	10.473	BnaA06g11020D
GO:0004089	carbonate dehydratase activity	molecular_function	1	148	0.00648731	0.0208521	8.33077	BnaC07g13050D
GO:0015079	potassium ion transmembrane transporter activity	molecular_function	1	148	0.00707242	0.0215769	7.96857	BnaA08g30510D
GO:0016866	intramolecular transferase activity	molecular_function	1	148	0.00707242	0.0215769	7.96857	BnaA07g34540D
GO:0008137	NADH dehydrogenase (ubiquinone) activity	molecular_function	1	148	0.0103378	0.0295367	6.54561	BnaC03g05050D
GO:0005200	structural constituent of cytoskeleton	molecular_function	1	148	0.0117978	0.0312294	6.10923	BnaC03g63960D
GO:0048038	quinone binding	molecular_function	1	148	0.0129485	0.0328993	5.81832	BnaC03g05050D
GO:0005484	SNAP receptor activity	molecular_function	1	148	0.0133425	0.0328993	5.72741	BnaA09g01500D
GO:0004568	chitinase activity	molecular_function	1	148	0.0137417	0.0329801	5.63929	BnaUnng03570D
GO:0016298	lipase activity	molecular_function	1	148	0.014146	0.0335038	5.55385	BnaA02g09320D
GO:0003746	translation elongation factor activity	molecular_function	1	148	0.01497	0.0349749	5.3905	BnaA09g26350D
GO:0004970	ionotropic glutamate receptor activity	molecular_function	1	148	0.0158142	0.0349749	5.23649	BnaC02g38550D
GO:0005234	extracellular-glutamate-gated ion channel activity	molecular_function	1	148	0.0158142	0.0349749	5.23649	BnaC02g38550D
GO:0004866	endopeptidase inhibitor activity	molecular_function	1	148	0.0162439	0.0349749	5.16273	BnaA07g22750D
GO:0016760	cellulose synthase (UDP-forming) activity	molecular_function	1	148	0.0189247	0.0391546	4.76044	BnaC03g03990D
GO:0004175	endopeptidase activity	molecular_function	1	148	0.0198569	0.0401601	4.63992	BnaC06g19970D
GO:0008236	serine-type peptidase activity	molecular_function	1	148	0.0258393	0.0494796	4.02807	BnaA01g19230D
GO:0004298	threonine-type endopeptidase activity	molecular_function	1	148	0.0290705	0.0503144	3.77891	BnaC06g19970D
GO:0010333	terpene synthase activity	molecular_function	1	148	0.0290705	0.0503144	3.77891	BnaA08g09290D
GO:0008483	transaminase activity	molecular_function	1	148	0.0301817	0.0507729	3.70257	BnaC03g04830D
GO:0004806	triglyceride lipase activity	molecular_function	1	148	0.0384153	0.0617388	3.24384	BnaA03g05120D
GO:0003993	acid phosphatase activity	molecular_function	1	148	0.0421766	0.067184	3.08029	BnaA09g33190D
GO:0019901	protein kinase binding	molecular_function	1	148	0.044107	0.0690371	3.00454	BnaA07g18740D
GO:0016829	lyase activity	molecular_function	1	148	0.0447577	0.0694516	2.98011	BnaA08g09290D
GO:0042802	identical protein binding	molecular_function	1	148	0.0521452	0.0782178	2.73548	BnaA09g24100D
GO:0008565	protein transporter activity	molecular_function	1	148	0.0556373	0.0814204	2.63708	BnaC03g46820D
GO:0051287	NAD binding	molecular_function	1	148	0.0742401	0.105222	2.23509	BnaA09g51860D
GO:0050661	NADP binding	molecular_function	1	148	0.0837802	0.117816	2.08269	BnaA09g01980D
GO:0003779	actin binding	molecular_function	1	148	0.0862212	0.119383	2.04779	BnaAnng02650D
GO:0004842	ubiquitin-protein transferase activity	molecular_function	1	148	0.186742	0.243577	1.26835	BnaA04g00540D
GO:0004252	serine-type endopeptidase activity	molecular_function	1	148	0.215451	0.273107	1.15269	BnaA09g24100D
GO:0004857	enzyme inhibitor activity	molecular_function	1	148	0.234476	0.295145	1.0877	BnaC04g50170D
GO:0000287	magnesium ion binding	molecular_function	1	148	0.274769	0.338757	0.972292	BnaA08g09290D
GO:0030170	pyridoxal phosphate binding	molecular_function	1	148	0.278801	0.341389	0.962084	BnaC03g04830D
GO:0030246	carbohydrate binding	molecular_function	1	148	0.319976	0.381428	0.868612	BnaA09g47430D
GO:0030599	pectinesterase activity	molecular_function	1	148	0.331936	0.393082	0.844595	BnaC04g50170D
GO:0008234	cysteine-type peptidase activity	molecular_function	1	148	0.380077	0.444246	0.758911	BnaA01g17570D
GO:0008168	methyltransferase activity	molecular_function	1	148	0.477726	0.534104	0.623391	BnaA03g31730D
GO:0005488	binding	molecular_function	1	148	0.747697	0.801104	0.375568	BnaC03g46820D
GO:0046983	protein dimerization activity	molecular_function	1	148	0.859344	0.894116	0.292075	BnaC03g61210D
GO:0003676	nucleic acid binding	molecular_function	1	148	0.992713	0.996898	0.145921	BnaA08g24030D
