# Supplementary material for: Comparative Transcriptome Analysis of Primary Roots of Brassica napus Seedlings with Extremely Different Primary Root Lengths Using RNA Sequencing
Source: Front Plant Sci. 2016 Aug 19;7:1238. doi: 10.3389/fpls.2016.01238 (PMC4990598; doi:10.3389/fpls.2016.01238)
Supplement: Table S9 — Detailed KEGG pathway enrichment analysis of 509 DEGs. [file Table9.XLS]

## Sheet: Sheet1
Supplementary Table S9: Detailed KEGG pathway enrichment analysis of 509 DEGs.
The downregulated DEGs
iD	Term	ListHits	ListTotal	p	FDR	Enrichment_score	GeneID
ko01200	Carbon metabolism	7	58	0.0114347	0.0551555	2.26103	BnaA06g39320D,BnaA03g05470D,BnaA04g08570D,BnaCnng02240D,BnaC09g02300D,BnaA03g36910D,BnaA03g03440D
ko03010	Ribosome	6	58	0.152712	0.184152	1.3519	BnaCnng23290D,BnaA09g02410D,BnaA05g08110D,BnaCnng02050D,BnaCnng01630D,BnaAnng13110D
ko00620	Pyruvate metabolism	5	58	0.00034616	0.0245866	5.30039	BnaA03g05470D,BnaCnng02240D,BnaC09g02300D,BnaA03g36910D,BnaA03g03440D
ko04141	Protein processing in endoplasmic reticulum	5	58	0.0218611	0.0663929	2.27877	BnaCnng01100D,BnaA01g11670D,BnaA07g08990D,BnaA01g36460D,BnaA05g16320D
ko00510	N-Glycan biosynthesis	3	58	0.00189791	0.0259382	5.68436	BnaA07g08990D,BnaA01g36460D,BnaA05g16320D
ko04922	Glucagon signaling pathway	3	58	0.0088646	0.0484598	3.68323	BnaC07g29570D,BnaA06g39390D,BnaA03g36910D
ko00710	Carbon fixation in photosynthetic organisms	3	58	0.0103351	0.0529674	3.52153	BnaA04g08570D,BnaCnng02240D,BnaA03g03440D
ko01212	Fatty acid metabolism	3	58	0.0152242	0.0594471	3.13876	BnaA03g05470D,BnaC06g22680D,BnaC09g02300D
ko02020	Two-component system	2	58	0.00161477	0.0259382	8.59421	BnaC09g01370D,BnaC09g02300D
ko00340	Histidine metabolism	2	58	0.00169948	0.0259382	8.44344	BnaC09g51700D,BnaA09g15450D
ko04710	Circadian rhythm	2	58	0.00237071	0.0276949	7.51994	BnaC07g29570D,BnaA06g39390D
ko00640	Propanoate metabolism	2	58	0.00270194	0.0276949	7.18322	BnaA03g05470D,BnaC09g02300D
ko04920	Adipocytokine signaling pathway	2	58	0.00358195	0.029372	6.50373	BnaC07g29570D,BnaA06g39390D
ko00513	Various types of N-glycan biosynthesis	2	58	0.00400665	0.0298677	6.25034	BnaA01g36460D,BnaA05g16320D
ko00720	Carbon fixation pathways in prokaryotes	2	58	0.00511315	0.0349399	5.72947	BnaA03g05470D,BnaC09g02300D
ko04140	Regulation of autophagy	2	58	0.00783466	0.0458887	4.91098	BnaC07g29570D,BnaA06g39390D
ko00061	Fatty acid biosynthesis	2	58	0.0126778	0.0577546	4.11347	BnaA03g05470D,BnaC06g22680D
ko00380	Tryptophan metabolism	2	58	0.0135682	0.0585576	4.01063	BnaA01g14030D,BnaC09g02300D
ko00980	Metabolism of xenobiotics by cytochrome P450	2	58	0.0174807	0.0608351	3.64603	BnaCnng19060D,BnaC03g47720D
ko03440	Homologous recombination	2	58	0.0178323	0.0608351	3.61862	BnaA03g59940D,BnaA07g35950D
ko00982	Drug metabolism - cytochrome P450	2	58	0.0181878	0.0608351	3.59161	BnaCnng19060D,BnaC03g47720D
ko00900	Terpenoid backbone biosynthesis	2	58	0.0185473	0.0608351	3.56501	BnaCnng02060D,BnaC09g02300D
ko04150	mTOR signaling pathway	2	58	0.0248378	0.0725811	3.18726	BnaC07g29570D,BnaA06g39390D
ko00561	Glycerolipid metabolism	2	58	0.0261304	0.0725811	3.12517	BnaCnng62740D,BnaCnng02250D
ko04142	Lysosome	2	58	0.0336255	0.0850389	2.83103	BnaA01g05320D,BnaCnng01440D
ko04666	Fc gamma R-mediated phagocytosis	2	58	0.0382831	0.0896919	2.68869	BnaC05g43070D,BnaCnng02190D
ko04921	Oxytocin signaling pathway	2	58	0.0426866	0.0966743	2.57367	BnaC07g29570D,BnaA06g39390D
ko04810	Regulation of actin cytoskeleton	2	58	0.0593287	0.116119	2.24895	BnaC05g43070D,BnaCnng02190D
ko00630	Glyoxylate and dicarboxylate metabolism	2	58	0.0613425	0.116119	2.21786	BnaA04g08570D,BnaC09g02300D
ko04068	FoxO signaling pathway	2	58	0.0613425	0.116119	2.21786	BnaC07g29570D,BnaA06g39390D
ko00480	Glutathione metabolism	2	58	0.0847504	0.129885	1.93283	BnaCnng19060D,BnaC03g47720D
ko00564	Glycerophospholipid metabolism	2	58	0.0871177	0.129885	1.90982	BnaC06g23520D,BnaA07g22620D
ko00270	Cysteine and methionine metabolism	2	58	0.104458	0.149289	1.76292	BnaCnng67880D,BnaA01g19100D
ko04152	AMPK signaling pathway	2	58	0.123055	0.16275	1.63699	BnaC07g29570D,BnaA06g39390D
ko00010	Glycolysis / Gluconeogenesis	2	58	0.12951	0.168569	1.59892	BnaCnng03960D,BnaA03g36910D
ko04910	Insulin signaling pathway	2	58	0.137035	0.175576	1.55753	BnaC07g29570D,BnaA06g39390D
ko04151	PI3K-Akt signaling pathway	2	58	0.151539	0.184152	1.48542	BnaC07g29570D,BnaA06g39390D
ko00940	Phenylpropanoid biosynthesis	2	58	0.229121	0.257369	1.20924	BnaA04g21990D,BnaC05g42780D
ko03040	Spliceosome	2	58	0.300051	0.328056	1.04398	BnaC09g00490D,BnaC09g00720D
ko04075	Plant hormone signal transduction	2	58	0.692089	0.700634	0.568212	BnaC09g00530D,BnaCnng02180D
ko00362	Benzoate degradation	1	58	0.000599674	0.0245866	26.7375	BnaC09g02300D
ko00072	Synthesis and degradation of ketone bodies	1	58	0.00172124	0.0259382	16.0425	BnaC09g02300D
ko00253	Tetracycline biosynthesis	1	58	0.00307335	0.0280017	12.0319	BnaA03g05470D
ko00603	Glycosphingolipid biosynthesis - globo series	1	58	0.00557277	0.0351513	8.91252	BnaCnng62740D
ko00650	Butanoate metabolism	1	58	0.0149851	0.0594471	5.34751	BnaC09g02300D
ko00780	Biotin metabolism	1	58	0.0197029	0.06214	4.62765	BnaC06g22680D
ko00196	Photosynthesis - antenna proteins	1	58	0.0265541	0.0725811	3.94488	BnaAnng22920D
ko04260	Cardiac muscle contraction	1	58	0.0290229	0.0767702	3.75997	BnaC09g01370D
ko04924	Renin secretion	1	58	0.034223	0.0850389	3.43768	BnaCnng01440D
ko00600	Sphingolipid metabolism	1	58	0.0360314	0.0868992	3.34219	BnaCnng62740D
ko00310	Lysine degradation	1	58	0.0436213	0.0966743	3.00797	BnaC09g02300D
ko00906	Carotenoid biosynthesis	1	58	0.0456045	0.0984096	2.93461	BnaC05g42860D
ko04530	Tight junction	1	58	0.0476205	0.100125	2.86474	BnaC05g42720D
ko04612	Antigen processing and presentation	1	58	0.0614816	0.116119	2.4808	BnaCnng01440D
ko00363	Bisphenol degradation	1	58	0.0637238	0.116119	2.43069	BnaA05g12840D
ko00624	Polycyclic aromatic hydrocarbon degradation	1	58	0.0637238	0.116119	2.43069	BnaA05g12840D
ko00360	Phenylalanine metabolism	1	58	0.0671387	0.119682	2.3592	BnaC05g42780D
ko00910	Nitrogen metabolism	1	58	0.0729623	0.122582	2.24895	BnaA07g20840D
ko03430	Mismatch repair	1	58	0.0729623	0.122582	2.24895	BnaA03g59940D
ko00053	Ascorbate and aldarate metabolism	1	58	0.0741463	0.122582	2.22813	BnaC09g11740D
ko00627	Aminobenzoate degradation	1	58	0.0753364	0.122582	2.20769	BnaA05g12840D
ko00071	Fatty acid degradation	1	58	0.0777352	0.122582	2.16791	BnaC09g02300D
ko00280	Valine, leucine and isoleucine degradation	1	58	0.0777352	0.122582	2.16791	BnaC09g02300D
ko00903	Limonene and pinene degradation	1	58	0.0863169	0.129885	2.0393	BnaA05g12840D
ko00945	Stilbenoid, diarylheptanoid and gingerol biosynthesis	1	58	0.101649	0.148844	1.85106	BnaA05g12840D
ko03460	Fanconi anemia pathway	1	58	0.105595	0.149289	1.80931	BnaA03g59940D
ko03030	DNA replication	1	58	0.108248	0.150446	1.7825	BnaA03g59940D
ko00030	Pentose phosphate pathway	1	58	0.117673	0.160819	1.69463	BnaA06g39320D
ko00052	Galactose metabolism	1	58	0.120403	0.161853	1.6711	BnaCnng62740D
ko04360	Axon guidance	1	58	0.139938	0.176537	1.52302	BnaCnng02190D
ko03420	Nucleotide excision repair	1	58	0.145642	0.180949	1.48542	BnaA03g59940D
ko03050	Proteasome	1	58	0.15865	0.188541	1.40724	BnaA05g17000D
ko00562	Inositol phosphate metabolism	1	58	0.163035	0.190983	1.38298	BnaC05g43070D
ko04070	Phosphatidylinositol signaling system	1	58	0.180785	0.208794	1.29375	BnaC05g43070D
ko00195	Photosynthesis	1	58	0.210964	0.240265	1.16815	BnaC09g00580D
ko03008	Ribosome biogenesis in eukaryotes	1	58	0.249334	0.27629	1.04172	BnaC09g00260D
ko03018	RNA degradation	1	58	0.364345	0.393109	0.786398	BnaCnng02200D
ko00230	Purine metabolism	1	58	0.486303	0.517881	0.615442	BnaA03g36910D
ko04144	Endocytosis	1	58	0.533613	0.560978	0.563555	BnaC05g43070D
ko00190	Oxidative phosphorylation	1	58	0.573181	0.594947	0.524266	BnaC09g01370D
ko00500	Starch and sucrose metabolism	1	58	0.630147	0.6459	0.472766	BnaCnng23260D
ko01230	Biosynthesis of amino acids	1	58	0.787747	0.787747	0.349257	BnaA03g36910D
The upregulated DEGs
ko00940	Phenylpropanoid biosynthesis	6	55	0.000906701	0.0195847	3.82558	BnaAnng21290D,BnaA06g23270D,BnaC03g21830D,BnaC03g61120D,BnaCnng51060D,BnaA06g17690D
ko01200	Carbon metabolism	5	55	0.0717103	0.126962	1.70311	BnaC03g04830D,BnaA09g01980D,BnaA07g10480D,BnaC01g39900D,BnaA09g51860D
ko04020	Calcium signaling pathway	4	55	0.000124481	0.0134439	8.18592	BnaUnng04440D,BnaA02g07530D,BnaC02g04800D,BnaA04g02760D
ko04919	Thyroid hormone signaling pathway	4	55	0.000469102	0.0185755	6.15185	BnaUnng04440D,BnaA01g31600D,BnaA02g07530D,BnaC01g40000D
ko04070	Phosphatidylinositol signaling system	4	55	0.000807793	0.0195847	5.45728	BnaUnng04440D,BnaC09g13540D,BnaA02g07530D,BnaA04g02760D
ko00190	Oxidative phosphorylation	4	55	0.0340758	0.0897607	2.21145	BnaA04g05280D,BnaC03g41970D,BnaC03g05050D,BnaA01g04540D
ko04141	Protein processing in endoplasmic reticulum	4	55	0.0562474	0.119112	1.92245	BnaC04g50100D,BnaA09g00890D,BnaC01g38510D,BnaA03g09300D
ko00710	Carbon fixation in photosynthetic organisms	3	55	0.00859478	0.0459625	3.71361	BnaC03g04830D,BnaC01g39900D,BnaA09g51860D
ko04722	Neurotrophin signaling pathway	3	55	0.00964315	0.0459625	3.59099	BnaA01g31600D,BnaA04g02760D,BnaA06g38240D
ko00270	Cysteine and methionine metabolism	3	55	0.0223937	0.0739737	2.78861	BnaCnng75920D,BnaC03g04830D,BnaAnng38530D
ko04910	Insulin signaling pathway	3	55	0.0332416	0.0897524	2.46372	BnaA01g31600D,BnaC09g52060D,BnaA04g02760D
ko04144	Endocytosis	3	55	0.0871792	0.148445	1.78288	BnaAnng02650D,BnaC01g38510D,BnaA07g36910D
ko01230	Biosynthesis of amino acids	3	55	0.287431	0.301384	1.10492	BnaCnng75920D,BnaC03g04830D,BnaC01g39900D
ko00909	Sesquiterpenoid and triterpenoid biosynthesis	2	55	0.000515987	0.0185755	12.6882	BnaA07g34540D,BnaA02g32720D
ko04260	Cardiac muscle contraction	2	55	0.00203545	0.0366381	7.93011	BnaA04g05280D,BnaA01g04540D
ko00073	Cutin, suberine and wax biosynthesis	2	55	0.00485849	0.0440849	5.83365	BnaC02g20100D,BnaC04g11110D
ko04915	Estrogen signaling pathway	2	55	0.0065739	0.0440849	5.23224	BnaC01g38510D,BnaA04g02760D
ko00363	Bisphenol degradation	2	55	0.00695489	0.0440849	5.12654	BnaA08g12300D,BnaC03g67210D
ko00624	Polycyclic aromatic hydrocarbon degradation	2	55	0.00695489	0.0440849	5.12654	BnaA08g12300D,BnaC03g67210D
ko00350	Tyrosine metabolism	2	55	0.00775567	0.0440849	4.92745	BnaC03g04830D,BnaA07g10480D
ko00627	Aminobenzoate degradation	2	55	0.00905534	0.0459625	4.65621	BnaA08g12300D,BnaC03g67210D
ko00903	Limonene and pinene degradation	2	55	0.0112311	0.0485185	4.30108	BnaA08g12300D,BnaC03g67210D
ko00945	Stilbenoid, diarylheptanoid and gingerol biosynthesis	2	55	0.0145647	0.0582587	3.90406	BnaA08g12300D,BnaC03g67210D
ko00030	Pentose phosphate pathway	2	55	0.0184026	0.0709814	3.57414	BnaA09g01980D,BnaC01g39900D
ko04150	mTOR signaling pathway	2	55	0.0216162	0.0739737	3.36111	BnaA01g31600D,BnaC09g52060D
ko00330	Arginine and proline metabolism	2	55	0.0255257	0.0810815	3.15234	BnaC03g04830D,BnaAnng38530D
ko04022	cGMP - PKG signaling pathway	2	55	0.0289099	0.0862357	3.00312	BnaC02g04800D,BnaA04g02760D
ko00562	Inositol phosphate metabolism	2	55	0.0311407	0.0862357	2.91682	BnaUnng04440D,BnaA02g07530D
ko04721	Synaptic vesicle cycle	2	55	0.0363591	0.0934949	2.74339	BnaA04g03210D,BnaA09g01500D
ko04310	Wnt signaling pathway	2	55	0.0420009	0.105491	2.58942	BnaA09g00890D,BnaA04g00540D
ko04145	Phagosome	2	55	0.0925762	0.149227	1.85907	BnaC04g50100D,BnaC03g63960D
ko03018	RNA degradation	2	55	0.119494	0.165453	1.65859	BnaA01g21570D,BnaA04g01500D
ko04114	Oocyte meiosis	2	55	0.127297	0.16973	1.6112	BnaA09g00890D,BnaA04g02760D
ko04151	PI3K-Akt signaling pathway	2	55	0.135282	0.178176	1.56644	BnaA01g31600D,BnaC09g52060D
ko04110	Cell cycle	2	55	0.151758	0.19058	1.484	BnaA09g00890D,BnaC01g40000D
ko04120	Ubiquitin mediated proteolysis	2	55	0.163089	0.200155	1.43369	BnaA09g00890D,BnaA04g00540D
ko03013	RNA transport	2	55	0.254677	0.280621	1.14308	BnaA05g13950D,BnaC09g52060D
ko03040	Spliceosome	2	55	0.272864	0.291776	1.10093	BnaC01g38510D,BnaA04g01500D
ko04626	Plant-pathogen interaction	2	55	0.278244	0.294612	1.08911	BnaC01g04510D,BnaA04g02760D
ko00500	Starch and sucrose metabolism	2	55	0.324876	0.334158	0.997107	BnaC04g50170D,BnaA06g17690D
ko04075	Plant hormone signal transduction	2	55	0.6569	0.663039	0.599206	BnaC01g04510D,BnaA02g35250D
ko03010	Ribosome	2	55	0.802925	0.802925	0.475213	BnaC01g39840D,BnaC08g47880D
ko00626	Naphthalene degradation	1	55	0.0024976	0.0385343	13.356	BnaA07g10480D
ko00830	Retinol metabolism	1	55	0.00431594	0.0440849	10.1505	BnaA07g10480D
ko01220	Degradation of aromatic compounds	1	55	0.00466384	0.0440849	9.76014	BnaA07g10480D
ko04740	Olfactory transduction	1	55	0.00539715	0.0440849	9.06299	BnaA04g02760D
ko04971	Gastric acid secretion	1	55	0.00539715	0.0440849	9.06299	BnaA04g02760D
ko04745	Phototransduction - fly	1	55	0.00578236	0.0440849	8.75047	BnaA04g02760D
ko04744	Phototransduction	1	55	0.00701104	0.0440849	7.93011	BnaA04g02760D
ko04970	Salivary secretion	1	55	0.00744462	0.0440849	7.68981	BnaA04g02760D
ko00625	Chloroalkane and chloroalkene degradation	1	55	0.0097883	0.0459625	6.67799	BnaA07g10480D
ko04330	Notch signaling pathway	1	55	0.0102915	0.0463119	6.50676	BnaC01g40000D
ko04960	Aldosterone-regulated sodium reabsorption	1	55	0.0129749	0.0538959	5.76736	BnaA01g31600D
ko00950	Isoquinoline alkaloid biosynthesis	1	55	0.0198145	0.0737919	4.61388	BnaC03g04830D
ko04750	Inflammatory mediator regulation of TRP channels	1	55	0.0211894	0.0739737	4.45199	BnaA04g02760D
ko00941	Flavonoid biosynthesis	1	55	0.0226031	0.0739737	4.30108	BnaC08g22640D
ko04710	Circadian rhythm	1	55	0.0263021	0.0811609	3.96506	BnaA09g00890D
ko04713	Circadian entrainment	1	55	0.0310404	0.0862357	3.62519	BnaA04g02760D
ko04924	Renin secretion	1	55	0.0310404	0.0862357	3.62519	BnaA04g02760D
ko00100	Steroid biosynthesis	1	55	0.044208	0.106001	2.98545	BnaA02g32720D
ko04540	Gap junction	1	55	0.044208	0.106001	2.98545	BnaC03g63960D
ko04664	Fc epsilon RI signaling pathway	1	55	0.0451486	0.106001	2.95074	BnaA01g31600D
ko00960	Tropane, piperidine and pyridine alkaloid biosynthesis	1	55	0.0489845	0.11256	2.8196	BnaC03g04830D
ko04962	Vasopressin-regulated water reabsorption	1	55	0.0509456	0.114473	2.7583	BnaA06g38240D
ko04912	GnRH signaling pathway	1	55	0.0519367	0.114473	2.72864	BnaA04g02760D
ko04612	Antigen processing and presentation	1	55	0.0559699	0.119112	2.61612	BnaC01g38510D
ko03320	PPAR signaling pathway	1	55	0.0580268	0.120517	2.56327	BnaA01g31600D
ko00360	Phenylalanine metabolism	1	55	0.061161	0.121749	2.48788	BnaC03g04830D
ko04270	Vascular smooth muscle contraction	1	55	0.0622185	0.121749	2.46372	BnaA04g02760D
ko00220	Arginine biosynthesis	1	55	0.0632824	0.121749	2.44003	BnaC03g04830D
ko04916	Melanogenesis	1	55	0.0632824	0.121749	2.44003	BnaA04g02760D
ko04115	p53 signaling pathway	1	55	0.0654286	0.121749	2.394	BnaA04g00540D
ko04660	T cell receptor signaling pathway	1	55	0.0654286	0.121749	2.394	BnaA01g31600D
ko00910	Nitrogen metabolism	1	55	0.0665109	0.121749	2.37162	BnaC07g13050D
ko00071	Fatty acid degradation	1	55	0.0708997	0.126962	2.28616	BnaA07g10480D
ko04350	TGF-beta signaling pathway	1	55	0.0811069	0.141283	2.1147	BnaA09g00890D
ko00460	Cyanoamino acid metabolism	1	55	0.089342	0.148445	1.99814	BnaA06g17690D
ko04130	SNARE interactions in vesicular transport	1	55	0.089342	0.148445	1.99814	BnaA09g01500D
ko04015	Rap1 signaling pathway	1	55	0.0917395	0.149227	1.96716	BnaA04g02760D
ko00980	Metabolism of xenobiotics by cytochrome P450	1	55	0.0953711	0.151472	1.92245	BnaA07g10480D
ko00982	Drug metabolism - cytochrome P450	1	55	0.0978151	0.153102	1.89376	BnaA07g10480D
ko00400	Phenylalanine, tyrosine and tryptophan biosynthesis	1	55	0.100277	0.154713	1.86591	BnaC03g04830D
ko04010	MAPK signaling pathway	1	55	0.107766	0.160655	1.78707	BnaC01g38510D
ko04510	Focal adhesion	1	55	0.109029	0.160655	1.77457	BnaA01g31600D
ko00052	Galactose metabolism	1	55	0.110296	0.160655	1.76225	BnaC04g00330D
ko00250	Alanine, aspartate and glutamate metabolism	1	55	0.110296	0.160655	1.76225	BnaC03g04830D
ko04014	Ras signaling pathway	1	55	0.111566	0.160655	1.75009	BnaA04g02760D
ko03060	Protein export	1	55	0.117977	0.165453	1.69176	BnaC04g50100D
ko04720	Long-term potentiation	1	55	0.119271	0.165453	1.68055	BnaA04g02760D
ko00680	Methane metabolism	1	55	0.123173	0.168388	1.64782	BnaA07g10480D
ko04728	Dopaminergic synapse	1	55	0.127106	0.16973	1.61633	BnaA04g02760D
ko04142	Lysosome	1	55	0.144482	0.185302	1.49273	BnaA01g17570D
ko03050	Proteasome	1	55	0.14584	0.185302	1.484	BnaC06g19970D
ko04261	Adrenergic signaling in cardiomyocytes	1	55	0.14584	0.185302	1.484	BnaA04g02760D
ko04066	HIF-1 signaling pathway	1	55	0.15404	0.191221	1.43369	BnaC09g52060D
ko04024	cAMP signaling pathway	1	55	0.167901	0.201481	1.35702	BnaA04g02760D
ko04921	Oxytocin signaling pathway	1	55	0.167901	0.201481	1.35702	BnaA04g02760D
ko04922	Glucagon signaling pathway	1	55	0.180557	0.21362	1.29471	BnaA04g02760D
ko01210	2-Oxocarboxylic acid metabolism	1	55	0.181973	0.21362	1.28814	BnaC03g04830D
ko04068	FoxO signaling pathway	1	55	0.210606	0.244575	1.16942	BnaA01g31600D
ko04071	Sphingolipid signaling pathway	1	55	0.219292	0.249301	1.13795	BnaA01g31600D
ko04111	Cell cycle - yeast	1	55	0.219292	0.249301	1.13795	BnaA09g00890D
ko00620	Pyruvate metabolism	1	55	0.225102	0.25324	1.1179	BnaA09g51860D
ko00040	Pentose and glucuronate interconversions	1	55	0.245524	0.273367	1.05296	BnaC04g50170D
ko00480	Glutathione metabolism	1	55	0.257236	0.280621	1.01913	BnaA09g01980D
ko00564	Glycerophospholipid metabolism	1	55	0.261632	0.282563	1.007	BnaC09g13540D
ko04152	AMPK signaling pathway	1	55	0.32305	0.334158	0.863142	BnaA01g31600D
ko00010	Glycolysis / Gluconeogenesis	1	55	0.333204	0.339491	0.843069	BnaA07g10480D
