# Supplementary material for: Comparative Transcriptome Analysis of Primary Roots of Brassica napus Seedlings with Extremely Different Primary Root Lengths Using RNA Sequencing
Source: Front Plant Sci. 2016 Aug 19;7:1238. doi: 10.3389/fpls.2016.01238 (PMC4990598; doi:10.3389/fpls.2016.01238)
Supplement: Table S10 — Detailed list of all of the DEGs corresponding to MapMan functional categories. [file Table10.XLS]

## Sheet: mapman_anno_difference_gene
Supplementary Table S10: Detailed list of all of the DEGs corresponding to MapMan functional categories.
BINCODE	NAME	Gene ID	homologs in Ath	DESCRIPTION
1	PS
1.1	PS.lightreaction
1.1.1	PS.lightreaction.photosystem II
1.1.1.1	PS.lightreaction.photosystem II.LHC-II	BnaAnng22920D	at2g34420	Symbols: LHB1B2, LHCB1.5 | LHB1B2; chlorophyll binding | chr2:14522524-14523568 REVERSE
1.1.3	PS.lightreaction.cytochrome b6/f	BnaC09g00580D	at4g03280	Symbols: PETC, PGR1 | PETC (PHOTOSYNTHETIC ELECTRON TRANSFER C); electron transporter, transferring electrons from cytochrome b6/f complex of photosystem II | chr4:1440146-1441863 FORWARD
1.1.30	PS.lightreaction.state transition	BnaC09g00080D	at4g02630	protein kinase family protein | chr4:1151613-1153356 FORWARD
1.1.30	PS.lightreaction.state transition	BnaCnng02070D	at4g01330	ATP binding / kinase/ protein kinase/ protein serine/threonine kinase/ protein tyrosine kinase | chr4:550420-552941 FORWARD
1.2.4	PS.photorespiration.glycine cleavage
1.3.2	PS.calvin cyle.rubisco small subunit
1.3.10	PS.calvin cyle.Rib5P Isomerase
2	major CHO metabolism
2.1	major CHO metabolism.synthesis
2.1.1	major CHO metabolism.synthesis.sucrose
2.2	major CHO metabolism.degradation
2.2.1	major CHO metabolism.degradation.sucrose
2.2.1.3	major CHO metabolism.degradation.sucrose.invertases
3	minor CHO metabolism
3.1	minor CHO metabolism.raffinose family
3.1.1	minor CHO metabolism.raffinose family.galactinol synthases
3.1.1.1	minor CHO metabolism.raffinose family.galactinol synthases.known	BnaC04g00330D	at2g47180	Symbols: AtGolS1 | AtGolS1 (Arabidopsis thaliana galactinol synthase 1); transferase, transferring glycosyl groups / transferase, transferring hexosyl groups | chr2:19368798-19370441 REVERSE
3.1.2	minor CHO metabolism.raffinose family.raffinose synthases
3.2	minor CHO metabolism.trehalose
3.4	minor CHO metabolism.myo-inositol
3.5	minor CHO metabolism.others	BnaA02g33390D	at5g62420	aldo/keto reductase family protein | chr5:25064835-25066111 FORWARD
3.6	minor CHO metabolism.callose	BnaC09g00800D	at4g03550	Symbols: ATGSL05, GSL05, ATGSL5, PMR4, GSL5 | ATGSL05 (GLUCAN SYNTHASE-LIKE 5); 1,3-beta-glucan synthase/ transferase, transferring glycosyl groups | chr4:1573348-1579696 FORWARD
3.8.2	minor CHO metabolism.galactose.alpha-galactosidases	BnaCnng62740D	at5g08380	Symbols: AtAGAL1 | AtAGAL1 (Arabidopsis thaliana ALPHA-GALACTOSIDASE 1); alpha-galactosidase/ catalytic/ hydrolase, hydrolyzing O-glycosyl compounds | chr5:2694677-2697724 REVERSE
4	glycolysis
4.1	glycolysis.cytosolic branch
4.1.9	glycolysis.cytosolic branch.glyceraldehyde 3-phosphate dehydrogenase (GAP-DH)	BnaC01g40210D	at3g04120	Symbols: GAPC, GAPC-1, GAPC1 | GAPC1 (GLYCERALDEHYDE-3-PHOSPHATE DEHYDROGENASE C SUBUNIT 1); glyceraldehyde-3-phosphate dehydrogenase (phosphorylating)/ glyceraldehyde-3-phosphate dehydrogenase | chr3:1080950-1083530 FORWARD
4.2	glycolysis.plastid branch
4.2.3	glycolysis.plastid branch.phosphoglucomutase (PGM)	BnaC02g44120D	at5g17530	phosphoglucosamine mutase family protein | chr5:5777603-5782150 FORWARD
4.2.15	glycolysis.plastid branch.pyruvate kinase (PK)	BnaA03g36910D	at3g22960	Symbols: PKP1, PKP-ALPHA | PKP-ALPHA; pyruvate kinase | chr3:8139235-8141985 FORWARD
4.3	glycolysis.unclear/dually targeted
5	fermentation
5.2	fermentation.PDC	BnaCnng03960D	at5g01330	Symbols: PDC3 | PDC3 (pyruvate decarboxylase-3); carboxy-lyase/ catalytic/ magnesium ion binding / pyruvate decarboxylase/ thiamin pyrophosphate binding / transferase | chr5:132319-134862 REVERSE
7	OPP
7.1	OPP.oxidative PP
7.1.1	OPP.oxidative PP.G6PD	BnaA09g01980D	at3g27300	Symbols: G6PD5 | G6PD5 (glucose-6-phosphate dehydrogenase 5); glucose-6-phosphate dehydrogenase | chr3:10083049-10086696 REVERSE
7.1.2	OPP.oxidative PP.6-phosphogluconolactonase
7.2	OPP.non-reductive PP
7.2.4	OPP.non-reductive PP.ribose 5-phosphate isomerase
8	TCA / org. transformation
8.1	TCA / org. transformation.TCA
8.1.1	TCA / org. transformation.TCA.pyruvate DH
8.1.1.3	TCA / org. transformation.TCA.pyruvate DH.E3	BnaC05g36200D	at3g17240	Symbols: mtLPD2 | mtLPD2 (LIPOAMIDE DEHYDROGENASE 2); ATP binding / dihydrolipoyl dehydrogenase | chr3:5889872-5892252 REVERSE
8.2	TCA / org. transformation.other organic acid transformaitons
8.2.10	TCA / org. transformation.other organic acid transformaitons.malic	BnaA03g03440D	at5g11670	Symbols: ATNADP-ME2 | ATNADP-ME2 (NADP-malic enzyme 2); malate dehydrogenase (oxaloacetate-decarboxylating) (NADP+)/ malic enzyme/ oxidoreductase, acting on NADH or NADPH, NAD or NADP as acceptor | chr5:3754249-3758242 FORWARD
8.2.10	TCA / org. transformation.other organic acid transformaitons.malic	BnaA09g51860D,BnaCnng02240D	at4g00570	malate oxidoreductase, putative | chr4:242515-246771 REVERSE
8.3	TCA / org. transformation.carbonic anhydrases	BnaC07g13050D	at1g23730	Symbols: ATBCA3, BCA3 | BCA3 (BETA CARBONIC ANHYDRASE 4); carbonate dehydratase/ zinc ion binding | chr1:8395557-8398144 FORWARD
9.1	mitochondrial electron transport / ATP synthesis.NADH-DH
9.1.2	mitochondrial electron transport / ATP synthesis.NADH-DH.localisation not clear	BnaC03g05050D	at5g11770	NADH-ubiquinone oxidoreductase 20 kDa subunit, mitochondrial | chr5:3790806-3793000 REVERSE
9.2	mitochondrial electron transport / ATP synthesis.NADH-DH.type II
9.5	mitochondrial electron transport / ATP synthesis.cytochrome c reductase	BnaA04g05280D	at3g52730	ubiquinol-cytochrome C reductase UQCRX/QCR9-like family protein | chr3:19542931-19544264 REVERSE
9.5	mitochondrial electron transport / ATP synthesis.cytochrome c reductase	BnaA01g04540D	at4g32470	ubiquinol-cytochrome C reductase complex 14 kDa protein, putative | chr4:15669219-15671194 REVERSE
9.6	mitochondrial electron transport / ATP synthesis.cytochrome c	BnaC09g01370D	at3g27240	cytochrome c1, putative | chr3:10055789-10058716 REVERSE
9.9	mitochondrial electron transport / ATP synthesis.F1-ATPase	BnaC03g41970D	at1g51650	ATP synthase epsilon chain, mitochondrial | chr1:19152615-19153929 FORWARD
9.9	mitochondrial electron transport / ATP synthesis.F1-ATPase	BnaA04g19150D	at2g33040	ATP synthase gamma chain, mitochondrial (ATPC) | chr2:14018690-14021183 REVERSE
9.99	mitochondrial electron transport / ATP synthesis.unspecified	BnaCnng01410D	at4g01660	Symbols: ATABC1, ATATH10 | ATABC1 (ARABIDOPSIS THALIANA ABC TRANSPORTER 1); transporter | chr4:708544-711256 FORWARD
10.1.1	cell wall.precursor synthesis.NDP sugar pyrophosphorylase
10.1.12	cell wall.precursor synthesis.KDO pathway
10.1.30	ell wall.precursor synthesis.sugar kinases
10.2.1	cell wall.cellulose synthesis.cellulose synthase	BnaC03g03990D	at5g09870	Symbols: CESA5 | CESA5 (CELLULOSE SYNTHASE 5); cellulose synthase/ transferase, transferring glycosyl groups | chr5:3073356-3078262 FORWARD
10.3.1	cell wall.hemicellulose synthesis.xyloglucan
10.4.1	cell wall.pectin synthesis.homogalacturonan
10.4.3	cell wall.pectin synthesis.rhamnogalacturonan II
10.4.3.6	cell wall.pectin synthesis.rhamnogalacturonan II.Xylose Transferase with Fucose Acceptor
10.4.4	cell wall.pectin synthesis.Xylogalacturonan
10.5.1	cell wall.cell wall proteins.AGPs	BnaA03g42870D	at4g16980	arabinogalactan-protein family | chr4:9556978-9557812 FORWARD
10.5.1	cell wall.cell wall proteins.AGPs
10.5.3	cell wall.cell wall proteins.LRR	BnaA09g13260D	at1g62440	Symbols: LRX2 | LRX2 (LEUCINE-RICH REPEAT/EXTENSIN 2); protein binding / structural constituent of cell wall | chr1:23111818-23115293 FORWARD
10.6.1	cell wall.degradation.cellulases and beta -1,4-glucanases	BnaA06g17690D	at3g47000	glycosyl hydrolase family 3 protein | chr3:17313646-17316566 REVERSE
10.6.2	cell wall.degradation.mannan-xylose-arabinose-fucose	BnaA10g01280D	at1g02640	Symbols: BXL2, ATBXL2 | BXL2 (BETA-XYLOSIDASE 2); hydrolase, hydrolyzing O-glycosyl compounds | chr1:564205-567769 FORWARD
10.7	cell wall.modification	BnaA03g33850D	at3g15370	Symbols: ATEXPA12, EXP12, ATEXP12, ATHEXP ALPHA 1.24 | ATEXPA12 (ARABIDOPSIS THALIANA EXPANSIN 12) | chr3:5190572-5192077 FORWARD
10.7	cell wall.modification	BnaA02g35250D	at5g57560	Symbols: TCH4, XTH22 | TCH4 (Touch 4); hydrolase, acting on glycosyl bonds / xyloglucan:xyloglucosyl transferase | chr5:23307130-23308282 REVERSE
10.7	cell wall.modification	BnaC09g00910D	at4g03210	Symbols: XTH9 | XTH9 (XYLOGLUCAN ENDOTRANSGLUCOSYLASE/HYDROLASE 9); hydrolase, acting on glycosyl bonds / xyloglucan:xyloglucosyl transferase | chr4:1415949-1417327 FORWARD
10.7	cell wall.modification	BnaA10g29070D	at5g57530	xyloglucan:xyloglucosyl transferase, putative / xyloglucan endotransglycosylase, putative / endo-xyloglucan transferase, putative | chr5:23300321-23301605 REVERSE
10.8	cell wall.pectin*esterases
10.8.2	cell wall.pectin*esterases.acetyl esterase	BnaA08g26310D	at1g09550	pectinacetylesterase, putative | chr1:3089733-3092327 REVERSE
10.8.99	cell wall.pectin*esterases.misc	BnaC04g50170D	at2g45220	pectinesterase family protein | chr2:18644084-18646447 REVERSE
11	lipid metabolism
11.1	lipid metabolism.FA synthesis and FA elongation
11.1.3	lipid metabolism.FA synthesis and FA elongation.ketoacyl ACP synthase	BnaC06g22680D	at1g74960	Symbols: FAB1, KAS2 | FAB1 (FATTY ACID BIOSYNTHESIS 1); 3-oxoacyl-[acyl-carrier-protein] synthase/ fatty-acid synthase | chr1:28151978-28156227 REVERSE
11.2	lipid metabolism.FA desaturation
11.3.3	lipid metabolism.Phospholipid synthesis.phosphatidate cytidylyltransferase	BnaC09g13540D	at1g62430	Symbols: ATCDS1 | ATCDS1; phosphatidate cytidylyltransferase | chr1:23105941-23109476 REVERSE
11.5	lipid metabolism.glyceral metabolism
11.9.3.1	lipid metabolism.lipid degradation.lysophospholipases.phospholipase D	BnaA03g24880D	at4g11850	Symbols: PLDGAMMA1, MEE54 | PLDGAMMA1; phospholipase D | chr4:7129123-7133200 REVERSE
11.9.3.3	lipid metabolism.lipid degradation.lysophospholipases.glycerophosphodiester phosphodiesterase	BnaAnng41260D	at1g66970	Symbols: SVL2 | SVL2 (SHV3-LIKE 2); glycerophosphodiester phosphodiesterase/ kinase | chr1:24992553-24996117 REVERSE
11.9.4	lipid metabolism.lipid degradation.beta-oxidation
11.9.4.3	lipid metabolism.lipid degradation.beta-oxidation.enoyl CoA hydratase	BnaA03g37330D	at3g24360	enoyl-CoA hydratase/isomerase family protein | chr3:8839728-8842831 REVERSE
11.1	lipid metabolism.glycolipid synthesis
11.10.2	lipid metabolism.glycolipid synthesis.DGDG synthase	BnaCnng02250D	at4g00550	Symbols: DGD2 | DGD2; UDP-galactosyltransferase/ UDP-glycosyltransferase/ digalactosyldiacylglycerol synthase/ transferase, transferring glycosyl groups | chr4:237967-240500 REVERSE
12	N-metabolism
12.1	N-metabolism.nitrate metabolism
12.1.1	N-metabolism.nitrate metabolism.NR	BnaA07g20840D	at1g77760	Symbols: NIA1, GNR1, NR1 | NIA1 (NITRATE REDUCTASE 1); nitrate reductase | chr1:29235803-29239445 REVERSE
12.2	N-metabolism.ammonia metabolism
12.2.1	N-metabolism.ammonia metabolism.glutamate synthase
12.3	N-metabolism.N-degradation
13.1	amino acid metabolism.synthesis
13.1.1	amino acid metabolism.synthesis.central amino acid metabolism
13.1.1.1	amino acid metabolism.synthesis.central amino acid metabolism.GABA
13.1.1.2	amino acid metabolism.synthesis.central amino acid metabolism.aspartate
13.1.1.2.1	amino acid metabolism.synthesis.central amino acid metabolism.aspartate.aspartate aminotransferase	BnaC03g04830D	at5g11520	Symbols: ASP3, YLS4 | ASP3 (ASPARTATE AMINOTRANSFERASE 3); L-aspartate:2-oxoglutarate aminotransferase | chr5:3685089-3687764 REVERSE
13.1.1.3	amino acid metabolism.synthesis.central amino acid metabolism.alanine
13.1.2	amino acid metabolism.synthesis.glutamate family
13.1.2.2	amino acid metabolism.synthesis.glutamate family.proline
13.1.3	amino acid metabolism.synthesis.aspartate family
13.1.3.1	amino acid metabolism.synthesis.aspartate family.asparagine
13.1.3.2	amino acid metabolism.synthesis.aspartate family.threonine
13.1.3.4.11	amino acid metabolism.synthesis.aspartate family.methionine.S-adenosylmethionine synthetase	BnaCnng75920D	at4g01850	Symbols: SAM-2, MAT2 | SAM-2 (S-ADENOSYLMETHIONINE SYNTHETASE 2); copper ion binding / methionine adenosyltransferase | chr4:796097-798286 REVERSE
13.1.3.5	amino acid metabolism.synthesis.aspartate family.lysine
13.1.3.6	amino acid metabolism.synthesis.aspartate family.misc
13.1.3.6.1	amino acid metabolism.synthesis.aspartate family.misc.homoserine
13.1.3.6.2
13.1.4	amino acid metabolism.synthesis.branched chain group
13.1.4.1	amino acid metabolism.synthesis.branched chain group.common
13.1.4.3
13.1.4.4	amino acid metabolism.synthesis.branched chain group.leucine specific
13.1.5	amino acid metabolism.synthesis.serine-glycine-cysteine group
13.1.5.1	amino acid metabolism.synthesis.serine-glycine-cysteine group.serine
13.1.5.2	amino acid metabolism.synthesis.serine-glycine-cysteine group.glycine
13.1.6	amino acid metabolism.synthesis.aromatic aa
13.1.6.1	amino acid metabolism.synthesis.aromatic aa.chorismate
13.1.6.3	amino acid metabolism.synthesis.aromatic aa.phenylalanine
13.1.6.4	amino acid metabolism.synthesis.aromatic aa.tyrosine
13.1.7	amino acid metabolism.synthesis.histidine
13.2	amino acid metabolism.degradation
13.2.1	amino acid metabolism.degradation.central amino acid metabolism
13.2.2	amino acid metabolism.degradation.glutamate family
13.2.3	amino acid metabolism.degradation.aspartate family
13.2.3.1	amino acid metabolism.degradation.aspartate family.asparagine
13.2.3.2
13.2.4	amino acid metabolism.degradation.branched-chain group
13.2.5	amino acid metabolism.degradation.serine-glycine-cysteine group
13.2.5.1
13.2.6	amino acid metabolism.degradation.aromatic aa
13.2.6.3	amino acid metabolism.degradation.aromatic aa.tryptophan	BnaA03g37330D	at3g24360	enoyl-CoA hydratase/isomerase family protein | chr3:8839728-8842831 REVERSE
13.2.7	amino acid metabolism.degradation.histidine	BnaA09g15450D,BnaC09g51700D	at1g43710	Symbols: emb1075 | emb1075 (embryo defective 1075); carboxy-lyase/ catalytic/ pyridoxal phosphate binding | chr1:16486320-16488384 REVERSE
14	S-assimilation
15.1	metal handling.acquisition	BnaCnng59050D	at5g23990	Symbols: ATFRO5, FRO5 | FRO5 (FERRIC REDUCTION OXIDASE 5); ferric-chelate reductase | chr5:8105565-8108590 REVERSE
15.2	metal handling.binding, chelation and storage	BnaC05g18390D	at1g22990	heavy-metal-associated domain-containing protein / copper chaperone (CCH)-related | chr1:8139165-8140202 FORWARD
15.3	metal handling.regulation
16	secondary metabolism
16.1.2.1	secondary metabolism.isoprenoids.mevalonate pathway.acetyl-CoA C-acyltransferase	BnaC09g02300D	at5g48230	Symbols: EMB1276, ACAT2 | ACAT2 (ACETOACETYL-COA THIOLASE 2); acetyl-CoA C-acetyltransferase/ catalytic | chr5:19552142-19555529 REVERSE
16.1.4.5	secondary metabolism.isoprenoids.carotenoids.lycopene beta cyclase	BnaC05g42860D	at3g10230	Symbols: LYC | LYC (LYCOPENE CYCLASE); lycopene beta cyclase | chr3:3164075-3166038 REVERSE
16.1.4.10	secondary metabolism.isoprenoids.carotenoids.carotenoid cleavage dioxygenase	BnaAnng12520D	at3g63520	Symbols: CCD1, ATCCD1, ATNCED1, NCED1 | CCD1 (CAROTENOID CLEAVAGE DIOXYGENASE 1); 9-cis-epoxycarotenoid dioxygenase | chr3:23452911-23456078 FORWARD
16.1.5	secondary metabolism.isoprenoids.terpenoids
16.1.5	secondary metabolism.isoprenoids.terpenoids	BnaA07g34540D	at1g78960	Symbols: ATLUP2 | ATLUP2; beta-amyrin synthase/ lupeol synthase | chr1:29696470-29701263 FORWARD
16.2	secondary metabolism.phenylpropanoids	BnaAnng16070D	at1g77520	O-methyltransferase family 2 protein | chr1:29130403-29132180 FORWARD
16.2.1.1	secondary metabolism.phenylpropanoids.lignin biosynthesis.PAL	BnaC05g42780D	at3g10340	Symbols: PAL4 | PAL4 (Phenylalanine ammonia-lyase 4); ammonia ligase/ ammonia-lyase/ catalytic | chr3:3204013-3208022 FORWARD
16.2.1.10	secondary metabolism.phenylpropanoids.lignin biosynthesis.CAD	BnaAnng41330D	at1g72680	Symbols: ATCAD1, CAD1 | cinnamyl-alcohol dehydrogenase, putative | chr1:27359232-27361016 REVERSE
16.2.99
16.4	secondary metabolism.N misc
16.4.1	secondary metabolism.N misc.alkaloid-like
16.4.2	secondary metabolism.N misc.betaine
16.4.3	secondary metabolism.N misc
16.5.1	secondary metabolism.sulfur-containing.glucosinolates	BnaC09g00440D	at4g03070	Symbols: AOP1, AOP, AOP1.1 | AOP1; oxidoreductase, acting on paired donors, with incorporation or reduction of molecular oxygen, 2-oxoglutarate as one donor, and incorporation of one atom each of oxygen into both donors | chr4:1358432-1359698 FORWARD
16.5.1.1	secondary metabolism.sulfur-containing.glucosinolates.synthesis
16.5.1.1.1	secondary metabolism.sulfur-containing.glucosinolates.synthesis.aliphatic
16.5.1.1.2	secondary metabolism.sulfur-containing.glucosinolates.synthesis.aromatic
16.5.1.1.3	secondary metabolism.sulfur-containing.glucosinolates.synthesis.indole.synthesis
16.5.1.1.4	secondary metabolism.sulfur-containing.glucosinolates.synthesis.shared
16.5.1.2	secondary metabolism.sulfur-containing.glucosinolates.regulation
16.5.1.3	secondary metabolism.sulfur-containing.glucosinolates.degradation
16.5.1.3.2	secondary metabolism.sulfur-containing.glucosinolates.degradation.nitrilespecifier protein
16.5.1.4	secondary metabolism.sulfur-containing.glucosinolates.transport
16.5.99	secondary metabolism.sulfur-containing.misc
16.5.99.1	secondary metabolism.sulfur-containing.misc.alliinase	BnaA01g14030D	at4g24670	Symbols: TAR2 | TAR2 (TRYPTOPHAN AMINOTRANSFERASE RELATED 2); L-tryptophan:2-oxoglutarate aminotransferase/ L-tryptophan:pyruvate aminotransferase/ carbon-sulfur lyase | chr4:12727834-12730745 REVERSE
16.8	secondary metabolism.flavonoids
16.8.1	secondary metabolism.flavonoids.anthocyanins
16.8.1	secondary metabolism.flavonoids.anthocyanins
16.8.1.21	secondary metabolism.flavonoids.anthocyanins.anthocyanin 5-aromatic acyltransferase	BnaC06g31570D	at3g29670	transferase family protein | chr3:11527872-11529350 FORWARD
16.8.3	secondary metabolism.flavonoids.dihydroflavonols	BnaA05g35470D	at2g29730	Symbols: UGT71D1 | UGT71D1 (UDP-GLUCOSYL TRANSFERASE 71D1); UDP-glycosyltransferase/ quercetin 3-O-glucosyltransferase/ transferase, transferring glycosyl groups | chr2:12703537-12705181 FORWARD
16.2
17.1	hormone metabolism.abscisic acid
17.1.1.1	hormone metabolism.abscisic acid.synthesis-degradation.synthesis
17.1.1.2	hormone metabolism.abscisic acid.synthesis-degradation.degradation
17.1.2	hormone metabolism.abscisic acid.signal transduction	BnaA09g55700D	at3g63210	Symbols: MARD1 | MARD1 | chr3:23353615-23355160 REVERSE
17.2.3	hormone metabolism.auxin.induced-regulated-responsive-activated	BnaA10g14720D	at5g20820	auxin-responsive protein-related | chr5:7046751-7047396 REVERSE
17.2.3	hormone metabolism.auxin.induced-regulated-responsive-activated	BnaC02g21400D	at1g72430	auxin-responsive protein-related | chr1:27264911-27265630 REVERSE
17.2.3	hormone metabolism.auxin.induced-regulated-responsive-activated	BnaC03g18820D,BnaCnng05190D	at2g33830	dormancy/auxin associated family protein | chr2:14309484-14310351 REVERSE
17.2.3	hormone metabolism.auxin.induced-regulated-responsive-activated
17.2.3	hormone metabolism.auxin.induced-regulated-responsive-activated	BnaC09g01100D	at3g26370	unknown protein | chr3:9656744-9659935 FORWARD
17.3	hormone metabolism.brassinosteroid
17.3.1	hormone metabolism.brassinosteroid.synthesis-degradation
17.3.1.1	hormone metabolism.brassinosteroid.synthesis-degradation.BRs
17.3.1.2	hormone metabolism.brassinosteroid.synthesis-degradation.sterols
17.3.1.2.8	hormone metabolism.brassinosteroid.synthesis-degradation.sterols.DWF1	BnaC06g03450D	at3g19820	Symbols: DWF1, DIM, EVE1, DIM1, CBB1 | DWF1 (DWARF 1); calmodulin binding / catalytic | chr3:6879617-6881652 REVERSE
17.3.1.2.99	hormone metabolism.brassinosteroid.synthesis-degradation.sterols.other	BnaA02g32720D,BnaA04g06060D	at5g24140	Symbols: SQP2 | SQP2; FAD binding / oxidoreductase/ squalene monooxygenase | chr5:8164347-8167673 REVERSE
17.3.2	hormone metabolism.brassinosteroid.signal transduction
17.4	hormone metabolism.cytokinin
17.4.1	hormone metabolism.cytokinin.synthesis-degradation	BnaA10g24670D	at5g05870	Symbols: UGT76C1 | UGT76C1 (UDP-glucosyl transferase 76C1); UDP-glycosyltransferase/ cis-zeatin O-beta-D-glucosyltransferase/ cytokinin 7-beta-glucosyltransferase/ cytokinin 9-beta-glucosyltransferase/ trans-zeatin O-beta-D-glucosyltransferase/ transferase, transferring gly | chr5:1767639-1769262 FORWARD
17.5	hormone metabolism.ethylene
17.5.1	hormone metabolism.ethylene.synthesis-degradation	BnaA10g01910D	at1g03410	Symbols: 2A6 | 2A6; oxidoreductase | chr1:844436-847683 REVERSE
17.5.1	hormone metabolism.ethylene.synthesis-degradation	BnaA05g26300D,BnaC03g73320D	at3g12900	oxidoreductase, 2OG-Fe(II) oxygenase family protein | chr3:4104576-4106112 FORWARD
17.5.1.2	hormone metabolism.ethylene.synthesis-degradation.1-aminocyclopropane-1-carboxylate oxidase	BnaCnng67880D	at2g19590	Symbols: ACO1 | ACO1 (ACC OXIDASE 1); 1-aminocyclopropane-1-carboxylate oxidase | chr2:8475966-8477502 REVERSE
17.6	hormone metabolism.gibberelin
17.6.1	hormone metabolism.gibberelin.synthesis-degradation
17.6.3	hormone metabolism.gibberelin.induced-regulated-responsive-activated	BnaA07g38510D	at1g75750	Symbols: GASA1 | GASA1 (GAST1 PROTEIN HOMOLOG 1) | chr1:28441526-28442367 REVERSE
17.6.3	hormone metabolism.gibberelin.induced-regulated-responsive-activated
17.7	hormone metabolism.jasmonate
17.8	hormone metabolism.salicylic acid
17.8.1	hormone metabolism.salicylic acid.synthesis-degradation	BnaA03g31730D	at3g11480	Symbols: BSMT1, ATBSMT1 | BSMT1; S-adenosylmethionine-dependent methyltransferase | chr3:3614437-3617314 FORWARD
18.2	Co-factor and vitamine metabolism.thiamine	BnaA10g08550D	at5g54770	Symbols: THI1, TZ, THI4 | THI1; protein homodimerization | chr5:22246592-22248332 FORWARD
18.2	Co-factor and vitamine metabolism.thiamine	BnaA04g05980D	at3g14990	4-methyl-5(b-hydroxyethyl)-thiazole monophosphate biosynthesis protein, putative | chr3:5047400-5049877 FORWARD
18.4	Co-factor and vitamine metabolism.pantothenate
18.5.1	Co-factor and vitamine metabolism.folate & vitamine K.folate
18.6	Co-factor and vitamine metabolism.biotin	BnaA03g05470D	at5g15530	Symbols: BCCP2, CAC1-B | BCCP2 (BIOTIN CARBOXYL CARRIER PROTEIN 2); biotin binding | chr5:5038751-5040840 FORWARD
18.8	Co-factor and vitamine metabolism.ubiquinone
20	stress
20.1	stress.biotic	BnaC01g04510D	at4g33730	pathogenesis-related protein, putative | chr4:16185098-16185616 FORWARD
20.1	stress.biotic	BnaC02g07600D	at5g17890	Symbols: DAR4 | DAR4 (DA1-RELATED PROTEIN 4); ATP binding / protein binding / zinc ion binding | chr5:5916970-5923355 FORWARD
20.1	stress.biotic	BnaA05g16320D	at1g32210	Symbols: ATDAD1 | ATDAD1 (DEFENDER AGAINST APOPTOTIC DEATH 1) | chr1:11605857-11607768 REVERSE
20.1	stress.biotic	BnaUnng03570D	at4g19810	glycosyl hydrolase family 18 protein | chr4:10763934-10765753 REVERSE
20.1	stress.biotic	BnaCnng01370D	at4g01700	chitinase, putative | chr4:732313-733510 REVERSE
20.1.2	stress.biotic.receptors
20.1.3.1	stress.biotic.signalling.MLO-like	BnaC09g00050D	at4g02600	Symbols: MLO1, ATMLO1 | MLO1; calmodulin binding | chr4:1143999-1147409 FORWARD
20.1.5	stress.biotic.regulation of transcription	BnaA05g12020D	at4g12020	Symbols: WRKY19, ATWRKY19, MAPKKK11 | WRKY19; transcription factor | chr4:7201656-7209648 FORWARD
20.1.7	stress.biotic.PR-proteins	BnaA08g09210D	at4g19500	ATP binding / nucleoside-triphosphatase/ nucleotide binding / protein binding / transmembrane receptor | chr4:10625659-10630395 FORWARD
20.1.7	stress.biotic.PR-proteins	BnaA05g12030D	at4g12010	disease resistance protein (TIR-NBS-LRR class), putative | chr4:7197211-7201393 REVERSE
20.1.7	stress.biotic.PR-proteins	BnaC03g47400D	at2g17050	disease resistance protein (TIR-NBS-LRR class), putative | chr2:7410835-7415610 REVERSE
20.1.7.6.1	stress.biotic.PR-proteins.proteinase inhibitors.trypsin inhibitor
20.1.7.12	stress.biotic.PR-proteins.plant defensins
20.2.1	stress.abiotic.heat
20.2.1	stress.abiotic.heat	BnaC08g35620D	at2g21510	DNAJ heat shock N-terminal domain-containing protein | chr2:9210655-9213058 REVERSE
20.2.1	stress.abiotic.heat	BnaCnng01090D	at4g02100	DNAJ heat shock N-terminal domain-containing protein | chr4:930065-932330 FORWARD
20.2.1	stress.abiotic.heat	BnaA01g11670D	at4g21870	26.5 kDa class P-related heat shock protein (HSP26.5-P) | chr4:11603568-11604331 REVERSE
20.2.1	stress.abiotic.heat	BnaC01g38510D	at3g12580	Symbols: HSP70 | HSP70 (heat shock protein 70); ATP binding | chr3:3991261-3993792 REVERSE
20.2.1	stress.abiotic.heat	BnaC06g33610D	at1g72416	heat shock protein binding | chr1:27258856-27260291 REVERSE
20.2.1	stress.abiotic.heat
20.2.1	stress.abiotic.heat	BnaA07g31420D	at1g74310	Symbols: ATHSP101, HSP101, HOT1 | ATHSP101 (ARABIDOPSIS THALIANA HEAT SHOCK PROTEIN 101); ATP binding / ATPase/ nucleoside-triphosphatase/ nucleotide binding / protein binding | chr1:27936508-27940190 REVERSE
20.2.1	stress.abiotic.heat	BnaA03g09300D	at5g59720	Symbols: HSP18.2 | HSP18.2 (heat shock protein 18.2) | chr5:24062577-24063277 FORWARD
20.2.2	stress.abiotic.cold	BnaC08g44090D	at1g05260	Symbols: RCI3, RCI3A | RCI3 (RARE COLD INDUCIBLE GENE 3); peroxidase | chr1:1529767-1531439 FORWARD
20.2.3	stress.abiotic.drought/salt
20.2.4	stress.abiotic.touch/wounding
20.2.99	stress.abiotic.unspecified	BnaC04g00160D	at2g47710	universal stress protein (USP) family protein | chr2:19554834-19556065 REVERSE
20.2.99	stress.abiotic.unspecified
20.2.99	stress.abiotic.unspecified	BnaA01g13350D	at4g23680	major latex protein-related / MLP-related | chr4:12336186-12337482 REVERSE
20.2.99	stress.abiotic.unspecified	BnaAnng01360D	at5g05500	pollen Ole e 1 allergen and extensin family protein | chr5:1629667-1630396 FORWARD
21	redox
21.1	redox.thioredoxin	BnaC09g00770D	at4g03520	Symbols: ATHM2 | ATHM2; enzyme activator | chr4:1562359-1564192 REVERSE
21.1	redox.thioredoxin	BnaA10g16700D	at5g18120	Symbols: ATAPRL7 | ATAPRL7 (APR-like 7) | chr5:5990956-5993936 FORWARD
21.2	redox.ascorbate and glutathione	BnaAnng16110D	at2g32720	Symbols: B5 #4, ATCB5-B, CB5-B | CB5-B (CYTOCHROME B5 ISOFORM B); heme binding | chr2:13876774-13878531 REVERSE
21.2.1	redox.ascorbate and glutathione.ascorbate	BnaA10g17770D	at5g16710	Symbols: DHAR3 | DHAR3 (dehydroascorbate reductase 1); glutathione dehydrogenase (ascorbate) | chr5:5483288-5485081 FORWARD
21.2.1	redox.ascorbate and glutathione.ascorbate	BnaC09g11740D	at1g63940	Symbols: MDAR6 | monodehydroascorbate reductase, putative | chr1:23729979-23733892 FORWARD
21.5	redox.peroxiredoxin	BnaC06g22670D	at1g65990	type 2 peroxiredoxin-related / thiol specific antioxidant / mal allergen family protein | chr1:24571603-24573471 REVERSE
22.1	polyamine metabolism.synthesis
22.2	polyamine metabolism.degradation
23.1	nucleotide metabolism.synthesis
23.1.1	nucleotide metabolism.synthesis.pyrimidine
23.1.2	nucleotide metabolism.synthesis.purine
23.2.2	nucleotide metabolism.degradation.purines	BnaC02g35070D	at2g03590	Symbols: ATUPS1 | ATUPS1 (ARABIDOPSIS THALIANA UREIDE PERMEASE 1); allantoin uptake transmembrane transporter | chr2:1094757-1096968 FORWARD
23.3	nucleotide metabolism.salvage	BnaC02g35070D	at2g03590	Symbols: ATUPS1 | ATUPS1 (ARABIDOPSIS THALIANA UREIDE PERMEASE 1); allantoin uptake transmembrane transporter | chr2:1094757-1096968 FORWARD
23.3.2	nucleotide metabolism.salvage.nucleoside kinases
23.4	nucleotide metabolism.phosphotransfer and pyrophosphatases
23.5	nucleotide metabolism.deoxynucleotide metabolism
24.2	Biodegradation of Xenobiotics.lactoylglutathione lyase	BnaC05g11680D	at1g15380	lactoylglutathione lyase family protein / glyoxalase I family protein | chr1:5290745-5292535 FORWARD
25	C1-metabolism	BnaAnng29540D	at3g02770	dimethylmenaquinone methyltransferase family protein | chr3:600893-602259 REVERSE
26	misc
26.1	misc.misc2	BnaCnng19260D	at4g02340	epoxide hydrolase, putative | chr4:1035681-1037615 FORWARD
26.3	misc.gluco-, galacto- and mannosidases
26.3.2	misc.gluco-, galacto- and mannosidases.beta-galactosidase	BnaC02g12030D	at5g56870	Symbols: BGAL4 | BGAL4 (beta-galactosidase 4); beta-galactosidase | chr5:23004196-23008649 FORWARD
26.3.4	misc.gluco-, galacto- and mannosidases.endoglucanase	BnaCnng23250D	at4g02290	Symbols: AtGH9B13 | AtGH9B13 (Arabidopsis thaliana glycosyl hydrolase 9B13); catalytic/ hydrolase, hydrolyzing O-glycosyl compounds | chr4:1002394-1005253 REVERSE
26.4	misc.beta 1,3 glucan hydrolases	BnaA07g08990D	at1g24320	alpha-glucosidase, putative | chr1:8626315-8630971 REVERSE
26.4.1	misc.beta 1,3 glucan hydrolases.glucan endo-1,3-beta-glucosidase	BnaCnng07500D	at3g57240	Symbols: BG3 | BG3 (BETA-1,3-GLUCANASE 3); cellulase/ hydrolase, hydrolyzing O-glycosyl compounds | chr3:21181742-21183075 REVERSE
26.8	misc.nitrilases, *nitrile lyases, berberine bridge enzymes, reticuline oxidases, troponine reductases
26.8	misc.nitrilases, *nitrile lyases, berberine bridge enzymes, reticuline oxidases, troponine reductases	BnaA09g25760D	at1g30760	FAD-binding domain-containing protein | chr1:10918278-10920677 FORWARD
26.8	misc.nitrilases, *nitrile lyases, berberine bridge enzymes, reticuline oxidases, troponine reductases	BnaA08g30360D	at4g16690	Symbols: ATMES16, MES16 | MES16 (METHYL ESTERASE 16); catalytic/ hydrolase, acting on ester bonds / methyl indole-3-acetate esterase/ methyl jasmonate esterase | chr4:9392147-9393529 REVERSE
26.9	misc.glutathione S transferases	BnaC03g47720D,BnaC03g47760D	at1g02950	Symbols: ATGSTF4, GST31 | ATGSTF4 (GLUTATHIONE S-TRANSFERASE F4); glutathione transferase | chr1:665168-666452 REVERSE
26.9	misc.glutathione S transferases	BnaCnng19060D	at2g02930	Symbols: ATGSTF3, GST16 | ATGSTF3 (GLUTATHIONE S-TRANSFERASE F3); glutathione transferase | chr2:851164-852222 REVERSE
26.1	misc.cytochrome P450	BnaA08g12300D,BnaC03g67210D	at4g31940	Symbols: CYP82C4 | CYP82C4; electron carrier/ heme binding / iron ion binding / monooxygenase/ oxygen binding | chr4:15451988-15454160 FORWARD
26.1	misc.cytochrome P450
26.1	misc.cytochrome P450	BnaA09g57150D	at1g13710	Symbols: CYP78A5 | CYP78A5; electron carrier/ heme binding / iron ion binding / monooxygenase/ oxygen binding | chr1:4702725-4704657 REVERSE
26.1	misc.cytochrome P450	BnaA05g12840D	at5g36220	Symbols: CYP81D1, CYP91A1 | CYP81D1 (CYTOCHROME P450 81D1); electron carrier/ heme binding / iron ion binding / monooxygenase/ oxygen binding | chr5:14253690-14256033 REVERSE
26.1	misc.cytochrome P450	BnaA01g00620D	at4g37330	Symbols: CYP81D4 | CYP81D4; electron carrier/ heme binding / iron ion binding / monooxygenase/ oxygen binding | chr4:17562345-17564596 REVERSE
26.11	misc
26.11.1	misc.alcohol dehydrogenases	BnaA07g10480D	at1g22440	alcohol dehydrogenase, putative | chr1:7922428-7924944 FORWARD
26.12	misc.peroxidases	BnaA03g28350D	at3g03670	peroxidase, putative | chr3:901841-903411 REVERSE
26.12	misc.peroxidases	BnaA06g23270D,BnaCnng51060D	at5g64120	peroxidase, putative | chr5:25659306-25661002 REVERSE
26.12	misc.peroxidases	BnaC08g44120D	at1g05250	peroxidase, putative | chr1:1525601-1527234 REVERSE
26.12	misc.peroxidases
26.12	misc.peroxidases	BnaC03g21830D	at2g39040	peroxidase, putative | chr2:16299351-16301227 REVERSE
26.16	misc.myrosinases-lectin-jacalin	BnaA03g07130D	at5g18470	curculin-like (mannose-binding) lectin family protein | chr5:6127797-6129285 FORWARD
26.16	misc.myrosinases-lectin-jacalin	BnaA03g34190D	at3g16420	Symbols: PBP1, JAL30 | PBP1 (PYK10-BINDING PROTEIN 1); copper ion binding | chr3:5579386-5580953 FORWARD
26.16	misc.myrosinases-lectin-jacalin
26.16	misc.myrosinases-lectin-jacalin	BnaA05g14050D	at1g54030	GDSL-motif lipase, putative | chr1:20167629-20169600 FORWARD
26.16	misc.myrosinases-lectin-jacalin
26.21	misc.protease inhibitor/seed storage/lipid transfer protein (LTP) family protein	BnaC09g08390D	at2g10940	protease inhibitor/seed storage/lipid transfer protein (LTP) family protein | chr2:4310412-4312103 REVERSE
26.21	misc.protease inhibitor/seed storage/lipid transfer protein (LTP) family protein
26.26	misc.aminotransferases
26.28	misc.GDSL-motif lipase	BnaA09g15670D	at5g03610	GDSL-motif lipase/hydrolase family protein | chr5:915465-918485 FORWARD
26.28	misc.GDSL-motif lipase
26.28	misc.GDSL-motif lipase	BnaA02g09320D	at5g55050	GDSL-motif lipase/hydrolase family protein | chr5:22337701-22340100 FORWARD
27	RNA
27.1	RNA.processing	BnaA04g01500D	at3g59810	small nuclear ribonucleoprotein F, putative / U6 snRNA-associated Sm-like protein, putative / Sm protein F, putative | chr3:22096515-22097908 FORWARD
27.1	RNA.processing	BnaC09g00490D	at4g03120	proline-rich family protein | chr4:1385660-1387739 FORWARD
27.1.1	RNA.processing.splicing	BnaC09g00720D	at4g03430	Symbols: STA1, EMB2770 | EMB2770 (EMBRYO DEFECTIVE 2770); RNA splicing factor, transesterification mechanism | chr4:1517134-1520563 REVERSE
27.3.3	RNA.regulation of transcription.AP2/EREBP, APETALA2/Ethylene-responsive element binding protein family
27.3.3	RNA.regulation of transcription.AP2/EREBP, APETALA2/Ethylene-responsive element binding protein family	BnaA06g27900D	at5g25810	Symbols: tny | tny (TINY); DNA binding / transcription factor | chr5:8986771-8987787 REVERSE
27.3.3	RNA.regulation of transcription.AP2/EREBP, APETALA2/Ethylene-responsive element binding protein family
27.3.6	RNA.regulation of transcription.bHLH,Basic Helix-Loop-Helix family
27.3.6	RNA.regulation of transcription.bHLH,Basic Helix-Loop-Helix family	BnaC03g61210D	at4g37850	basic helix-loop-helix (bHLH) family protein | chr4:17796093-17797900 REVERSE
27.3.6	RNA.regulation of transcription.bHLH,Basic Helix-Loop-Helix family	BnaC09g00040D	at4g02590	Symbols: UNE12 | UNE12 (unfertilized embryo sac 12); DNA binding / transcription factor | chr4:1137498-1140491 REVERSE
27.3.8	RNA.regulation of transcription.C2C2(Zn) DOF zinc finger family	BnaCnng01710D	at4g00940	Dof-type zinc finger domain-containing protein | chr4:403320-404810 REVERSE
27.3.22	RNA.regulation of transcription.HB,Homeobox transcription factor family	BnaCnng02160D	at4g00730	Symbols: ANL2, AHDP | ANL2 (ANTHOCYANINLESS 2); transcription factor/ transcription regulator | chr4:299359-304508 REVERSE
27.3.22	RNA.regulation of transcription.HB,Homeobox transcription factor family	BnaCnng75280D,BnaA07g22620D,BnaC06g23520D	at1g73360	Symbols: HDG11, EDT1, ATHDG11 | HDG11 (HOMEODOMAIN GLABROUS 11); DNA binding / transcription factor | chr1:27578696-27582521 REVERSE
27.3.22	RNA.regulation of transcription.HB,Homeobox transcription factor family	BnaA06g14590D	at1g20700	Symbols: WOX14, ATWOX14 | WOX14 (WUSCHEL RELATED HOMEOBOX 14); DNA binding / transcription factor | chr1:7182558-7184009 FORWARD
27.3.24	RNA.regulation of transcription.MADS box transcription factor family	BnaCnng60320D	at4g22950	Symbols: AGL19, GL19 | AGL19 (AGAMOUS-LIKE 19); transcription factor | chr4:12023915-12027421 REVERSE
27.3.25	RNA.regulation of transcription.MYB domain transcription factor family	BnaCnng01390D	at4g01680	Symbols: MYB55 | MYB55 (myb domain protein 55); DNA binding / transcription factor | chr4:716021-717415 REVERSE
27.3.25	RNA.regulation of transcription.MYB domain transcription factor family	BnaC03g06410D	at5g14340	Symbols: AtMYB40 | AtMYB40 (myb domain protein 40); DNA binding / transcription factor | chr5:4623367-4624847 FORWARD
27.3.26	RNA.regulation of transcription.MYB-related transcription factor family	BnaC02g07210D	at5g17300	myb family transcription factor | chr5:5690227-5692902 REVERSE
27.3.30	RNA.regulation of transcription.Trihelix, Triple-Helix transcription factor family
27.3.32	RNA.regulation of transcription.WRKY domain transcription factor family
27.3.32	RNA.regulation of transcription.WRKY domain transcription factor family
27.3.32	RNA.regulation of transcription.WRKY domain transcription factor family	BnaCnng01360D	at4g01720	Symbols: WRKY47, AtWRKY47 | WRKY47; transcription factor | chr4:744921-748554 FORWARD
27.3.32	RNA.regulation of transcription.WRKY domain transcription factor family	BnaA05g12020D	at4g12020	Symbols: WRKY19, ATWRKY19, MAPKKK11 | WRKY19; transcription factor | chr4:7201656-7209648 FORWARD
27.3.35	RNA.regulation of transcription.bZIP transcription factor family	BnaCnng01910D	at4g01120	Symbols: GBF2, ATBZIP54 | GBF2 (G-BOX BINDING FACTOR 2); DNA binding / sequence-specific DNA binding / transcription factor | chr4:481597-484483 REVERSE
27.3.37	RNA.regulation of transcription.AS2,Lateral Organ Boundaries Gene Family	BnaA03g54090D	at4g37540	Symbols: LBD39 | LBD39 (LOB DOMAIN-CONTAINING PROTEIN 39) | chr4:17639533-17640665 REVERSE
27.3.49	RNA.regulation of transcription.GeBP like
27.3.55	RNA.regulation of transcription.HDA
27.3.67	RNA.regulation of transcription.putative transcription regulator	BnaCnng01200D	at4g01960	unknown protein | chr4:851210-853165 REVERSE
27.3.73	RNA.regulation of transcription.Zn-finger(CCHC)	BnaCnng01760D	at4g00980	zinc knuckle (CCHC-type) family protein | chr4:422478-424588 REVERSE
27.3.73	RNA.regulation of transcription.Zn-finger(CCHC)
27.3.99	RNA.regulation of transcription.unclassified	BnaAnng35440D	at4g24015	zinc finger (RING-H2 type) protein-related | chr4:12469742-12471261 REVERSE
27.3.99	RNA.regulation of transcription.unclassified	BnaA09g08380D	at2g14255	zinc ion binding | chr2:6036974-6040978 FORWARD
27.3.99	RNA.regulation of transcription.unclassified	BnaA06g11020D	at1g07950	surfeit locus protein 5 family protein / SURF5 family protein | chr1:2465770-2467022 REVERSE
27.3.99	RNA.regulation of transcription.unclassified	BnaA02g06330D	at5g58470	Symbols: TAF15b | TAF15b (TBP-ASSOCIATED FACTOR 15b); binding / nucleic acid binding / nucleotide binding / zinc ion binding | chr5:23637707-23640920 REVERSE
27.3.99	RNA.regulation of transcription.unclassified
27.4	RNA.RNA binding	BnaA08g24030D	at1g14340	RNA recognition motif (RRM)-containing protein | chr1:4897346-4898961 FORWARD
27.4	RNA.RNA binding	BnaC09g00470D	at4g03110	RNA-binding protein, putative | chr4:1376306-1379420 REVERSE
28	DNA
28.1	DNA.synthesis/chromatin structure
28.1	DNA.synthesis/chromatin structure	BnaA07g35950D	at2g19490	recA family protein | chr2:8441527-8444170 FORWARD
28.1	DNA.synthesis/chromatin structure	BnaCnng16650D	at1g20960	Symbols: emb1507 | emb1507 (embryo defective 1507); ATP binding / ATP-dependent helicase/ helicase/ nucleic acid binding / nucleoside-triphosphatase/ nucleotide binding | chr1:7301748-7310213 REVERSE
28.1	DNA.synthesis/chromatin structure	BnaCnng02200D	at4g00660	DEAD/DEAH box helicase, putative | chr4:274257-278737 FORWARD
28.1.1.1	DNA.synthesis/chromatin structure.retrotransposon/transposase.gypsy-like retrotransposon
28.1.1.2	DNA.synthesis/chromatin structure.retrotransposon/transposase.non-LTR retrotransposon
28.1.1.2	DNA.synthesis/chromatin structure.retrotransposon/transposase.non-LTR retrotransposon
28.1.1.2	DNA.synthesis/chromatin structure.retrotransposon/transposase.non-LTR retrotransposon
28.1.1.3	DNA.synthesis/chromatin structure.retrotransposon/transposase.copia-like retrotransposon
28.1.1.3	DNA.synthesis/chromatin structure.retrotransposon/transposase.copia-like retrotransposon
28.1.1.3	DNA.synthesis/chromatin structure.retrotransposon/transposase.copia-like retrotransposon
28.2	DNA.repair
28.99	DNA.unspecified	BnaC09g00260D	at2g26970	exonuclease family protein | chr2:11509721-11511914 REVERSE
29	protein
29.2.1	protein.synthesis.ribosomal protein
29.2.1.1	protein.synthesis.ribosomal protein.prokaryotic
29.2.1.1.1	protein.synthesis.ribosomal protein.prokaryotic.chloroplast
29.2.1.1.1.1	protein.synthesis.ribosomal protein.prokaryotic.chloroplast.30S subunit
29.2.1.1.1.2	protein.synthesis.ribosomal protein.prokaryotic.chloroplast.50S subunit
29.2.1.1.1.2.5	protein.synthesis.ribosomal protein.prokaryotic.chloroplast.50S subunit.L5	BnaCnng02050D	at4g01310	ribosomal protein L5 family protein | chr4:543970-545547 REVERSE
29.2.1.1.2	protein.synthesis.ribosomal protein.prokaryotic.mitochondrion
29.2.1.1.2.1	protein.synthesis.ribosomal protein.prokaryotic.mitochondrion.30S subunit
29.2.1.1.2.2	protein.synthesis.ribosomal protein.prokaryotic.mitochondrion.50S subunit
29.2.1.1.3	protein.synthesis.ribosomal protein.prokaryotic.unknown organellar
29.2.1.1.3.1	protein.synthesis.ribosomal protein.prokaryotic.unknown organellar.30S subunit
29.2.1.2	protein.synthesis.ribosomal protein.eukaryotic
29.2.1.2.1	protein.synthesis.ribosomal protein.eukaryotic.40S subunit
29.2.1.2.1.24	protein.synthesis.ribosomal protein.eukaryotic.40S subunit.S24	BnaC01g39840D	at3g04920	40S ribosomal protein S24 (RPS24A) | chr3:1360882-1362295 FORWARD
29.2.1.2.2	protein.synthesis.ribosomal protein.eukaryotic.60S subunit
29.2.1.2.2.15	protein.synthesis.ribosomal protein.eukaryotic.60S subunit.L15	BnaC08g47880D	at4g16720	60S ribosomal protein L15 (RPL15A) | chr4:9399960-9401382 REVERSE
29.2.1.2.2.19	protein.synthesis.ribosomal protein.eukaryotic.60S subunit.L19	BnaCnng23290D	at4g02230	60S ribosomal protein L19 (RPL19C) | chr4:979170-980670 REVERSE
29.2.1.2.2.34	protein.synthesis.ribosomal protein.eukaryotic.60S subunit.L34	BnaA09g02410D	at3g28900	60S ribosomal protein L34 (RPL34C) | chr3:10902647-10904458 REVERSE
29.2.1.2.2.35	protein.synthesis.ribosomal protein.eukaryotic.60S subunit.L35
29.2.1.2.2.40	protein.synthesis.ribosomal protein.eukaryotic.60S subunit.L40	BnaA05g08110D	at2g36170	ubiquitin extension protein 2 (UBQ2) / 60S ribosomal protein L40 (RPL40A) | chr2:15172094-15173280 FORWARD
29.2.1.2.2.81	protein.synthesis.ribosomal protein.eukaryotic.60S subunit.P1	BnaCnng01630D	at4g00810	60S acidic ribosomal protein P1 (RPP1B) | chr4:345952-347184 REVERSE
29.2.1.2.2.518	protein.synthesis.ribosomal protein.eukaryotic.60S subunit.L18A	BnaA05g09390D,BnaA09g09090D,BnaAnng37490D	at2g34480	60S ribosomal protein L18A (RPL18aB) | chr2:14532708-14534239 REVERSE
29.2.1.99	protein.synthesis.ribosomal protein.unknown
29.2.1.99.1	protein.synthesis.ribosomal protein.unknown.small subunit
29.2.1.99.2	protein.synthesis.ribosomal protein.unknown.large subunit
29.2.2.50	protein.synthesis.misc ribosomal protein.BRIX	BnaCnng01490D	at4g01560	Symbols: MEE49 | MEE49 (maternal effect embryo arrest 49) | chr4:677054-679237 REVERSE
29.2.3	protein.synthesis.initiation	BnaA05g13950D	at1g54290	eukaryotic translation initiation factor SUI1, putative | chr1:20268485-20270107 REVERSE
29.2.3	protein.synthesis.initiation	BnaC09g52060D	at5g18110	Symbols: NCBP | NCBP (NOVEL CAP-BINDING PROTEIN); RNA binding / translation initiation factor | chr5:5988744-5990681 REVERSE
29.2.4	protein.synthesis.elongation	BnaC09g00290D	at4g02930	elongation factor Tu, putative / EF-Tu, putative | chr4:1295409-1298404 REVERSE
29.2.4	protein.synthesis.elongation	BnaA09g26350D	at1g30230	elongation factor 1-beta / EF-1-beta | chr1:10638914-10640782 FORWARD
29.2.7.1	protein.synthesis.transfer RNA.nucleus
29.2.7.2	protein.synthesis.transfer RNA.plastid
29.2.7.3	protein.synthesis.transfer RNA.mitochondrion
29.3.1	protein.targeting.nucleus	BnaC03g46820D	at2g16950	Symbols: TRN1, ATTRN1 | TRN1 (TRANSPORTIN 1); protein transporter | chr2:7353847-7361202 FORWARD
29.3.2	protein.targeting.mitochondria	BnaC04g19910D	at3g46560	Symbols: TIM9, emb2474 | TIM9; P-P-bond-hydrolysis-driven protein transmembrane transporter | chr3:17138587-17139512 FORWARD
29.3.3	protein.targeting.chloroplast	BnaC01g18730D	at1g06950	Symbols: ATTIC110, TIC110 | TIC110 (TRANSLOCON AT THE INNER ENVELOPE MEMBRANE OF CHLOROPLASTS 110) | chr1:2130142-2135665 REVERSE
29.3.4.2	protein.targeting.secretory pathway.golgi	BnaCnng01340D	at4g01810	protein transport protein-related | chr4:776488-780355 REVERSE
29.3.4.99	protein.targeting.secretory pathway.unspecified	BnaC04g50100D	at2g45070	Symbols: SEC61 BETA | SEC61 BETA; protein transporter | chr2:18587082-18588259 REVERSE
29.3.4.99	protein.targeting.secretory pathway.unspecified	BnaA04g03210D	at3g56190	Symbols: ALPHA-SNAP2, ASNAP | ALPHA-SNAP2 (ALPHA-SOLUBLE NSF ATTACHMENT PROTEIN 2); binding / soluble NSF attachment protein | chr3:20845674-20848526 REVERSE
29.4	protein.postranslational modification	BnaC09g00560D	at4g03260	leucine-rich repeat family protein | chr4:1428171-1431663 FORWARD
29.4	protein.postranslational modification	BnaCnng24630D	at3g05050	protein kinase family protein | chr3:1408613-1411803 REVERSE
29.4	protein.postranslational modification	BnaCnng02180D	at4g00710	Symbols: BSK3 | BSK3 (BR-SIGNALING KINASE 3); ATP binding / binding / kinase/ protein kinase/ protein tyrosine kinase | chr4:290048-293453 FORWARD
29.4	protein.postranslational modification
29.4	protein.postranslational modification	BnaA07g18740D	at3g60550	Symbols: CYCP3;2 | CYCP3;2 (cyclin p3;2); cyclin-dependent protein kinase | chr3:22379805-22380641 FORWARD
29.4	protein.postranslational modification	BnaA01g31600D	at3g10540	3-phosphoinositide-dependent protein kinase, putative | chr3:3289695-3292702 FORWARD
29.4	protein.postranslational modification	BnaCnng02170D	at4g00720	Symbols: ATSK32 | ATSK32 (SHAGGY-LIKE PROTEIN KINASE 32); ATP binding / kinase/ protein kinase/ protein serine/threonine kinase/ protein tyrosine kinase | chr4:293641-297314 REVERSE
29.4	protein.postranslational modification	BnaA03g00600D,BnaA10g26970D	at5g02760	protein phosphatase 2C family protein / PP2C family protein | chr5:625254-627124 FORWARD
29.4	protein.postranslational modification
29.4	protein.postranslational modification	BnaC09g00700D	at4g03415	catalytic/ protein serine/threonine phosphatase | chr4:1503708-1506500 REVERSE
29.4	protein.postranslational modification	BnaC05g43030D	at3g09970	calcineurin-like phosphoesterase family protein | chr3:3063774-3065575 FORWARD
29.4.1	protein.postranslational modification.kinase	BnaC03g72920D	at4g11890	protein kinase family protein | chr4:7148246-7149921 FORWARD
29.5	protein.degradation	BnaA01g19230D	at4g14570	acylaminoacyl-peptidase-related | chr4:8362184-8366653 FORWARD
29.5	protein.degradation	BnaC06g39720D	at1g79320	Symbols: AtMC6 | AtMC6 (metacaspase 6); cysteine-type endopeptidase | chr1:29836686-29837908 FORWARD
29.5	protein.degradation	BnaA09g02440D	at1g67690	metalloendopeptidase | chr1:25369086-25373730 FORWARD
29.5	protein.degradation	BnaA05g11130D	at2g31860	pseudogene, poly (ADP-ribose) glycohydrolase, putative, contains Pfam domain, PF05028: poly (ADP-ribose) glycohydrolase (PARG); blastp match of 59% identity and 1.4e-19 P-value to EGAD|134505|143482 114E2.c protein {Drosophila melanogaster} | chr2:13542483-13545266 REVERSE
29.5	protein.degradation	BnaAnng21080D	at4g36760	Symbols: ATAPP1, APP1 | ATAPP1; N-1-naphthylphthalamic acid binding / aminopeptidase | chr4:17326617-17330208 FORWARD
29.5	protein.degradation	BnaCnng02060D	at4g01320	Symbols: ATSTE24, STE24 | ATSTE24; endopeptidase/ metalloendopeptidase | chr4:545796-549261 FORWARD
29.5.1	protein.degradation.subtilases
29.5.1	protein.degradation.subtilases
29.5.3	protein.degradation.cysteine protease	BnaA01g05320D	at4g39090	Symbols: RD19, RD19A | RD19 (RESPONSIVE TO DEHYDRATION 19); cysteine-type endopeptidase/ cysteine-type peptidase | chr4:18215556-18217482 REVERSE
29.5.3	protein.degradation.cysteine protease	BnaA01g17570D	at4g16190	cysteine proteinase, putative | chr4:9171467-9173105 FORWARD
29.5.3	protein.degradation.cysteine protease	BnaCnng01440D	at4g01610	cathepsin B-like cysteine protease, putative | chr4:694695-697206 FORWARD
29.5.4	protein.degradation.aspartate protease	BnaC02g13700D	at1g77480	nucellin protein, putative | chr1:29114558-29117338 REVERSE
29.5.4	protein.degradation.aspartate protease	BnaA10g00590D	at1g01300	aspartyl protease family protein | chr1:116943-118764 FORWARD
29.5.9	protein.degradation.AAA type	BnaA09g00820D	at4g02480	AAA-type ATPase family protein | chr4:1081759-1088846 REVERSE
29.5.11.4	protein.degradation.ubiquitin.E3
29.5.11.4.2	protein.degradation.ubiquitin.E3.RING	BnaA03g51470D	at4g31450	zinc finger (C3HC4-type RING finger) family protein | chr4:15255623-15258812 REVERSE
29.5.11.4.2	protein.degradation.ubiquitin.E3.RING	BnaAnng08260D	at4g35840	zinc finger (C3HC4-type RING finger) family protein | chr4:16980961-16982365 FORWARD
29.5.11.4.2	protein.degradation.ubiquitin.E3.RING	BnaA06g25130D	at2g18670	zinc finger (C3HC4-type RING finger) family protein | chr2:8093220-8095729 FORWARD
29.5.11.4.2	protein.degradation.ubiquitin.E3.RING	BnaC03g60870D	at4g40070	protein binding / zinc ion binding | chr4:18576418-18577774 FORWARD
29.5.11.4.2	protein.degradation.ubiquitin.E3.RING	BnaCnng24690D	at3g05200	Symbols: ATL6 | ATL6; protein binding / zinc ion binding | chr3:1476982-1478730 FORWARD
29.5.11.4.2	protein.degradation.ubiquitin.E3.RING	BnaA09g01220D	at4g03000	protein binding / zinc ion binding | chr4:1324108-1327520 FORWARD
29.5.11.4.2	protein.degradation.ubiquitin.E3.RING
29.5.11.4.2	protein.degradation.ubiquitin.E3.RING	BnaC06g15200D	at3g54360	protein binding / zinc ion binding | chr3:20128305-20131854 REVERSE
29.5.11.4.2	protein.degradation.ubiquitin.E3.RING	BnaC09g06090D	at5g63780	Symbols: SHA1 | SHA1 (shoot apical meristem arrest 1); protein binding / zinc ion binding | chr5:25523845-25526593 FORWARD
29.5.11.4.3	protein.degradation.ubiquitin.E3.SCF
29.5.11.4.3.2	protein.degradation.ubiquitin.E3.SCF.FBOX	BnaC09g00210D	at4g02760	FUNCTIONS IN: molecular_function unknown; INVOLVED IN: biological_process unknown; LOCATED IN: cellular_component unknown; CONTAINS InterPro DOMAIN/s: Cyclin-like F-box (InterPro:IPR001810); BEST Arabidopsis thaliana protein match is: unknown protein (TAIR:AT4G02740.1); Has 3231 Blast hits to 948 proteins in 145 species: Archae - 0; Bacteria - 50; Metazoa - 1253; Fungi - 344; Plants - 69; Viruses…
29.5.11.4.3.2	protein.degradation.ubiquitin.E3.SCF.FBOX
29.5.11.4.3.2	protein.degradation.ubiquitin.E3.SCF.FBOX	BnaCnng02120D	at4g00755	F-box family protein | chr4:325065-327008 FORWARD
29.5.11.4.3.2	protein.degradation.ubiquitin.E3.SCF.FBOX	BnaC09g00530D	at4g03190	Symbols: GRH1, ATGRH1, AFB1 | GRH1 (GRR1-LIKE PROTEIN 1); auxin binding / protein binding / ubiquitin-protein ligase | chr4:1404887-1407139 REVERSE
29.5.11.4.3.2	protein.degradation.ubiquitin.E3.SCF.FBOX	BnaCnng19160D	at4g02440	Symbols: EID1 | EID1 (EMPFINDLICHER IM DUNKELROTEN LICHT 1); ubiquitin-protein ligase | chr4:1072481-1073779 FORWARD
29.5.11.4.3.2	protein.degradation.ubiquitin.E3.SCF.FBOX
29.5.11.4.3.3	protein.degradation.ubiquitin.E3.SCF.cullin	BnaA09g00890D	at4g02570	Symbols: ATCUL1, CUL1, AXR6 | ATCUL1 (ARABIDOPSIS THALIANA CULLIN 1); protein binding | chr4:1128622-1133696 FORWARD
29.5.11.20	protein.degradation.ubiquitin.proteasom	BnaAnng23370D	at2g19560	Symbols: EER5 | EER5 (ENHANCED ETHYLENE RESPONSE 5) | chr2:8465768-8469116 REVERSE
29.5.11.20	protein.degradation.ubiquitin.proteasom	BnaC06g19970D	at1g79210	20S proteasome alpha subunit B, putative | chr1:29796081-29798783 REVERSE
29.5.11.20	protein.degradation.ubiquitin.proteasom	BnaA05g17000D	at3g22630	Symbols: PBD1, PRCGB | PBD1 (20S PROTEASOME BETA SUBUNIT D1); peptidase/ threonine-type endopeptidase | chr3:8009540-8010844 REVERSE
29.6	protein.folding	BnaC01g40350D	at3g03960	chaperonin, putative | chr3:1024258-1027891 FORWARD
29.7.5	protein.glycosylation.alpha-1,3-mannosyl-glycoprotein-beta-1,2-N-acetylglucosaminyltransferase(GnTI)	BnaCnng30620D	at3g55260	Symbols: HEXO1, ATHEX2 | HEXO1 (BETA-HEXOSAMINIDASE 1); beta-N-acetylhexosaminidase/ hexosaminidase/ hydrolase, hydrolyzing O-glycosyl compounds | chr3:20489248-20493076 FORWARD
29.7.8	protein.glycosylation.alpha-1,6-mannosyl-glycoprotein-beta-1,2-N-acetylglucosaminyltransferase(GnTII)	BnaCnng30620D	at3g55260	Symbols: HEXO1, ATHEX2 | HEXO1 (BETA-HEXOSAMINIDASE 1); beta-N-acetylhexosaminidase/ hexosaminidase/ hydrolase, hydrolyzing O-glycosyl compounds | chr3:20489248-20493076 FORWARD
29.8	protein.assembly and cofactor ligation	BnaC02g44620D	at5g54290	cytochrome c biogenesis protein family | chr5:22051037-22054028 FORWARD
30	signalling
30.1	signalling.in sugar and nutrient physiology
30.2.1	signalling.receptor kinases.leucine rich repeat I	BnaA09g49330D	at1g07560	leucine-rich repeat protein kinase, putative | chr1:2327320-2331096 FORWARD
30.2.5	signalling.receptor kinases.leucine rich repeat V	BnaA09g01530D	at4g03390	Symbols: SRF3 | SRF3 (STRUBBELIG-RECEPTOR FAMILY 3); ATP binding / kinase/ protein serine/threonine kinase | chr4:1490465-1495103 REVERSE
30.2.8	signalling.receptor kinases
30.2.8.1	signalling.receptor kinases.leucine rich repeat VIII-1	BnaA09g13340D,BnaC09g13640D	at5g49760	leucine-rich repeat family protein / protein kinase family protein | chr5:20216372-20221299 FORWARD
30.2.11	signalling.receptor kinases.leucine rich repeat XI
30.2.11	signalling.receptor kinases.leucine rich repeat XI	BnaA07g30590D	at1g73066	protein binding | chr1:27481785-27483715 FORWARD
30.2.12	signalling.receptor kinases.leucine rich repeat XII
30.2.15	signalling.receptor kinases.thaumatin like	BnaA01g09050D	at4g18250	receptor serine/threonine kinase, putative | chr4:10087343-10091963 REVERSE
30.2.17	signalling.receptor kinases.DUF 26
30.2.17	signalling.receptor kinases.DUF 26	BnaC03g72920D	at4g11890	protein kinase family protein | chr4:7148246-7149921 FORWARD
30.2.17	signalling.receptor kinases.DUF 26	BnaC03g29930D	at4g04500	protein kinase family protein | chr4:2238411-2240865 FORWARD
30.2.99	signalling.receptor kinases.misc	BnaA08g09460D	at4g20450	leucine-rich repeat protein kinase, putative | chr4:11024054-11029008 REVERSE
30.3	signalling.calcium	BnaA09g40510D	at2g26410	Symbols: Iqd4 | Iqd4 (IQ-domain 4); calmodulin binding | chr2:11234651-11236936 REVERSE
30.3	signalling.calcium	BnaC01g13190D	at4g21820	binding / calmodulin binding | chr4:11577524-11584053 FORWARD
30.3	signalling.calcium	BnaC04g11110D	at2g33380	Symbols: RD20 | RD20 (RESPONSIVE TO DESSICATION 20); calcium ion binding | chr2:14144831-14146471 REVERSE
30.3	signalling.calcium	BnaA04g02760D	at3g56800	Symbols: CAM3, acam-3 | CAM3 (CALMODULIN 3); calcium ion binding | chr3:21034537-21036077 REVERSE
30.4.1	signalling.phosphinositides.phosphatidylinositol-4-phosphate 5-kinase	BnaC05g43070D	at3g09920	Symbols: PIP5K9 | PIP5K9 (PHOSPHATIDYL INOSITOL MONOPHOSPHATE 5 KINASE); 1-phosphatidylinositol-4-phosphate 5-kinase/ ATP binding / phosphatidylinositol phosphate kinase | chr3:3040303-3043912 REVERSE
30.4.4	signalling.phosphinositides.phosphoinositide phospholipase C	BnaA02g07530D,BnaUnng04440D	at5g58700	Symbols: ATPLC4, PLC4 | phosphoinositide-specific phospholipase C family protein | chr5:23713000-23716098 REVERSE
30.5	signalling.G-proteins	BnaC07g51320D	at4g39890	Symbols: AtRABH1c | AtRABH1c (Arabidopsis Rab GTPase homolog H1c); GTP binding / protein binding | chr4:18505962-18507586 FORWARD
30.5	signalling.G-proteins
30.5	signalling.G-proteins	BnaA04g06660D	at4g13730	RabGAP/TBC domain-containing protein | chr4:7970274-7974248 FORWARD
30.5	signalling.G-proteins	BnaA06g38240D	at1g12070	Rho GDP-dissociation inhibitor family protein | chr1:4078913-4080106 REVERSE
31.1	cell.organisation	BnaC05g42870D	at3g10220	tubulin folding cofactor B | chr3:3161757-3164231 FORWARD
31.1	cell.organisation	BnaA04g22180D	at2g38750	Symbols: ANNAT4 | ANNAT4 (ANNEXIN ARABIDOPSIS 4); calcium ion binding / calcium-dependent phospholipid binding | chr2:16196265-16198491 REVERSE
31.1	cell.organisation	BnaA05g00450D	at2g47500	ATP binding / microtubule motor | chr2:19492995-19498160 FORWARD
31.1	cell.organisation	BnaAnng02650D	at3g05520	F-actin capping protein alpha subunit family protein | chr3:1598547-1601437 FORWARD
31.1	cell.organisation	BnaCnng02190D	at4g00680	Symbols: ADF8 | ADF8 (ACTIN DEPOLYMERIZING FACTOR 8); actin binding | chr4:279596-280699 REVERSE
31.1	cell.organisation	BnaC03g63960D	at4g20890	Symbols: TUB9 | TUB9; GTP binding / GTPase/ structural molecule | chr4:11182092-11184072 FORWARD
31.1	cell.organisation	BnaC03g11650D	at5g59970	histone H4 | chr5:24146175-24146726 REVERSE
31.2	cell.division	BnaC07g49890D	at5g61460	Symbols: MIM, ATRAD18 | MIM (hypersensitive to MMS, irradiation and MMC); ATP binding | chr5:24714076-24721940 REVERSE
31.2	cell.division	BnaAnng30910D	at1g76540	Symbols: CDKB2;1 | CDKB2;1 (cyclin-dependent kinase B2;1); cyclin-dependent protein kinase/ kinase/ protein binding | chr1:28720328-28722521 REVERSE
31.3	cell.cycle	BnaC09g00570D	at4g03270	Symbols: CYCD6;1 | CYCD6;1 (Cyclin D6;1); cyclin-dependent protein kinase | chr4:1432375-1433691 REVERSE
31.3.1	cell.cycle.peptidylprolyl isomerase	BnaC03g65620D	at4g34960	peptidyl-prolyl cis-trans isomerase, putative / cyclophilin, putative / rotamase, putative | chr4:16648605-16650897 FORWARD
31.4	cell.vesicle transport	BnaC05g42720D	at3g10380	Symbols: SEC8, ATSEC8 | SEC8 (SUBUNIT OF EXOCYST COMPLEX 8) | chr3:3219523-3228933 REVERSE
31.4	cell.vesicle transport	BnaA09g47190D	at1g12360	Symbols: KEU | KEU (keule); protein transporter | chr1:4200876-4206404 FORWARD
31.4	cell.vesicle transport	BnaA09g01500D	at4g03330	Symbols: SYP123, ATSYP123 | SYP123 (SYNTAXIN OF PLANTS 123); SNAP receptor | chr4:1466336-1467750 FORWARD
32	micro RNA, natural antisense etc
33.3	development.squamosa promoter binding like (SPL)
33.3	development.multitarget
33.99	development.unspecified
33.99	development.unspecified	BnaA05g34670D	at2g39510	nodulin MtN21 family protein | chr2:16491143-16493151 REVERSE
33.99	development.unspecified	BnaCnng01590D	at4g01440	nodulin MtN21 family protein | chr4:596399-598718 FORWARD
33.99	development.unspecified	BnaC07g49120D	at3g30340	nodulin MtN21 family protein | chr3:11956601-11959098 FORWARD
33.99	development.unspecified	BnaCnng01620D	at4g00800	binding / protein binding / zinc ion binding | chr4:336945-345714 REVERSE
33.99	development.unspecified
33.99	development.unspecified
33.99	development.unspecified
33.99	development.unspecified	BnaA04g00540D	at3g61790	seven in absentia (SINA) family protein | chr3:22871791-22873786 REVERSE
33.99	development.unspecified	BnaA03g05120D	at5g14930	Symbols: SAG101 | SAG101 (SENESCENCE-ASSOCIATED GENE 101); carboxylesterase/ triacylglycerol lipase | chr5:4828641-4830955 FORWARD
34.2	transporter.sugars	BnaC05g31590D	at3g20460	sugar transporter, putative | chr3:7135050-7139472 FORWARD
34.2	transporter.sugars	BnaC01g39820D	at3g05150	sugar transporter family protein | chr3:1440073-1443530 FORWARD
34.2	transporter.sugars	BnaAnng20110D,BnaC02g22010D	at1g73220	Symbols: AtOCT1 | AtOCT1 (Arabidopsis thaliana ORGANIC CATION/CARNITINE TRANSPORTER1); carbohydrate transmembrane transporter/ carnitine transporter/ transporter | chr1:27538276-27540235 FORWARD
34.3	transport.amino acids
34.5	transport.ammonium	BnaCnng01740D	at1g64780	Symbols: ATAMT1;2, AMT1;2 | ATAMT1;2 (AMMONIUM TRANSPORTER 1;2); ammonium transmembrane transporter | chr1:24060770-24062630 REVERSE
34.5	transport.ammonium	BnaA07g30360D	at1g72660	developmentally regulated GTP-binding protein, putative | chr1:27353791-27356670 FORWARD
34.5	transport.ammonium	BnaA07g05760D	at3g24300	Symbols: AMT1;3, ATAMT1;3 | AMT1;3 (AMMONIUM TRANSPORTER 1;3); ammonium transmembrane transporter | chr3:8805631-8807388 REVERSE
34.7	transport.phosphate	BnaA05g06230D	at2g38940	Symbols: ATPT2, PHT1;4 | ATPT2 (ARABIDOPSIS THALIANA PHOSPHATE TRANSPORTER 2); carbohydrate transmembrane transporter/ inorganic phosphate transmembrane transporter/ phosphate transmembrane transporter/ sugar:hydrogen symporter | chr2:16257228-16260225 FORWARD
34.9	transport.metabolite transporters at the mitochondrial membrane	BnaA09g18190D	at5g46800	Symbols: BOU | BOU (A BOUT DE SOUFFLE); binding / transporter | chr5:18988631-18990772 REVERSE
34.12	transport.metal	BnaA03g44150D	at4g19680	Symbols: IRT2 | IRT2; iron ion transmembrane transporter/ zinc ion transmembrane transporter | chr4:10703376-10704801 FORWARD
34.12	transport.metal	BnaA03g44160D,BnaC07g36020D	at4g19690	Symbols: IRT1 | IRT1 (iron-regulated transporter 1); cadmium ion transmembrane transporter/ copper uptake transmembrane transporter/ iron ion transmembrane transporter/ manganese ion transmembrane transporter/ zinc ion transmembrane transporter | chr4:10707446-10709015 FORWARD
34.14	transport.unspecified cations	BnaC02g04800D	at5g13490	Symbols: AAC2 | AAC2 (ADP/ATP carrier 2); ATP:ADP antiporter/ binding | chr5:4335467-4337628 FORWARD
34.15	transport.potassium	BnaA08g30510D	at4g19960	potassium ion transmembrane transporter | chr4:10813585-10817070 FORWARD
34.15	transport.potassium	BnaCnng01330D	at4g01840	Symbols: KCO5, ATTPK5, ATKCO5, TPK5 | KCO5 (CA2+ ACTIVATED OUTWARD RECTIFYING K+ CHANNEL 5); outward rectifier potassium channel | chr4:793261-795139 FORWARD
34.19	transport.Major Intrinsic Proteins
34.19.1	transport.Major Intrinsic Proteins.PIP	BnaA09g51960D,BnaCnng02360D	at4g00430	Symbols: TMP-C, PIP1;4, PIP1E | PIP1;4 (PLASMA MEMBRANE INTRINSIC PROTEIN 1;4); water channel | chr4:185450-187627 REVERSE
34.19.1	transport.Major Intrinsic Proteins.PIP	BnaA07g16510D	at3g54820	Symbols: PIP2D, PIP2;5 | PIP2;5 (PLASMA MEMBRANE INTRINSIC PROTEIN 2;5); water channel | chr3:20302021-20304010 FORWARD
34.19.1	transport.Major Intrinsic Proteins.PIP	BnaA10g00360D	at1g01620	Symbols: PIP1C, TMP-B, PIP1;3 | PIP1C (PLASMA MEMBRANE INTRINSIC PROTEIN 1C); water channel | chr1:225665-227302 REVERSE
34.19.2	transport.Major Intrinsic Proteins.TIP	BnaAnng24130D	at2g36830	Symbols: GAMMA-TIP, TIP1;1, GAMMA-TIP1 | GAMMA-TIP (GAMMA TONOPLAST INTRINSIC PROTEIN); water channel | chr2:15445425-15446574 FORWARD
34.19.3	transport.Major Intrinsic Proteins.NIP	BnaA05g09450D	at2g34390	Symbols: NIP2;1, NLM4 | NIP2;1 (NOD26-LIKE INTRINSIC PROTEIN 2;1); lactate transmembrane transporter/ water channel | chr2:14514487-14515915 REVERSE
34.21	transport.calcium
34.99	transport.misc	BnaA07g26020D	at1g66780	MATE efflux family protein | chr1:24909213-24911485 FORWARD
35	not assigned
35.1	not assigned.no ontology
35.1	not assigned.no ontology	BnaA05g32470D	at3g03240	esterase/lipase/thioesterase family protein | chr3:746655-748600 REVERSE
35.1	not assigned.no ontology
35.1	not assigned.no ontology	BnaC06g09230D	at1g51913	unknown protein | chr1:19292909-19293339 FORWARD
35.1	not assigned.no ontology	BnaCnng19120D	at4g02485	oxidoreductase, 2OG-Fe(II) oxygenase family protein | chr4:1092681-1094597 FORWARD
35.1	not assigned.no ontology	BnaA07g34270D	at1g78620	integral membrane family protein | chr1:29572871-29575794 REVERSE
35.1	not assigned.no ontology	BnaCnng16510D	at1g49030	unknown protein | chr1:18136705-18137946 FORWARD
35.1	not assigned.no ontology	BnaCnng25090D	at5g40670	PQ-loop repeat family protein / transmembrane family protein | chr5:16285711-16287793 FORWARD
35.1	not assigned.no ontology	BnaA04g27700D	at3g54760	dentin sialophosphoprotein-related | chr3:20269659-20272307 REVERSE
35.1	not assigned.no ontology	BnaC09g00390D	at4g03010	leucine-rich repeat family protein | chr4:1329952-1331139 FORWARD
35.1	not assigned.no ontology	BnaCnng01600D	at4g01410	harpin-induced family protein / HIN1 family protein / harpin-responsive family protein | chr4:578165-579169 FORWARD
35.1	not assigned.no ontology
35.1	not assigned.no ontology	BnaA09g14770D	at1g58320	unknown protein | chr1:21634123-21635303 REVERSE
35.1	not assigned.no ontology
35.1	not assigned.no ontology	BnaC03g04530D	at5g10780	FUNCTIONS IN: molecular_function unknown; INVOLVED IN: biological_process unknown; LOCATED IN: cellular_component unknown; EXPRESSED IN: 22 plant structures; EXPRESSED DURING: 14 growth stages; CONTAINS InterPro DOMAIN/s: Uncharacterised conserved protein UCP017207, transmembrane protein 85 (InterPro:IPR016687), Protein of unknown function DUF1077 (InterPro:IPR009445); Has 281 Blast hits to 281 p…
35.1	not assigned.no ontology	BnaA05g07230D	at2g37240	INVOLVED IN: biological_process unknown; LOCATED IN: chloroplast; EXPRESSED IN: 21 plant structures; EXPRESSED DURING: 14 growth stages; CONTAINS InterPro DOMAIN/s: Thioredoxin fold (InterPro:IPR012335), Thioredoxin-like fold (InterPro:IPR012336); BEST Arabidopsis thaliana protein match is: unknown protein (TAIR:AT5G65840.1); Has 252 Blast hits to 252 proteins in 46 species: Archae - 0; Bacteria …
35.1	not assigned.no ontology	BnaC01g25330D	at3g47980	integral membrane HPP family protein | chr3:17710374-17712866 FORWARD
35.1	not assigned.no ontology	BnaC09g00310D	at4g02940	oxidoreductase, 2OG-Fe(II) oxygenase family protein | chr4:1306503-1310946 FORWARD
35.1	not assigned.no ontology	BnaA09g45380D	at1g14870	FUNCTIONS IN: molecular_function unknown; INVOLVED IN: response to oxidative stress; LOCATED IN: plasma membrane; EXPRESSED IN: callus; CONTAINS InterPro DOMAIN/s: EGF-type aspartate/asparagine hydroxylation conserved site (InterPro:IPR000152), Protein of unknown function Cys-rich (InterPro:IPR006461); BEST Arabidopsis thaliana protein match is: unknown protein (TAIR:AT5G35525.1); Has 492 Blast h…
35.1	not assigned.no ontology	BnaA03g08560D	at5g22460	esterase/lipase/thioesterase family protein | chr5:7443508-7445546 REVERSE
35.1	not assigned.no ontology
35.1	not assigned.no ontology	BnaC05g42880D	at3g10210	FUNCTIONS IN: molecular_function unknown; INVOLVED IN: biological_process unknown; LOCATED IN: cellular_component unknown; EXPRESSED IN: 23 plant structures; EXPRESSED DURING: 13 growth stages; CONTAINS InterPro DOMAIN/s: Cellular retinaldehyde-binding/triple function, C-terminal (InterPro:IPR001251); BEST Arabidopsis thaliana protein match is: Rho-GTPase-activating protein-related (TAIR:AT4G3575…
35.1	not assigned.no ontology	BnaC05g42840D	at3g10260	reticulon family protein | chr3:3171222-3172959 REVERSE
35.1.5	not assigned.no ontology.pentatricopeptide (PPR) repeat-containing protein	BnaA06g17810D	at3g46870	pentatricopeptide (PPR) repeat-containing protein | chr3:17262983-17264475 FORWARD
35.1.5	not assigned.no ontology.pentatricopeptide (PPR) repeat-containing protein	BnaC09g01040D	at3g26540	pentatricopeptide (PPR) repeat-containing protein | chr3:9744542-9746644 REVERSE
35.1.12	not assigned.no ontology.pumilio/Puf RNA-binding domain-containing protein
35.1.19	not assigned.no ontology.C2 domain-containing protein
35.1.40	not assigned.no ontology.glycine rich proteins
35.1.42	not assigned.no ontology.proline rich family
35.1.42	not assigned.no ontology.proline rich family	BnaA09g13910D	at1g61080	proline-rich family protein | chr1:22493194-22497019 REVERSE
35.2	not assigned.unknown	BnaA09g52150D	at4g01670	unknown protein | chr4:711192-712643 REVERSE
35.2	not assigned.unknown
35.2	not assigned.unknown	BnaC05g21180D	at1g24267	unknown protein | chr1:8604069-8607484 REVERSE
35.2	not assigned.unknown	BnaAnng16530D	at3g10020	unknown protein | chr3:3091043-3091766 REVERSE
35.2	not assigned.unknown	BnaA09g47080D	at1g12530	unknown protein | chr1:4268986-4270787 REVERSE
35.2	not assigned.unknown
35.2	not assigned.unknown	BnaCnng01930D	at4g01150	unknown protein | chr4:493548-494850 FORWARD
35.2	not assigned.unknown	BnaCnng02040D	at4g01290	unknown protein | chr4:537990-543869 REVERSE
35.2	not assigned.unknown	BnaA07g36910D	at1g25420	unknown protein | chr1:8916059-8918232 FORWARD
35.2	not assigned.unknown	BnaA06g13740D	at1g19530	unknown protein | chr1:6763915-6764971 FORWARD
35.2	not assigned.unknown	BnaC09g12250D	at1g64370	unknown protein | chr1:23888920-23889661 FORWARD
35.2	not assigned.unknown	BnaC02g22110D	at4g27500	Symbols: PPI1 | PPI1 (PROTON PUMP INTERACTOR 1); protein binding | chr4:13743110-13746211 FORWARD
35.2	not assigned.unknown
35.2	not assigned.unknown
35.2	not assigned.unknown
35.2	not assigned.unknown	BnaC03g62430D	at4g35720	unknown protein | chr4:16927972-16929170 FORWARD
35.2	not assigned.unknown	BnaA05g05530D	at2g40113	unknown protein | chr2:16750035-16751084 FORWARD
35.2	not assigned.unknown	BnaA01g21570D	at1g79090	unknown protein | chr1:29749127-29753307 REVERSE
35.2	not assigned.unknown
35.2	not assigned.unknown
35.2	not assigned.unknown	BnaA02g04050D	at5g18310	unknown protein | chr5:6061706-6063148 FORWARD
35.2	not assigned.unknown	BnaA07g06950D,BnaAnng31730D	at1g31130	unknown protein | chr1:11114701-11116195 REVERSE
35.2	not assigned.unknown	BnaCnng70150D	at4g11670	FUNCTIONS IN: molecular_function unknown; INVOLVED IN: biological_process unknown; LOCATED IN: mitochondrion; EXPRESSED IN: 23 plant structures; EXPRESSED DURING: 15 growth stages; CONTAINS InterPro DOMAIN/s: Munc13 homology 1 (InterPro:IPR014770), Protein of unknown function DUF810 (InterPro:IPR008528), Munc13 homology 2 (InterPro:IPR014772); BEST Arabidopsis thaliana protein match is: unknown p…
35.2	not assigned.unknown
35.2	not assigned.unknown	BnaC02g07190D	at5g17280	unknown protein | chr5:5686299-5686895 FORWARD
35.2	not assigned.unknown
35.2	not assigned.unknown
35.2	not assigned.unknown
35.2	not assigned.unknown	BnaA03g10120D	at5g57785	unknown protein | chr5:23408896-23409422 REVERSE
35.2	not assigned.unknown	BnaAnng34290D	at5g62520	Symbols: SRO5 | SRO5 (SIMILAR TO RCD ONE 5); NAD+ ADP-ribosyltransferase | chr5:25097998-25099907 FORWARD
35.2	not assigned.unknown	BnaC04g43760D	at5g07940	FUNCTIONS IN: molecular_function unknown; INVOLVED IN: biological_process unknown; LOCATED IN: cellular_component unknown; EXPRESSED IN: pollen tube; BEST Arabidopsis thaliana protein match is: dentin sialophosphoprotein-related (TAIR:AT5G07980.1); Has 1902 Blast hits to 1005 proteins in 152 species: Archae - 2; Bacteria - 147; Metazoa - 535; Fungi - 166; Plants - 86; Viruses - 0; Other Eukaryote…
35.2	not assigned.unknown	BnaA09g52080D,BnaCnng01700D	at4g00910	unknown protein | chr4:389370-391287 REVERSE
35.2	not assigned.unknown	BnaC01g07190D	at4g31330	unknown protein | chr4:15202296-15203431 FORWARD
35.2	not assigned.unknown	BnaCnng02330D	at4g00440	unknown protein | chr4:193879-198579 FORWARD
35.2	not assigned.unknown	BnaC06g33280D	at1g72240	unknown protein | chr1:27190179-27190749 FORWARD
35.2	not assigned.unknown	BnaC02g16960D	at1g66860	hydrolase | chr1:24942188-24944497 FORWARD
35.2	not assigned.unknown	BnaA08g26910D	at1g08480	unknown protein | chr1:2684234-2685621 FORWARD
35.2	not assigned.unknown	BnaC03g07670D	at5g16280	unknown protein | chr5:5323175-5331685 REVERSE
35.2	not assigned.unknown	BnaC05g27240D	at1g36980	unknown protein | chr1:14025028-14026941 FORWARD
35.2	not assigned.unknown
35.2	not assigned.unknown	BnaCnng55010D	at2g36810	binding | chr2:15425479-15439462 REVERSE
35.2	not assigned.unknown
35.2	not assigned.unknown	BnaA03g04720D	at5g14110	unknown protein | chr5:4553964-4554176 REVERSE
35.2	not assigned.unknown
35.2	not assigned.unknown
35.2	not assigned.unknown	BnaC08g15170D	at1g08430	Symbols: ALMT1, ATALMT1 | ALMT1 (ALUMINUM-ACTIVATED MALATE TRANSPORTER 1); malate transmembrane transporter | chr1:2658716-2661029 FORWARD
35.2	not assigned.unknown	BnaC03g04940D	at5g11680	unknown protein | chr5:3758858-3760851 FORWARD
35.2	not assigned.unknown	BnaC09g00540D	at4g03200	catalytic | chr4:1408159-1412756 FORWARD
35.2	not assigned.unknown	BnaC05g42790D	at3g10320	transferase, transferring glycosyl groups | chr3:3195314-3197346 REVERSE
35.2	not assigned.unknown	BnaC01g12650D	at4g21250	unknown protein | chr4:11325002-11326783 FORWARD
35.2	not assigned.unknown	BnaA03g38920D,BnaC03g45960D	at2g15890	Symbols: MEE14 | MEE14 (maternal effect embryo arrest 14) | chr2:6920369-6922025 REVERSE
35.2	not assigned.unknown	BnaAnng38530D	at3g02468	Symbols: CPuORF9 | CPuORF9 (Conserved peptide upstream open reading frame 9) | chr3:509087-511557 FORWARD
35.2	not assigned.unknown
35.2	not assigned.unknown	BnaC03g01260D	at5g03545	unknown protein | chr5:894706-895400 FORWARD
35.2	not assigned.unknown	BnaC02g13680D	at1g77500	unknown protein | chr1:29121489-29125191 FORWARD
35.2	not assigned.unknown	BnaA01g35080D	at4g24026	unknown protein | chr4:12486343-12486855 FORWARD
35.2	not assigned.unknown
35.2	not assigned.unknown
35.2	not assigned.unknown
35.2	not assigned.unknown
35.2	not assigned.unknown
35.2	not assigned.unknown
35.2	not assigned.unknown	BnaC09g00710D	at4g03420	unknown protein | chr4:1511839-1514030 FORWARD
35.2	not assigned.unknown	BnaCnng01690D	at4g00905	FUNCTIONS IN: molecular_function unknown; INVOLVED IN: biological_process unknown; LOCATED IN: cellular_component unknown; CONTAINS InterPro DOMAIN/s: NC (InterPro:IPR007053); BEST Arabidopsis thaliana protein match is: NC domain-containing protein-related (TAIR:AT1G01225.1); Has 84 Blast hits to 83 proteins in 19 species: Archae - 0; Bacteria - 10; Metazoa - 6; Fungi - 0; Plants - 66; Viruses - …
35.2	not assigned.unknown
35.2	not assigned.unknown	BnaA02g17180D,BnaA07g21710D	at1g75388	Symbols: CPuORF5 | CPuORF5 (Conserved peptide upstream open reading frame 5) | chr1:28291698-28293008 FORWARD
35.2	not assigned.unknown
35.2	not assigned.unknown	BnaA01g14700D	at4g25315	Expressed protein | chr4:12951360-12952870 REVERSE
35.2	not assigned.unknown
991	Mineral Nutrition
991.1	Mineral Nutrition.phosphate
