# Supplementary material for: Comparative Transcriptome Analysis of Primary Roots of Brassica napus Seedlings with Extremely Different Primary Root Lengths Using RNA Sequencing
Source: Front Plant Sci. 2016 Aug 19;7:1238. doi: 10.3389/fpls.2016.01238 (PMC4990598; doi:10.3389/fpls.2016.01238)
Supplement: Table S11 — Representative differentially expressed genes involved in carbohydrate metabolism, cell wall and lipid metabolism in the RNA-seq analysis. [file Table11.XLSX]

## Sheet: Sheet1
Supplemental Table 11: Representative differentially expressed genes involved in carbohydrate metabolism, cell wall and lipid metabolism in the RNA-seq analysis.
GeneID	Homologs in Ath	Symble	Short description	D43/D69		D61/D69		D43/D72		D61/D72		Regulated
				log2 fold change	p value	log2 fold change	p value	log2 fold change	p value	log2 fold change	p value
Carbohydrate metabolism
BnaA03g03440D	AT5G11670.1	NADP-ME2	NADP-malic enzyme 2	-2.54132	0.00116594	-2.93226	0.00612641	-1.83054	0.00415532	-2.2158	0.00721506	Down
BnaA03g36910D	AT3G22960.1	PKP1	Pyruvate kinase family protein	-2.29914	0.0024306	-5.29271	3.71267e-06	-2.31962	0.00125236	-5.30751	2.43667e-07	Down
BnaC09g00800D	AT4G03550.1	GSL5	glucan synthase-like 5	-7.70767	7.70212e-14	-Inf	4.93866e-12	-7.59876	1.6161e-14	-Inf	7.5424e-14	Down
BnaCnng02240D	AT4G00570.1	NAD-ME2	NAD-dependent malic enzyme 2	-1.83058	0.013166	-2.35191	0.0159957	-2.23088	0.00117595	-2.74653	0.00144591	Down
BnaCnng62740D	AT5G08380.1	AGAL1	alpha-galactosidase 1	-Inf	2.32057e-07	-Inf	5.99264e-06	-Inf	0.000255193	-Inf	0.000667273	Down
BnaA02g33390D	AT5G62420.1		NAD(P)-linked oxidoreductase superfamily protein	2.38243	0.00150082	2.43641	0.0120012	2.58229	0.00030588	2.64195	0.00231208	Up
BnaA09g51860D	AT4G00570.1	NAD-ME2	NAD-dependent malic enzyme 2	1.52218	0.0309246	1.89392	0.0466865	1.35868	0.0330611	1.73611	0.0313056	Up
BnaC01g40210D	AT3G04120.1	GAPC	glyceraldehyde-3-phosphate dehydrogenase C subunit 1	2.99275	6.23068e-05	4.85386	0.000126962	2.07688	0.00128299	3.94368	3.81649e-05	Up
BnaC02g44120D	AT5G17530.3		phosphoglucosamine mutase family protein	4.70053	0.000979901	6.41513	2.05721e-06	6.29447	5.81283e-05	8.01474	6.45858e-09	Up
BnaC04g00330D	AT2G47180.1	GolS1	galactinol synthase 1	5.01824	4.35693e-06	4.22996	0.00410681	3.33089	0.000372032	2.54829	0.0320627	Up
BnaC05g36200D	AT3G17240.1	mtLPD2	lipoamide dehydrogenase 2	Inf	7.00875e-05	Inf	0.0171701	Inf	2.30422e-05	Inf	0.00818926	Up
BnaC07g13050D	AT1G23730.1	BCA3	beta carbonic anhydrase 3	2.89444	0.000367787	3.97933	0.000107089	1.54978	0.0303264	2.64035	0.0017996	Up
Cell wall
BnaA03g42870D	AT4G16980.1		arabinogalactan-protein family	-3.03282	0.00674181	-3.16875	0.0195336	-3.055	0.00488315	-3.18525	0.0102563	Down
BnaA08g26310D	AT1G09550.1		Pectinacetylesterase family protein	-Inf	0.000555652	-6.68708	0.00459553	-Inf	0.000292602	-6.71246	0.00221793	Down
BnaA10g01280D	AT1G02640.1	BXL2	beta-xylosidase 2	-2.07905	0.00397747	-2.55673	0.00874722	-1.36067	0.0341505	-1.83267	0.024276	Down
BnaC09g00910D	AT4G03210.1	XTH9	xyloglucan endotransglucosylase/hydrolase 9	-5.44048	1.84544e-08	-Inf	6.22034e-10	-5.41289	7.93842e-09	-Inf	2.30221e-11	Down
BnaA02g35250D	AT5G57560.1	XTH22	Xyloglucan endotransglucosylase/hydrolase 22	4.1693	3.4376e-06	3.4234	0.0040891	4.03921	2.35097e-06	3.29899	0.00208491	Up
BnaA03g33850D	AT3G15370.1	EXP12	expansin 12	4.42989	0.00325394	5.06513	0.00129371	2.8539	0.0234532	3.49483	0.00627688	Up
BnaA06g17690D	AT3G47000.1		Glycosyl hydrolase family protein	3.83778	2.97983e-06	3.74509	0.00037024	3.223	1.76282e-05	3.13599	0.000549352	Up
BnaA09g13260D	AT1G62440.1	LRX2	leucine-rich repeat/extensin 2	1.45862	0.0392587	2.32812	0.0156428	1.51408	0.0210702	2.38926	0.00376436	Up
BnaA10g29070D	AT5G57530.1	XTH12	xyloglucan endotransglucosylase/hydrolase 12	3.46094	5.56794e-06	4.55426	2.97512e-05	1.32296	0.0373376	2.42197	0.00376279	Up
BnaC03g03990D	AT5G09870.1	CESA5	cellulose synthase 5	Inf	0.00078714	Inf	8.84271e-12	Inf	0.000311559	Inf	1.56881e-14	Up
BnaC04g50170D	AT2G45220.1		Plant invertase/pectin methylesterase inhibitor superfamily	2.73551	0.000598194	2.49844	0.014934	2.3437	0.0016012	2.11231	0.0188963	Up
Lipid metabolism
BnaA03g24880D	AT4G11850.1	MEE54	phospholipase D gamma 1	-1.83015	0.0140696	-4.93518	1.23375e-05	-2.11453	0.00243788	-5.21388	2.1272e-07	Down
BnaA03g37330D	AT3G24360.1		ATP-dependent caseinolytic (Clp) protease/crotonase family protein	-Inf	0.00767976	-Inf	0.0135507	-Inf	0.00440254	-Inf	0.00707157	Down
BnaAnng41260D	AT1G66970.2	SVL2	SHV3-like 2	-Inf	0.00415436	-Inf	0.00804022	-Inf	0.025082	-Inf	0.0324267	Down
BnaC06g22680D	AT1G74960.2	FAB1	fatty acid biosynthesis 1	-3.98035	0.000306612	-3.78286	0.00404161	-3.1032	0.0127356	-2.90003	0.0348178	Down
BnaCnng02250D	AT4G00550.1	DGD2	digalactosyl diacylglycerol deficient 2	-Inf	4.5812e-06	-Inf	4.77256e-05	-Inf	2.89776e-06	-Inf	1.55879e-05	Down
BnaC09g13540D	AT1G62430.1	CDS1	CDP-diacylglycerol synthase 1	2.29738	0.0051672	2.18116	0.0372966	1.92486	0.0126274	1.81433	0.0488689	Up
