# Supplementary material for: Comparative Transcriptome Analysis of Primary Roots of Brassica napus Seedlings with Extremely Different Primary Root Lengths Using RNA Sequencing
Source: Front Plant Sci. 2016 Aug 19;7:1238. doi: 10.3389/fpls.2016.01238 (PMC4990598; doi:10.3389/fpls.2016.01238)
Supplement: Table S12 — Representative differentially expressed genes involved in hormone pathways and signaling pathways in the RNA-seq analysis. [file Table12.XLSX]

## Sheet: Sheet1
Supplemental Table 12: Representative differentially expressed genes involved in hormone pathways and signaling pathways in the RNA-seq analysis.
GeneID	Homologs in Ath	Symble	Short description	D43/D69		D61/D69		D43/D72		D61/D72		Regulated
				log2 fold change	p value	log2 fold change	p value	log2 fold change	p value	log2 fold change	p value
Auxin
BnaA01g14030D	AT4G24670.1	TAR2	tryptophan aminotransferase related 2	-Inf	0.000294194	-5.24472	0.00886923	-Inf	0.00515372	-4.365	0.0471331	Down
BnaC03g18820D	AT2G33830.2	DRM2	Dormancy associated gene 2	-2.51617	0.000560218	-2.76494	0.00440213	-1.83991	0.00605785	-2.08299	0.012371	Down
BnaC09g00530D	AT4G03190.1	AFB1	Auxin singaling F box protein 1	-1.61396	0.0450083	-Inf	1.26483e-08	-1.78635	0.0197041	-Inf	1.968e-10	Down
BnaC09g01100D	AT3G26370.1		O-fucosyltransferase family protein	-Inf	6.89157e-07	-Inf	1.26382e-05	-Inf	3.46168e-08	-Inf	4.49419e-07	Down
BnaCnng05190D	AT2G33830.2	DRM2	Dormancy/auxin associated family protein	-4.01024	3.65493e-07	-3.96045	0.000107594	-2.00732	0.016021	-1.95185	0.0441817	Down
BnaA04g08740D	AT4G15060.1		F-box domain, Skp2-like protein	Inf	0.000297187	Inf	0.0146901	Inf	0.000108321	Inf	0.00688042	Up
BnaA09g00890D	AT4G02570.1	CUL1	cullin 1	1.42219	0.0441754	2.33291	0.0211092	1.30681	0.038417	2.22321	0.00760204	Up
BnaA10g14720D	AT5G20820.1		SAUR-like auxin-responsive protein family	4.77453	0.00616485	5.95475	0.000262936	5.04654	0.00277136	6.23244	4.23062e-05	Up
BnaC02g21400D	AT1G72430.1		SAUR-like auxin-responsive protein family	Inf	0.00060581	Inf	0.0293571	Inf	0.000234146	Inf	0.015241	Up
Brassinosteroid
BnaC06g03450D	AT3G19820.1	DWF1	cell elongation protein / DWARF1	-1.80197	0.0151727	-2.35395	0.0164718	-1.62439	0.0220895	-2.1707	0.0135897	Down
BnaA02g32720D	AT5G24140.1	SQP2	squalene monooxygenase 2	3.30912	1.84022e-05	2.69682	0.00715237	2.38937	0.000518649	1.78274	0.0364226	Up
BnaA04g06060D	AT5G24140.1	SQP2	squalene monooxygenase 2	3.98955	0.00530056	3.72655	0.0331753	4.06891	0.00308584	3.81159	0.0181466	Up
Ethylene
BnaA10g01910D	AT1G03410.1	2A6	2-oxoglutarate (2OG) and Fe(II)-dependent oxygenase superfamily protein	-2.12163	0.030334	-4.16445	0.00249495	-1.97336	0.0430113	-4.0105	0.00190201	Down
BnaCnng67880D	AT2G19590.1	ACO1	ACC oxidase 1	-3.36653	1.74896e-05	-5.00336	8.93848e-06	-2.17298	0.000908467	-3.80414	1.58869e-05	Down
BnaA05g26300D	AT3G12900.1		2-oxoglutarate (2OG) and Fe(II)-dependent oxygenase superfamily protein	3.84817	9.67395e-06	4.09817	0.000164792	2.07224	0.00540935	2.32793	0.00823644	Up
BnaC03g73320D	AT3G12900.1		2-oxoglutarate (2OG) and Fe(II)-dependent oxygenase superfamily protein	3.53704	2.70156e-05	3.55745	0.000865487	2.45797	0.0011097	2.48407	0.00578625	Up
Cytokinin
BnaA10g24670D	AT5G05870.1	UGT76C1	UDP-glucosyl transferase 76C1	-2.35617	0.0112792	-3.70854	0.00313505	-1.90926	0.0471167	-3.25595	0.0073045	Down
Gibberelin
BnaA07g38510D	AT1G75750.1	GASA1	GAST1 protein homolog 1	-2.14958	0.00501155	-2.35339	0.0176996	-1.99541	0.00681559	-2.19354	0.0139159	Down
Abscisic acid
BnaA09g55700D	AT3G63210.1	MARD1	Protein of unknown function (DUF581)	2.05994	0.0184071	2.14449	0.0485356	2.66898	0.00257985	2.75922	0.00687616	Up
Salicylic acid
BnaA03g31730D	AT3G11480.1	BSMT1	S-adenosyl-L-methionine-dependent methyltransferases superfamily protein	5.24702	4.98083e-09	5.63607	6.73012e-07	1.40633	0.037861	1.80106	0.0287071	Up
Protein kinases
BnaA01g09050D	AT4G18250.1		receptor serine/threonine kinase, putative	-2.13083	0.0224831	-2.42029	0.0396852	-2.12084	0.0200377	-2.40462	0.0248652	Down
BnaA03g24820D	AT4G23190.1	CRK11	cysteine-rich RLK (RECEPTOR-like protein kinase) 11	-4.01988	0.000244319	-5.89278	9.40071e-05	-4.20138	5.58525e-05	-6.0686	7.85734e-06	Down
BnaA03g36910D	AT3G22960.1	PKP1	Pyruvate kinase family protein	-2.29914	0.0024306	-5.29271	3.71267e-06	-2.31962	0.00125236	-5.30751	2.43667e-07	Down
BnaA08g09460D	AT4G20450.1		Leucine-rich repeat protein kinase family protein	-Inf	3.70962e-05	-4.90572	0.00529759	-Inf	2.9243e-05	-4.84304	0.00328959	Down
BnaA09g13340D	AT5G49760.1		Leucine-rich repeat protein kinase family protein	-2.32345	0.00165682	-2.11492	0.0261651	-2.29519	0.00093491	-2.08099	0.0130369	Down
BnaA10g08190D	AT3G47090.1		Leucine-rich repeat protein kinase family protein	-Inf	0.0294388	-Inf	0.0396915	-Inf	0.0192033	-Inf	0.0259576	Down
BnaAnng30910D	AT1G76540.1	CDKB2;1	cyclin-dependent kinase B2;1	-Inf	0.00319929	-Inf	0.00647917	-Inf	0.000292602	-Inf	0.000749265	Down
BnaC03g29930D	AT4G04500.1	CRK37	cysteine-rich RLK (RECEPTOR-like protein kinase) 37	-Inf	4.27252e-06	-Inf	4.54083e-05	-Inf	1.38223e-05	-Inf	5.67244e-05	Down
BnaC09g00080D	AT4G02630.1		Protein kinase superfamily protein	-2.55731	0.0241331	-Inf	3.72779e-05	-2.80284	0.00811468	-Inf	2.41555e-06	Down
BnaC09g00570D	AT4G03270.1	CYCD6;1	Cyclin D6;1	-Inf	0.00453459	-Inf	0.0086523	-Inf	0.0299822	-Inf	0.037379	Down
BnaC09g13640D	AT5G49760.1		Leucine-rich repeat protein kinase family protein	-1.54529	0.0327083	-1.95052	0.0459676	-1.45503	0.021206	-1.85458	0.0224997	Down
BnaCnng02070D	AT4G01330.2		Protein kinase superfamily protein	-3.22986	0.000471293	-4.53431	0.000271641	-3.44453	8.88088e-05	-4.7433	2.0386e-05	Down
BnaCnng02170D	AT4G00720.1	ATSK32	shaggy-like protein kinase 32	-Inf	2.32197e-10	-Inf	6.37178e-08	-Inf	7.70971e-13	-Inf	1.60806e-10	Down
BnaCnng02180D	AT4G00710.1	BSK3	BR-signaling kinase 3	-2.975	0.00187707	-Inf	2.68102e-07	-2.8361	0.00285979	-Inf	8.53403e-08	Down
BnaA01g31600D	AT3G10540.1		3-phosphoinositide-dependent protein kinase	1.81991	0.0202875	2.03618	0.0399677	1.84342	0.0143328	2.06537	0.019824	Up
BnaA09g01530D	AT4G03390.1	SRF3	STRUBBELIG-receptor family 3	1.97703	0.0243531	2.4667	0.020036	1.8997	0.0249647	2.39505	0.0117194	Up
BnaA09g49330D	AT1G07560.1		Leucine-rich repeat protein kinase family protein	4.03327	3.23501e-05	4.44005	0.000144755	3.83961	3.4652e-05	4.25208	4.46248e-05	Up
BnaC03g72920D	AT4G11890.3		Protein kinase superfamily protein	Inf	0.0428772	Inf	0.0200868	Inf	0.0260132	Inf	0.00981124	Up
BnaCnng24630D	AT3G05050.1		Protein kinase superfamily protein	7.63872	1.06132e-06	7.82763	1.2778e-05	3.5888	0.000815891	3.7834	0.00148301	Up
Phosphatase
BnaA03g00600D	AT5G02760.1		Protein phosphatase 2C family protein	-Inf	4.66843e-07	-Inf	9.66441e-06	-Inf	1.17463e-07	-Inf	1.17818e-06	Up
BnaA10g26970D	AT5G02760.1		Protein phosphatase 2C family protein	Inf	0.016258	Inf	6.98278e-05	Inf	0.00887039	Inf	1.18e-05	Up
BnaC09g00700D	AT4G03415.1		Protein phosphatase 2C family protein	3.29238	0.0159334	3.46013	0.0260804	2.70189	0.0298035	2.87532	0.0344441	Down
Calcium
BnaC01g13190D	AT4G21820.1		binding;calmodulin binding	-Inf	0.035948	-Inf	0.0467065	-Inf	0.035961	-Inf	0.0430834	Down
BnaA04g02760D	AT3G56800.1	CAM3	calmodulin 3	1.83401	0.0111127	2.09993	0.0336201	1.54548	0.0146174	1.81708	0.0261059	Up
BnaA09g40510D	AT2G26410.1	Iqd4	IQ-domain 4	2.16281	0.0460909	2.95577	0.0131313	2.6643	0.0148169	3.46294	0.00196538	Up
BnaC04g11110D	AT2G33380.1	CLO-3	Caleosin-related family protein	3.3595	0.0217295	6.83605	1.8959e-08	3.21647	0.0194839	6.6987	3.98194e-10	Up
phosphinositides
BnaC05g43070D	AT3G09920.1	PIP5K9	phosphatidyl inositol monophosphate 5 kinase	-1.60272	0.0252418	-3.67611	0.000322721	-1.55468	0.0202742	-3.62238	6.67639e-05	Down
BnaA02g07530D	AT5G58700.1	PLC4	phosphatidylinositol-speciwc phospholipase C4	Inf	2.22401e-05	Inf	9.19278e-05	Inf	6.80125e-06	Inf	1.64492e-05	Up
BnaUnng04440D	AT5G58700.1	PLC4	phosphatidylinositol-speciwc phospholipase C4	Inf	0.0110958	Inf	0.00126709	Inf	0.00586464	Inf	0.000384659	Up
